# Supplementary material for: Mechanochemical vs Wet Approach for Directing CO2 Capture toward Various Carbonate and Bicarbonate Networks
Source: ACS Sustain Chem Eng. 2022 Apr 1;10(14):4374–80. doi: 10.1021/acssuschemeng.1c08402 (PMC9006257; doi:10.1021/acssuschemeng.1c08402)
Supplement: Supplementary file 2 — sc1c08402_si_002.cif [file sc1c08402_si_002.cif]

data_shelx
# start Validation Reply Form
_vrf_PLAT911_shelx
;
PROBLEM: Missing FCF Refl Between Thmin & STh/L=    0.600        166 Report
RESPONSE: Missing cusp of data due to rotation about one axis.
;
# end Validation Reply Form 
 
_audit_creation_method            'SHELXL-2018/3'
_shelx_SHELXL_version_number      '2018/3'
_chemical_name_systematic         ?
_chemical_name_common             ?
_chemical_melting_point           ?
_chemical_formula_moiety          ?
_chemical_formula_sum      'C23 H34 N12 O3' 
_chemical_formula_weight          526.62

loop_
 _atom_type_symbol
 _atom_type_description
 _atom_type_scat_dispersion_real
 _atom_type_scat_dispersion_imag
 _atom_type_scat_source
 'C'  'C'   0.0181   0.0091
 'International Tables Vol C Tables 4.2.6.8 and 6.1.1.4'
 'H'  'H'   0.0000   0.0000
 'International Tables Vol C Tables 4.2.6.8 and 6.1.1.4'
 'N'  'N'   0.0311   0.0180
 'International Tables Vol C Tables 4.2.6.8 and 6.1.1.4'
 'O'  'O'   0.0492   0.0322
 'International Tables Vol C Tables 4.2.6.8 and 6.1.1.4'
 
_space_group_crystal_system       orthorhombic
_space_group_IT_number            20
_space_group_name_H-M_alt         'C 2 2 21'
_space_group_name_Hall            'C 2c 2'
 
_shelx_space_group_comment
;
The symmetry employed for this shelxl refinement is uniquely defined
by the following loop, which should always be used as a source of
symmetry information in preference to the above space-group names.
They are only intended as comments.
;
 
loop_
 _space_group_symop_operation_xyz
 'x, y, z'
 '-x, -y, z+1/2'
 'x, -y, -z'
 '-x, y, -z+1/2'
 'x+1/2, y+1/2, z'
 '-x+1/2, -y+1/2, z+1/2'
 'x+1/2, -y+1/2, -z'
 '-x+1/2, y+1/2, -z+1/2'
 
_cell_length_a                    11.5579(6)
_cell_length_b                    11.3670(3)
_cell_length_c                    21.6837(8)
_cell_angle_alpha                 90
_cell_angle_beta                  90
_cell_angle_gamma                 90
_cell_volume                      2848.8(2)
_cell_formula_units_Z             4
_cell_measurement_temperature     100(2)
_cell_measurement_reflns_used    1319
_cell_measurement_theta_min      4.0860
_cell_measurement_theta_max      68.7190
 
_exptl_crystal_description        'plate'
_exptl_crystal_colour             'colorless'
_exptl_crystal_density_meas       ?
_exptl_crystal_density_method     ?
_exptl_crystal_density_diffrn     1.228          
_exptl_crystal_F_000              1120
_exptl_transmission_factor_min    ?
_exptl_transmission_factor_max    ?
_exptl_crystal_size_max           0.24
_exptl_crystal_size_mid           0.18
_exptl_crystal_size_min           0.11
_exptl_absorpt_coefficient_mu     0.713
_shelx_estimated_absorpt_T_min    ?
_shelx_estimated_absorpt_T_max    ?
_exptl_absorpt_correction_type     multi-scan
_exptl_absorpt_correction_T_min   0.857
_exptl_absorpt_correction_T_max   0.925
_exptl_absorpt_process_details   
;
CrysAlisPro 1.171.40.84a (Rigaku Oxford Diffraction, 2020)
Empirical absorption correction using spherical harmonics,
implemented in SCALE3 ABSPACK scaling algorithm.
;
_exptl_absorpt_special_details    ?
_diffrn_ambient_temperature       100(2)
_diffrn_radiation_wavelength      1.54184
_diffrn_radiation_type            CuK\a
_diffrn_source_type 'SuperNova (Cu) X-ray Source'
_diffrn_source                    'micro-focus sealed X-ray tube'
_diffrn_measurement_device_type   'SuperNova, Dual, Cu at home/near, Eos'
_diffrn_measurement_method        '\w scans'
_diffrn_detector_area_resol_mean  16.2974
_diffrn_reflns_number             2722
_diffrn_reflns_av_unetI/netI      0.0315
_diffrn_reflns_av_R_equivalents   0.0192
_diffrn_reflns_limit_h_min        -10
_diffrn_reflns_limit_h_max        13
_diffrn_reflns_limit_k_min        -7
_diffrn_reflns_limit_k_max        13
_diffrn_reflns_limit_l_min        -26
_diffrn_reflns_limit_l_max        9
_diffrn_reflns_theta_min          4.078
_diffrn_reflns_theta_max          69.965
_diffrn_reflns_theta_full         67.684
_diffrn_measured_fraction_theta_max   0.874
_diffrn_measured_fraction_theta_full  0.963
_diffrn_reflns_Laue_measured_fraction_max    0.874
_diffrn_reflns_Laue_measured_fraction_full   0.963
_diffrn_reflns_point_group_measured_fraction_max   0.703
_diffrn_reflns_point_group_measured_fraction_full  0.853
_reflns_number_total              1892
_reflns_number_gt                 1712
_reflns_threshold_expression      'I > 2\s(I)'
_reflns_Friedel_coverage          0.425
_reflns_Friedel_fraction_max      0.481
_reflns_Friedel_fraction_full     0.500
 
_reflns_special_details
;
 Reflections were merged by SHELXL according to the crystal
 class for the calculation of statistics and refinement.
 
 _reflns_Friedel_fraction is defined as the number of unique
 Friedel pairs measured divided by the number that would be
 possible theoretically, ignoring centric projections and
 systematic absences.
;
 
_computing_data_collection      'CrysAlisPro 1.171.40.84a (Rigaku OD, 2020)'
_computing_cell_refinement      'CrysAlisPro 1.171.40.84a (Rigaku OD, 2020)'
_computing_data_reduction       'CrysAlisPro 1.171.40.84a (Rigaku OD, 2020)'
_computing_structure_solution     ?
_computing_structure_refinement 'SHELXL-2018/3 (Sheldrick, 2018)'
_computing_molecular_graphics     ?
_computing_publication_material   ?
_refine_special_details           ?
_refine_ls_structure_factor_coef  Fsqd
_refine_ls_matrix_type            full
_refine_ls_weighting_scheme       calc
_refine_ls_weighting_details
'w=1/[\s^2^(Fo^2^)+(0.0413P)^2^+0.2767P] where P=(Fo^2^+2Fc^2^)/3'
_atom_sites_solution_primary      ?
_atom_sites_solution_secondary    ?
_atom_sites_solution_hydrogens    geom
_refine_ls_hydrogen_treatment     constr
_refine_ls_extinction_method      none
_refine_ls_extinction_coef        .
_refine_ls_abs_structure_details
;
 Flack x determined using 479 quotients [(I+)-(I-)]/[(I+)+(I-)]
 (Parsons, Flack and Wagner, Acta Cryst. B69 (2013) 249-259).
;
_refine_ls_abs_structure_Flack    0.1(2)
_chemical_absolute_configuration  ?
_refine_ls_number_reflns          1892
_refine_ls_number_parameters      175
_refine_ls_number_restraints      0
_refine_ls_R_factor_all           0.0381
_refine_ls_R_factor_gt            0.0325
_refine_ls_wR_factor_ref          0.0799
_refine_ls_wR_factor_gt           0.0775
_refine_ls_goodness_of_fit_ref    1.088
_refine_ls_restrained_S_all       1.088
_refine_ls_shift/su_max           0.000
_refine_ls_shift/su_mean          0.000
 
loop_
 _atom_site_label
 _atom_site_type_symbol
 _atom_site_fract_x
 _atom_site_fract_y
 _atom_site_fract_z
 _atom_site_U_iso_or_equiv
 _atom_site_adp_type
 _atom_site_occupancy
 _atom_site_site_symmetry_order  
 _atom_site_calc_flag
 _atom_site_refinement_flags_posn
 _atom_site_refinement_flags_adp
 _atom_site_refinement_flags_occupancy
 _atom_site_disorder_assembly
 _atom_site_disorder_group
C1 C 0.1973(2) -0.0544(2) 0.32613(11) 0.0220(6) Uani 1 1 d . . . . .
C2 C 0.2680(3) -0.1405(2) 0.35182(12) 0.0290(6) Uani 1 1 d . . . . .
C3 C 0.3055(3) -0.2329(2) 0.31458(14) 0.0361(7) Uani 1 1 d . . . . .
H3 H 0.354656 -0.291517 0.331599 0.043 Uiso 1 1 calc R U . . .
C4 C 0.2727(3) -0.2410(2) 0.25318(15) 0.0353(7) Uani 1 1 d . . . . .
H4 H 0.299154 -0.304452 0.228415 0.042 Uiso 1 1 calc R U . . .
C5 C 0.2016(3) -0.1561(2) 0.22848(13) 0.0316(7) Uani 1 1 d . . . . .
H5 H 0.178191 -0.161627 0.186582 0.038 Uiso 1 1 calc R U . . .
C6 C 0.1637(3) -0.0627(2) 0.26424(12) 0.0263(6) Uani 1 1 d . . . . .
H6 H 0.114959 -0.004237 0.246760 0.032 Uiso 1 1 calc R U . . .
C7 C 0.3021(3) -0.1336(3) 0.41921(13) 0.0383(8) Uani 1 1 d . . . . .
H7A H 0.353250 -0.065886 0.425553 0.057 Uiso 1 1 calc R U . . .
H7B H 0.342658 -0.205870 0.431045 0.057 Uiso 1 1 calc R U . . .
H7C H 0.232547 -0.124523 0.444601 0.057 Uiso 1 1 calc R U . . .
C8 C 0.0707(2) 0.0328(2) 0.39490(11) 0.0205(6) Uani 1 1 d . . . . .
C10 C 0.1019(2) 0.2160(2) 0.45312(12) 0.0199(6) Uani 1 1 d . . . . .
C11 C -0.0761(4) -0.5000(4) 0.1649(2) 0.0665(12) Uani 1 1 d . . . . .
H11A H -0.123094 -0.530095 0.130725 0.100 Uiso 1 1 calc R U . . .
H11B H -0.126963 -0.471891 0.197895 0.100 Uiso 1 1 calc R U . . .
H11C H -0.026545 -0.563115 0.180714 0.100 Uiso 1 1 calc R U . . .
C12 C -0.0046(3) -0.4037(2) 0.14312(14) 0.0330(7) Uani 1 1 d . . . . .
C13 C 0.2821(4) 0.500000 0.500000 0.0202(8) Uani 1 2 d S T P . .
N1 N 0.1629(2) 0.04373(18) 0.36214(9) 0.0224(5) Uani 1 1 d . . . . .
N2 N -0.0045(2) -0.05856(17) 0.39370(10) 0.0259(5) Uani 1 1 d . . . . .
H2A H 0.007719 -0.118231 0.368681 0.031 Uiso 1 1 calc R U . . .
H2B H -0.065572 -0.058250 0.417938 0.031 Uiso 1 1 calc R U . . .
N3 N 0.0370(2) 0.12126(17) 0.43588(9) 0.0208(5) Uani 1 1 d . . . . .
H3A H -0.032558 0.115313 0.452096 0.025 Uiso 1 1 calc R U . . .
N4 N 0.0600(2) 0.28591(17) 0.49622(11) 0.0242(5) Uani 1 1 d . . . . .
H4A H 0.099467 0.348152 0.508011 0.029 Uiso 1 1 calc R U . . .
H4B H -0.007481 0.270324 0.513191 0.029 Uiso 1 1 calc R U . . .
N5 N 0.20236(19) 0.23893(17) 0.42773(9) 0.0220(5) Uani 1 1 d . . . . .
H5A H 0.242014 0.301120 0.439441 0.026 Uiso 1 1 calc R U . . .
H5B H 0.230128 0.192139 0.398980 0.026 Uiso 1 1 calc R U . . .
N6 N 0.0507(2) -0.3298(2) 0.12472(11) 0.0344(6) Uani 1 1 d . . . . .
O1 O 0.33909(16) 0.40271(14) 0.49199(8) 0.0211(4) Uani 1 1 d . . . . .
O2 O 0.1717(2) 0.500000 0.500000 0.0273(6) Uani 1 2 d S T P . .
 
loop_
 _atom_site_aniso_label
 _atom_site_aniso_U_11
 _atom_site_aniso_U_22
 _atom_site_aniso_U_33
 _atom_site_aniso_U_23
 _atom_site_aniso_U_13
 _atom_site_aniso_U_12
C1 0.0237(16) 0.0177(11) 0.0246(12) -0.0023(9) 0.0054(11) -0.0044(11)
C2 0.0324(17) 0.0255(13) 0.0293(14) 0.0008(10) -0.0011(13) -0.0004(12)
C3 0.039(2) 0.0269(14) 0.0422(16) 0.0008(12) -0.0016(15) 0.0100(13)
C4 0.046(2) 0.0257(12) 0.0341(14) -0.0074(12) 0.0073(15) 0.0007(13)
C5 0.040(2) 0.0283(14) 0.0263(13) -0.0052(11) 0.0014(13) -0.0043(13)
C6 0.0307(17) 0.0232(12) 0.0250(12) 0.0012(10) 0.0001(13) -0.0033(12)
C7 0.047(2) 0.0346(14) 0.0333(15) 0.0021(12) -0.0057(15) 0.0089(15)
C8 0.0251(16) 0.0162(11) 0.0203(11) 0.0016(9) -0.0003(12) 0.0011(10)
C10 0.0219(16) 0.0174(10) 0.0206(12) 0.0015(10) -0.0010(11) -0.0013(10)
C11 0.067(3) 0.053(2) 0.080(3) 0.006(2) 0.019(3) -0.022(2)
C12 0.0358(18) 0.0287(14) 0.0345(14) 0.0012(12) -0.0002(14) 0.0002(15)
C13 0.020(2) 0.0194(15) 0.0215(16) -0.0023(13) 0.000 0.000
N1 0.0258(14) 0.0182(9) 0.0233(9) -0.0011(9) 0.0052(10) -0.0026(9)
N2 0.0247(14) 0.0210(9) 0.0321(11) -0.0068(9) 0.0070(11) -0.0067(10)
N3 0.0158(13) 0.0197(9) 0.0268(11) -0.0034(8) 0.0033(9) -0.0036(8)
N4 0.0233(13) 0.0210(9) 0.0284(11) -0.0060(9) 0.0046(11) -0.0040(9)
N5 0.0197(13) 0.0217(9) 0.0245(10) -0.0051(8) 0.0051(10) -0.0059(9)
N6 0.0371(16) 0.0292(12) 0.0369(14) 0.0037(10) -0.0040(12) 0.0008(12)
O1 0.0189(10) 0.0174(8) 0.0271(9) -0.0026(7) 0.0000(8) 0.0021(7)
O2 0.0203(17) 0.0185(11) 0.0433(15) -0.0048(12) 0.000 0.000
 
_geom_special_details
;
 All esds (except the esd in the dihedral angle between two l.s. planes)
 are estimated using the full covariance matrix.  The cell esds are taken
 into account individually in the estimation of esds in distances, angles
 and torsion angles; correlations between esds in cell parameters are only
 used when they are defined by crystal symmetry.  An approximate (isotropic)
 treatment of cell esds is used for estimating esds involving l.s. planes.
;
 
loop_
 _geom_bond_atom_site_label_1
 _geom_bond_atom_site_label_2
 _geom_bond_distance
 _geom_bond_site_symmetry_2
 _geom_bond_publ_flag
C1 C2 1.391(4) . ?
C1 C6 1.400(3) . ?
C1 N1 1.418(3) 1 ?
C1 N1 1.418(3) . ?
C2 C3 1.394(4) . ?
C2 C7 1.516(4) . ?
C3 C4 1.388(4) . ?
C4 C5 1.376(4) . ?
C5 C6 1.386(4) . ?
C8 N1 1.287(3) 1 ?
C8 N1 1.287(3) . ?
C8 N2 1.354(3) . ?
C8 N3 1.397(3) . ?
C10 N5 1.312(3) . ?
C10 N4 1.319(3) . ?
C10 N3 1.364(3) . ?
C11 C12 1.450(4) . ?
C12 N6 1.129(4) . ?
C13 O2 1.275(5) 1 ?
C13 O2 1.275(5) . ?
C13 O1 1.299(3) 3_566 ?
C13 O1 1.299(3) . ?
C13 O1 1.299(3) 1 ?
N1 N1 0.000(8) 1 ?
O1 O1 0.000(6) 1 ?
O2 O2 0.000(6) 1 ?
 
loop_
 _geom_angle_atom_site_label_1
 _geom_angle_atom_site_label_2
 _geom_angle_atom_site_label_3
 _geom_angle
 _geom_angle_site_symmetry_1
 _geom_angle_site_symmetry_3
 _geom_angle_publ_flag
C2 C1 C6 119.9(2) . . ?
C2 C1 N1 119.9(2) . 1 ?
C6 C1 N1 120.2(2) . 1 ?
C2 C1 N1 119.9(2) . . ?
C6 C1 N1 120.2(2) . . ?
N1 C1 N1 0.0(2) 1 . ?
C1 C2 C3 118.8(3) . . ?
C1 C2 C7 120.1(2) . . ?
C3 C2 C7 121.1(3) . . ?
C4 C3 C2 121.4(3) . . ?
C5 C4 C3 119.4(3) . . ?
C4 C5 C6 120.5(3) . . ?
C5 C6 C1 120.0(3) . . ?
N1 C8 N1 0.00(15) 1 . ?
N1 C8 N2 126.5(2) 1 . ?
N1 C8 N2 126.5(2) . . ?
N1 C8 N3 120.8(2) 1 . ?
N1 C8 N3 120.8(2) . . ?
N2 C8 N3 112.7(2) . . ?
N5 C10 N4 120.2(2) . . ?
N5 C10 N3 121.9(2) . . ?
N4 C10 N3 117.9(2) . . ?
N6 C12 C11 178.3(4) . . ?
O2 C13 O2 0.0 1 . ?
O2 C13 O1 120.49(17) 1 3_566 ?
O2 C13 O1 120.49(17) . 3_566 ?
O2 C13 O1 120.49(17) 1 . ?
O2 C13 O1 120.49(17) . . ?
O1 C13 O1 119.0(3) 3_566 . ?
O2 C13 O1 120.49(17) 1 1 ?
O2 C13 O1 120.49(17) . 1 ?
O1 C13 O1 119.0(3) 3_566 1 ?
O1 C13 O1 0.00(17) . 1 ?
N1 N1 C8 0(10) 1 . ?
N1 N1 C1 0(10) 1 . ?
C8 N1 C1 117.4(2) . . ?
C10 N3 C8 126.1(2) . . ?
O1 O1 C13 0(10) 1 . ?
O2 O2 C13 0(10) 1 . ?
 
loop_
 _geom_hbond_atom_site_label_D 
 _geom_hbond_atom_site_label_H 
 _geom_hbond_atom_site_label_A 
 _geom_hbond_distance_DH 
 _geom_hbond_distance_HA 
 _geom_hbond_distance_DA 
 _geom_hbond_angle_DHA 
 _geom_hbond_site_symmetry_A 
 _geom_hbond_publ_flag
N5 H5B N1  0.88 2.02 2.675(3) 130.1 1 yes
N4 H4A O2  0.88 1.93 2.756(2) 156.9 1 yes
N5 H5A O1  0.88 1.97 2.812(3) 159.0 1 yes
N3 H3A O1  0.88 2.96 3.589(3) 129.5 5_445 yes
N2 H2B O1  0.88 2.00 2.829(3) 157.2 5_445 yes
 
_refine_diff_density_max    0.144
_refine_diff_density_min   -0.158
_refine_diff_density_rms    0.034

_shelx_res_file
;
TITL nowa in C222(1)
    shelx.res
    created by SHELXL-2018/3 at 18:18:11 on 24-Jul-2021
CELL  1.54184  11.5579  11.3670  21.6837   90.000   90.000   90.000
ZERR     4.00   0.0006   0.0003   0.0008    0.000    0.000    0.000
LATT  -7
SYMM  - X, - Y, 1/2 + Z
SYMM    X, - Y, - Z
SYMM  - X,   Y, 1/2 - Z
SFAC  C    H    N    O
UNIT  92 136 48 12
MERG   2
OMIT     0.00 180.00
EQIV $1  x, y, z
HTAB N5 N1_$1
HTAB N4 O2_$1
HTAB N5 O1_$1
EQIV $2 x-1/2, +y-1/2, +z
HTAB N3 O1_$2
HTAB N2 O1_$2
LIST 4
FMAP   2
PLAN   20
ACTA
BOND
L.S.   8
TEMP  -173.00
WGHT    0.041300    0.276700
FVAR       5.27220
C1    1    0.197331   -0.054364    0.326132    11.00000    0.02367    0.01767 =
         0.02458   -0.00235    0.00541   -0.00437
C2    1    0.267956   -0.140538    0.351822    11.00000    0.03239    0.02548 =
         0.02926    0.00084   -0.00110   -0.00045
C3    1    0.305548   -0.232883    0.314584    11.00000    0.03910    0.02690 =
         0.04219    0.00083   -0.00164    0.01003
AFIX  43
H3    2    0.354656   -0.291517    0.331599    11.00000   -1.20000
AFIX   0
C4    1    0.272736   -0.240952    0.253176    11.00000    0.04600    0.02566 =
         0.03414   -0.00742    0.00729    0.00067
AFIX  43
H4    2    0.299154   -0.304452    0.228415    11.00000   -1.20000
AFIX   0
C5    1    0.201570   -0.156109    0.228484    11.00000    0.04015    0.02834 =
         0.02633   -0.00523    0.00135   -0.00425
AFIX  43
H5    2    0.178191   -0.161627    0.186582    11.00000   -1.20000
AFIX   0
C6    1    0.163721   -0.062670    0.264242    11.00000    0.03074    0.02321 =
         0.02496    0.00118    0.00009   -0.00330
AFIX  43
H6    2    0.114959   -0.004237    0.246760    11.00000   -1.20000
AFIX   0
C7    1    0.302121   -0.133591    0.419209    11.00000    0.04698    0.03465 =
         0.03329    0.00213   -0.00572    0.00893
AFIX 137
H7A   2    0.353250   -0.065886    0.425553    11.00000   -1.50000
H7B   2    0.342658   -0.205870    0.431045    11.00000   -1.50000
H7C   2    0.232547   -0.124523    0.444601    11.00000   -1.50000
AFIX   0
C8    1    0.070658    0.032812    0.394899    11.00000    0.02508    0.01618 =
         0.02035    0.00163   -0.00034    0.00109
C10   1    0.101851    0.215957    0.453116    11.00000    0.02185    0.01738 =
         0.02060    0.00146   -0.00097   -0.00132
C11   1   -0.076096   -0.500013    0.164877    11.00000    0.06674    0.05260 =
         0.08012    0.00602    0.01903   -0.02162
AFIX 137
H11A  2   -0.123094   -0.530095    0.130725    11.00000   -1.50000
H11B  2   -0.126963   -0.471891    0.197895    11.00000   -1.50000
H11C  2   -0.026545   -0.563115    0.180714    11.00000   -1.50000
AFIX   0
C12   1   -0.004607   -0.403746    0.143124    11.00000    0.03577    0.02874 =
         0.03446    0.00125   -0.00020    0.00021
C13   1    0.282063    0.500000    0.500000    10.50000    0.01955    0.01944 =
         0.02147   -0.00227    0.00000    0.00000
N1    3    0.162903    0.043735    0.362136    11.00000    0.02580    0.01824 =
         0.02326   -0.00113    0.00516   -0.00265
N2    3   -0.004506   -0.058555    0.393699    11.00000    0.02471    0.02098 =
         0.03211   -0.00675    0.00702   -0.00675
AFIX  93
H2A   2    0.007719   -0.118231    0.368681    11.00000   -1.20000
H2B   2   -0.065572   -0.058250    0.417938    11.00000   -1.20000
AFIX   0
N3    3    0.036995    0.121259    0.435884    11.00000    0.01584    0.01968 =
         0.02680   -0.00337    0.00334   -0.00365
AFIX  43
H3A   2   -0.032558    0.115313    0.452096    11.00000   -1.20000
AFIX   0
N4    3    0.059964    0.285907    0.496224    11.00000    0.02327    0.02096 =
         0.02840   -0.00602    0.00459   -0.00404
AFIX  93
H4A   2    0.099467    0.348152    0.508011    11.00000   -1.20000
H4B   2   -0.007481    0.270324    0.513191    11.00000   -1.20000
AFIX   0
N5    3    0.202358    0.238925    0.427727    11.00000    0.01974    0.02168 =
         0.02452   -0.00510    0.00514   -0.00587
AFIX  93
H5A   2    0.242014    0.301120    0.439441    11.00000   -1.20000
H5B   2    0.230128    0.192139    0.398980    11.00000   -1.20000
AFIX   0
N6    3    0.050691   -0.329821    0.124724    11.00000    0.03706    0.02921 =
         0.03691    0.00367   -0.00398    0.00084
O1    4    0.339092    0.402706    0.491986    11.00000    0.01885    0.01739 =
         0.02710   -0.00262   -0.00005    0.00214
O2    4    0.171735    0.500000    0.500000    10.50000    0.02027    0.01847 =
         0.04327   -0.00476    0.00000    0.00000
HKLF    4


REM  nowa in C222(1)
REM wR2 = 0.0799, GooF = S = 1.088, Restrained GooF = 1.088 for all data
REM R1 = 0.0325 for 1712 Fo > 4sig(Fo) and 0.0381 for all 1892 data
REM 175 parameters refined using 0 restraints

END

WGHT      0.0413      0.2767

REM Highest difference peak  0.144,  deepest hole -0.158,  1-sigma level  0.034
Q1    1  -0.0406 -0.0825  0.4334  11.00000  0.05    0.14
Q2    1  -0.0024  0.5000  0.5000  10.50000  0.05    0.13
Q3    1   0.1863  0.0986  0.3416  11.00000  0.05    0.12
Q4    1  -0.0668  0.1682  0.5295  11.00000  0.05    0.12
Q5    1   0.2148 -0.0993  0.4991  11.00000  0.05    0.12
Q6    1   0.1149 -0.0900  0.4743  11.00000  0.05    0.12
Q7    1   0.2812 -0.1760  0.4965  11.00000  0.05    0.12
Q8    1   0.1619 -0.0725  0.1411  11.00000  0.05    0.12
Q9    1   0.0000 -0.6165  0.2500  10.50000  0.05    0.12
Q10   1   0.3329  0.0705  0.4400  11.00000  0.05    0.11
Q11   1   0.0068 -0.1870  0.2962  11.00000  0.05    0.11
Q12   1   0.2943 -0.0441  0.4419  11.00000  0.05    0.11
Q13   1  -0.0636 -0.0137  0.4794  11.00000  0.05    0.11
Q14   1  -0.1756 -0.0011  0.3984  11.00000  0.05    0.10
Q15   1   0.1665 -0.1026  0.2898  11.00000  0.05    0.10
Q16   1   0.3086  0.4351  0.4415  11.00000  0.05    0.10
Q17   1   0.0807  0.0185  0.2656  11.00000  0.05    0.10
Q18   1   0.0633 -0.0924  0.3089  11.00000  0.05    0.10
Q19   1   0.3928 -0.1499  0.4198  11.00000  0.05    0.10
Q20   1   0.0092  0.0154  0.5008  11.00000  0.05    0.10
;
_shelx_res_checksum    6238

_shelx_hkl_file
;
   0   0  -1 36.7086 99.1184   1
   0   0  -2 216353. 1738.45   1
   0   0  -3-54.5768 327.590   1
   0   0  -4 16703.2 800.426   1
   0   0  -5 195.232 614.018   1
   0   0  -5 101.407 414.331   4
   0   0  -6 31278.5 1298.95   1
   0   0  -6 35975.9 773.133   4
   0   0  -7 32.5778 485.851   1
   0   0  -7 34.2714 397.429   4
   0   0  -8 461434. 2821.68   4
   0   0  -8 444846. 5053.69   1
   0   0  -9 186.329 452.013   4
   0   0  -9 405.051 602.218   1
   0   0 -10 3446.41 557.801   4
   0   0 -11 339.570 527.289   4
   0   0 -12 355230. 3241.96   4
   0   0 -13-195.872 506.848   4
   0   0 -14 106853. 2016.62   4
   0   0 -15-1232.40 600.414   4
   0   0 -16 200301. 2985.66   4
   0   0 -17 828.295 681.279   8
   0   0 -18 37394.2 1420.20   8
   0   0 -19 459.784 657.782   8
   0   0 -20 14556.4 1060.04   8
   0   0 -21-676.539 677.744   8
   0   0 -22 27086.7 1229.98   8
   0   0 -23-715.180 667.007   8
   0   0 -24 1602.15 558.766   8
   0   0 -25-324.872 444.852   8
   0   2   0 37816.8 925.776   1
   0   2   1 147954. 1999.65   1
   0  -2   1 148721. 1409.12   2
   0   2  -1 152515. 1464.86   1
   0  -2  -2 18096.6 965.394   1
   0   2   2 17511.5 1015.00   1
   0   2  -3 247536. 1223.83   2
   0   2   3 241851. 3156.22   1
   0   2  -4 296128. 1851.01   4
   0   2  -5 60339.6 985.694   4
   0  -2  -5 58421.8 1851.24   1
   0   2  -5 58962.9 941.199   1
   0   2  -6 187447. 1937.19   1
   0   2  -6 191947. 1807.08   4
   0  -2  -6 194150. 3516.81   1
   0  -2  -7 834.352 669.680   1
   0   2  -7 881.008 434.488   4
   0   2  -7 620.617 335.407   1
   0   2  -8 199970. 2088.50   4
   0   2  -9 13402.5 734.775   4
   0   2 -10 45722.8 1199.14   4
   0   2 -11-97.3701 526.611   4
   0   2 -12 4062.81 687.486   4
   0   2 -13 210553. 2864.96   4
   0   2 -14 2022.34 675.305   4
   0   2 -15 33383.5 1337.78   4
   0   2 -16 23497.4 1219.11   4
   0   2 -17 323.353 675.546   4
   0   2 -17 1239.57 617.939   8
   0   2 -18 15341.1 1079.45   4
   0   2 -18 16082.8 989.352   8
   0  -2 -18 17034.4 1128.04   8
   0  -2 -19 5414.90 882.909   8
   0   2 -19 3891.47 696.183   8
   0  -2 -20 4124.49 849.563   8
   0   2 -20 3847.69 683.174   8
   0  -2 -21 537.051 704.038   8
   0   2 -21-495.506 607.923   8
   0   2 -22 498.842 538.931   8
   0  -2 -22 626.648 682.437   8
   0   2 -23 2596.97 542.076   8
   0  -2 -23 2674.80 693.414   8
   0  -2 -24 7613.49 738.148   8
   0  -2 -25-407.835 442.386   8
   0   4   0 99111.7 2106.82   1
   0  -4   0 97666.3 1966.09   2
   0  -4   1 10043.5 644.552   2
   0   4  -1 10829.0 402.077   4
   0   4  -1 11236.1 743.804   1
   0  -4  -1 11256.0 874.047   2
   0   4   1 10289.7 870.309   1
   0   4  -2 8441.68 402.719   4
   0   4  -3 23086.1 624.391   4
   0   4  -4 71343.9 1097.43   4
   0   4  -5 42788.9 948.326   4
   0   4  -6 22387.4 826.715   4
   0   4  -7 782.303 475.655   4
   0   4  -8 591.641 546.683   4
   0   4  -9 6151.48 676.585   4
   0   4 -10 27508.3 1073.62   4
   0   4 -11 6318.03 716.609   4
   0   4 -12 29534.2 1218.59   4
   0   4 -13 27970.9 1229.62   4
   0   4 -14 66035.6 1827.01   4
   0  -4 -15 32949.1 1345.36   8
   0   4 -15 36431.4 1475.59   4
   0  -4 -16 21092.3 1134.80   8
   0   4 -16 22398.8 1239.48   4
   0   4 -17 4887.76 795.500   4
   0  -4 -17 6880.27 833.295   8
   0  -4 -18 4357.64 809.040   8
   0  -4 -19 26589.2 1297.53   8
   0  -4 -20 10686.8 934.788   8
   0  -4 -21-704.104 626.326   8
   0   4 -21-257.672 484.822  10
   0  -4 -22-123.402 589.543   8
   0  -4 -23 5892.96 677.417   8
   0  -4 -24 10551.0 680.677   8
   0  -4 -25 4129.11 442.263   8
   0   6  -7 5450.60 592.671   4
   0   6  -8 16299.7 871.286   4
   0   6  -9 18732.7 941.964   4
   0   6 -10 3802.59 635.027   4
   0   6 -11 4402.23 649.865   4
   0   6 -12 19703.5 1082.84   4
   0   6 -13 22141.9 1176.58   4
   0   6 -14 2017.45 686.957   4
   0   6 -15 30532.1 1360.71   4
   0   6 -18 9652.48 916.540  10
   0  -6 -19 14364.4 890.096   8
   0   6 -19 16022.3 1045.49  10
   0   6 -20 1271.03 585.068  10
   0  -6 -20 1427.21 535.276   8
   0  -6 -21 2070.58 495.391   8
   0   6 -21 3049.29 598.190  10
   0   6 -22 780.006 447.722  10
   0   6 -23 1161.94 369.164  10
   0   8  -7 11806.4 954.676   7
   0   8  -8 25823.0 1164.98  10
   0   8  -8 26791.7 1290.04   7
   0   8  -9 2515.95 727.403   7
   0   8  -9 2214.79 639.698  10
   0   8 -10 1550.31 703.497   7
   0   8 -10 1190.57 598.629  10
   0   8 -11 55252.2 1703.20  10
   0   8 -11 55494.2 1749.71   7
   0   8 -12 49329.7 1676.95  10
   0   8 -12 50751.8 1671.16   7
   0   8 -13 21732.1 1203.66  10
   0   8 -13 23368.7 1190.00   7
   0   8 -14 53576.3 1600.81   7
   0   8 -14 50065.3 1677.94  10
   0   8 -15 2462.53 709.266  10
   0   8 -16 10092.9 956.210  10
   0   8 -17 22620.0 1145.23  10
   0   8 -18 2811.16 652.825  10
   0   8 -19 1787.78 565.316  10
   0   8 -20 2046.76 498.482  10
   0   8 -21 8474.64 577.458  10
   0  10   0 22231.9 1169.38   6
   0  10   0 24226.1 1192.62   7
   0  10   1 2702.01 727.436   6
   0  10  -1 1907.38 725.459   6
   0  10  -1 2636.11 692.455   7
   0  10  -2 115408. 2421.46   7
   0  10  -2 116652. 2379.83   6
   0  10   2 116081. 2325.66   6
   0  10  -3 17306.0 1118.72   7
   0  10  -3 17416.7 1084.77   6
   0  10   3 16060.3 1012.83   6
   0  10  -4 64681.7 1931.92   7
   0  10  -4 68501.8 1834.68   6
   0  10   4 63794.3 1737.12   6
   0  10  -5 37501.4 1531.35   7
   0  10  -5 36794.2 1419.89   6
   0  10   5 35184.0 1323.03   6
   0  10   6 85358.8 1903.24   6
   0  10  -6 87325.3 2037.88   6
   0  10  -6 87157.4 2226.67   7
   0  10  -7-508.060 732.717   7
   0  10  -7 358.308 623.906   6
   0  10  -8 2196.83 760.514   7
   0  10  -8 3706.92 668.863   6
   0  10  -9 1505.57 564.620  10
   0  10  -9 1405.24 743.375   7
   0  10  -9 1569.82 564.689   6
   0  10 -10 12004.8 992.442   7
   0  10 -10 11237.3 876.877  10
   0  10 -11 779.529 575.736  10
   0  10 -11-23.9953 658.582   7
   0  10 -12 1261.02 660.084   7
   0  10 -12 1546.80 621.621  10
   0  10 -13 224.120 576.750   7
   0  10 -13 556.410 520.138  10
   0  10 -14 22453.3 1024.71  10
   0  10 -14 24699.6 1023.70   7
   0  10 -15 1548.31 513.559  10
   0  10 -15 2225.49 480.647   7
   0  10 -16 4539.78 593.847  10
   0  10 -17 10803.8 674.267  10
   0  10 -18 11514.6 607.574  10
   0  12   0 1877.45 660.365   6
   0  12  -1 68074.7 1745.06   6
   0  12  -1 66899.4 1633.71   7
   0  12   1 70541.9 1730.69   6
   0  12  -2 8439.87 826.352   6
   0  12  -2 7081.80 747.621   7
   0  12   2 8202.60 788.600   6
   0  12  -3 1295.97 607.219   7
   0  12   3 1650.59 637.333   6
   0  12  -3 1132.19 623.591   6
   0  12   4 17337.5 951.218   6
   0  12  -4 16554.0 965.975   6
   0  12  -4 16714.7 978.936   7
   0  12  -5 6981.38 783.028   7
   0  12   5 6603.12 670.657   6
   0  12  -5 6652.32 714.131   6
   0  12  -6 1690.25 626.014   7
   0  12  -6 1835.29 567.744   6
   0  12   6 1702.38 518.773   6
   0  12  -7 12300.4 866.950   7
   0  12  -7 12277.3 787.836   6
   0  12  -8 11839.3 725.702   6
   0  12  -8 11945.7 848.404   7
   0  12  -9 628.365 537.362   7
   0  12  -9 833.998 402.722   6
   0  12 -10 2374.78 554.966   7
   0  12 -11 859.086 454.936   7
   0  12 -12 6489.64 545.302   7
   1   1 -25 3702.51 470.537   8
   1   1 -24 14569.9 809.857   8
  -1  -1 -24 14693.6 895.433   8
  -1  -1 -23 2301.57 666.164   8
   1   1 -23 1675.75 556.906   8
   1   1 -22 646.800 572.205   8
  -1  -1 -22-258.859 688.668   8
   1   1 -21 2068.32 640.284   8
  -1  -1 -21 1685.88 743.478   8
  -1  -1 -20 15133.6 1078.70   8
   1   1 -20 13466.1 1002.59   8
   1   1 -19 28094.0 1277.67   8
  -1  -1 -19 27839.8 1334.44   8
   1   1 -19 27944.9 1343.28   4
   1   1 -18 21008.4 1195.82   4
  -1  -1 -18 21840.5 1200.61   8
   1   1 -18 21872.1 1160.26   8
  -1  -1 -17 10331.7 908.275   8
   1   1 -17 9841.94 917.388   4
   1   1 -17 11005.0 926.156   8
   1   1 -16 1407.97 655.433   4
   1   1 -15 14705.1 944.474   4
   1   1 -14 29905.2 1202.13   4
   1   1 -13 11484.2 837.377   4
   1   1 -12 14619.2 885.919   4
   1   1 -11 161615. 2148.84   4
   1   1 -10 67277.2 1431.52   4
   1   1  -9 194607. 3570.84   1
   1   1  -9 207168. 2199.83   4
   1   1  -8 17077.4 1109.35   1
   1   1  -8 18573.4 735.383   4
   1   1  -7 208614. 1935.86   4
   1   1  -6 352979. 2257.70   4
   1  -1   4 296334. 2210.55   1
  -1  -1  -3 779657. 4952.77   2
   1  -1   2 50837.8 696.789   2
   1   1   0 243430. 2118.20   2
   1   1   1 10756.5 567.058   2
   1   1   4 288316. 3327.19   1
  -1   1  -4 292125. 1666.36   4
  -1   1  -4 292585. 2184.30   2
  -1   1  -5 716263. 2880.49   4
   1   1   5 717460. 5656.53   1
  -1   1  -5 715316. 3918.49   2
   1  -1  -6 350565. 1973.85   4
  -1   1  -6 347121. 3131.75   2
  -1   1  -6 348497. 2202.24   4
   1   1   6 353040. 4264.63   1
   1  -1  -6 347879. 4532.74   1
   1  -1  -7 209512. 1695.24   4
   1   1   7 211809. 3563.14   1
   1  -1  -7 212093. 3798.60   1
  -1   1  -7 206064. 2705.45   2
  -1   1  -7 207629. 1877.90   4
  -1   1  -8 18363.3 711.040   4
   1  -1  -8 19750.8 659.464   4
  -1   1  -8 16765.0 945.299   2
  -1   1  -9 207612. 2166.58   4
   1  -1  -9 208953. 1995.88   4
  -1   1 -10 69563.1 1390.12   4
   1  -1 -10 69428.9 1294.36   4
  -1   1 -11 158815. 2137.62   4
   1  -1 -11 161718. 1992.24   4
   1  -1 -12 14839.8 760.627   4
  -1   1 -12 14689.5 841.359   4
   1  -1 -13 10882.6 732.528   4
  -1   1 -13 10135.1 795.717   4
  -1   1 -14 29204.8 1200.39   4
   1  -1 -14 29049.4 1102.81   4
  -1   1 -15 13610.6 955.397   4
   1  -1 -15 13170.1 856.863   4
  -1   1 -17 9807.11 864.001   8
   1  -1 -17 7850.84 875.073   8
  -1   1 -18 20674.7 1122.36   8
   1  -1 -18 20002.0 1194.92   8
   1  -1 -19 27139.8 1348.30   8
  -1   1 -19 27980.9 1314.97   8
   1  -1 -20 14544.4 1049.80   8
  -1   1 -20 12576.4 999.996   8
   1  -1 -21 1847.31 762.088   8
  -1   1 -21 1275.52 659.854   8
   1  -1 -22 530.810 644.013   8
  -1   1 -22 975.533 647.862   8
  -1   1 -23 2049.41 585.638   8
   1  -1 -23 1601.31 646.111   8
   1  -1 -24 15188.1 889.591   8
   1  -1 -25 4287.07 556.837   8
   1  -1 -26 608.665 359.203   8
  -1  -3 -24 6866.48 676.690   8
  -1  -3 -23 4265.21 671.498   8
  -1  -3 -22 10272.8 889.275   8
  -1  -3 -21-114.635 641.760   8
  -1  -3 -20 476.919 655.155   8
  -1  -3 -19 4877.34 830.364   8
  -1  -3 -18 1867.62 712.045   8
   1   3 -18 1257.71 657.022   4
  -1  -3 -17 4847.33 779.214   8
   1   3 -17 4805.09 838.178   4
   1   3 -16 7722.64 922.641   4
  -1  -3 -16 6503.60 795.662   8
   1   3 -15 23082.1 1196.22   4
   1   3 -14 7716.88 882.554   4
   1   3 -13 23687.6 1144.06   4
   1   3 -12 49570.7 1457.73   4
   1   3 -11 22543.3 1064.45   4
   1   3 -10 115626. 1970.49   4
   1   3  -9 48654.6 1263.31   4
   1   3  -8 280332. 2638.55   4
   1   3  -7 3164.15 545.723   4
   1   3  -6 28985.1 846.838   4
   1   3  -5 19791.7 697.287   4
  -1  -3  -5 18058.1 1294.72   2
  -1  -3  -4 223145. 3719.94   2
   1   3  -4 221949. 1767.51   4
   1   3  -4 226433. 2384.78   2
   1   3  -3 16044.7 730.499   2
  -1  -3  -3 15803.1 1100.06   2
   1   3  -3 15752.4 567.414   4
   1   3  -2 33206.8 1057.36   2
  -1  -3  -2 31317.0 1333.28   2
   1   3  -2 32119.3 667.810   4
  -1  -3  -1 247178. 3180.39   2
   1   3  -1 255549. 1558.72   4
   1  -3   0 82960.1 1605.50   1
  -1  -3   0 80660.6 1700.79   2
   1  -3  -1 256462. 3127.99   1
   1   3   2 33213.6 1382.98   1
   1  -3  -2 31354.6 1304.45   1
   1   3   3 17235.5 1129.38   1
   1  -3  -3 15959.8 1051.96   1
  -1   3  -3 16938.7 514.531   4
   1  -3  -4 219679. 3730.46   1
  -1   3  -4 220880. 1672.19   4
   1   3   4 221131. 3684.36   1
  -1   3  -5 18642.4 637.020   4
   1   3   5 19941.7 1348.33   1
   1  -3  -5 19766.6 1339.59   1
  -1   3  -6 28669.8 811.172   4
   1   3   6 29233.2 1679.88   1
  -1   3  -7 2907.29 475.276   4
  -1   3  -8 289127. 2541.61   4
  -1   3  -9 51050.7 1251.85   4
  -1   3 -10 117425. 1909.96   4
  -1   3 -11 22313.1 992.721   4
  -1   3 -12 47266.1 1398.23   4
  -1   3 -13 22495.3 1099.96   4
  -1   3 -14 8828.50 811.812   4
  -1   3 -15 21865.2 1171.00   4
  -1   3 -16 5205.84 797.145   4
   1  -3 -16 5769.45 790.758   8
   1  -3 -17 3060.78 741.286   8
  -1   3 -17 4374.65 776.612   4
  -1   3 -17 3716.26 625.286   8
  -1   3 -18 1671.77 577.722   8
   1  -3 -18 908.773 778.292   8
   1  -3 -19 6256.48 946.435   8
  -1   3 -19 3906.85 650.128   8
  -1   3 -20 235.082 541.701   8
   1  -3 -20 1659.78 739.852   8
   1  -3 -21 788.418 717.572   8
   1  -3 -22 10728.6 908.007   8
   1  -3 -23 4316.32 687.621   8
   1  -3 -24 6824.21 660.482   8
   1  -3 -25 6725.97 564.716   8
  -1  -5 -23-226.184 405.948   8
   1   5 -23-87.6553 379.034  10
  -1  -5 -22 114.309 454.382   8
   1   5 -22 340.830 448.042  10
  -1  -5 -21 2423.10 587.338   8
   1   5 -21 3284.80 607.049  10
  -1  -5 -20 728.349 549.669   8
  -1  -5 -19 1499.84 605.569   8
  -1  -5 -18 41154.9 1456.49   8
  -1  -5 -17 1427.35 629.493   8
   1   5 -16 123127. 2618.42   4
  -1  -5 -16 125524. 2374.70   8
   1   5 -15 2267.91 778.706   4
   1   5 -14 14311.8 1069.66   4
   1   5 -13 34399.3 1373.76   4
   1   5 -12 50617.9 1581.69   4
   1   5 -11 8671.36 843.311   4
   1   5 -10 46915.6 1412.72   4
   1   5  -9 17157.4 946.875   4
   1   5  -8 27771.3 1051.20   4
   1   5  -7 1832.34 504.876   4
   1   5  -6 145881. 1933.92   4
   1   5  -5 30649.6 909.967   4
   1   5  -4 290449. 2384.43   4
   1   5  -3 1649.25 422.686   4
   1   5  -2 120641. 1415.53   4
   1   5  -1 6520.74 457.221   4
  -1  -5  -1 5639.20 776.084   2
   1   5   0 155200. 3119.98   1
   1   5   0 156242. 1461.82   4
   1   5   1 5658.65 373.950   4
   1   5   1 5831.15 864.882   1
   1   5   2 116525. 3050.54   1
  -1   5  -5 30746.3 833.362   4
  -1   5  -6 147201. 1783.45   4
  -1   5  -7 2209.18 475.756   4
  -1   5  -8 26743.8 954.636   4
  -1   5  -9 16970.0 865.512   4
  -1   5 -10 47958.2 1312.52   4
  -1   5 -11 10335.2 812.966   4
  -1   5 -12 49801.3 1501.72   4
  -1   5 -13 36625.0 1338.70   4
   1  -5 -14 13989.9 983.366   8
  -1   5 -14 13609.4 991.887   4
   1  -5 -15 1071.14 668.529   8
  -1   5 -15 1186.01 608.472   4
   1  -5 -16 127167. 2488.83   8
  -1   5 -16 120402. 2539.25   4
   1  -5 -17 30.5404 764.387   8
  -1   5 -17 1897.09 706.349  10
  -1   5 -18 40799.3 1535.72  10
   1  -5 -18 41419.3 1538.39   8
  -1   5 -19 1032.01 617.619  10
   1  -5 -19 1636.50 694.560   8
   1  -5 -20 1990.96 646.793   8
  -1   5 -20 1721.94 572.198  10
   1  -5 -21 3516.34 651.369   8
  -1   5 -21 2654.20 574.324  10
   1  -5 -22 289.326 497.060   8
   1  -5 -23-715.184 457.449   8
   1  -5 -24 1133.50 380.485   8
   1   7 -22 739.800 386.690  10
   1   7 -21 4437.28 573.972  10
   1   7 -20 14869.4 877.434  10
   1   7 -19 11890.1 885.014  10
   1   7 -18 4608.47 808.833  10
   1   7 -13 1278.32 653.686   4
   1   7 -12 2606.64 673.513   7
   1   7 -12 2510.61 668.271   4
   1   7 -11 5915.58 760.649   4
   1   7 -11 7126.50 808.008   7
   1   7 -10 23995.1 1140.64   4
   1   7  -9 15184.5 934.649   4
  -1   7 -10 23132.7 1178.87   7
  -1   7 -10 23117.2 1162.83  10
  -1   7 -11 5384.48 766.327   7
  -1   7 -11 5883.67 787.948  10
  -1   7 -12 1876.95 652.357  10
  -1   7 -12 1996.34 673.316   7
  -1   7 -13 1867.93 706.805  10
  -1   7 -13 1834.02 607.349   7
  -1   7 -14 22996.3 1260.56  10
  -1   7 -15 22823.2 1267.33  10
  -1   7 -16 6818.58 862.102  10
  -1   7 -17 34274.4 1427.48  10
  -1   7 -18 4604.08 764.828  10
  -1   7 -19 11470.0 839.098  10
  -1   7 -20 13914.2 833.278  10
  -1   7 -21 3326.92 535.229  10
  -1   7 -22 613.964 372.481  10
   1   9 -20 2700.32 403.738  10
   1   9 -19 1804.86 446.070  10
   1   9 -18 521.683 470.869  10
   1   9 -17 9208.18 740.358  10
   1   9 -16 6128.86 709.723  10
   1   9 -15 2644.18 652.035  10
   1   9 -14 1867.74 576.584   7
   1   9 -14 2556.66 682.507  10
   1   9 -13 13117.6 960.185   7
   1   9 -13 12078.5 951.082  10
   1   9 -12 21676.6 1178.23   7
   1   9 -12 20600.4 1111.08  10
   1   9 -11 9403.04 856.651  10
   1   9 -11 11405.7 989.667   7
   1   9 -10 14411.0 1068.48   7
   1   9 -10 13642.1 949.167  10
   1   9  -9 24941.0 1294.30   7
   1   9  -9 24674.4 1170.74  10
   1   9  -8 32922.8 1450.56   7
  -1   9   7 106961. 2064.83   6
   1   9  -7 114802. 2487.47   7
   1   9  -6 12184.5 1023.04   7
  -1   9   6 12177.3 872.384   6
   1   9  -5 23389.0 1245.94   7
  -1   9   5 23522.6 1095.09   6
   1   9  -4 2292.19 684.704   7
  -1   9   4 1856.95 639.409   6
   1   9  -3 25785.2 1255.52   7
  -1   9   3 25222.9 1161.68   6
  -1   9   2 15089.4 976.439   6
   1   9  -2 15993.6 1029.04   7
   1   9  -1 39828.2 1451.37   7
  -1   9   1 40447.0 1399.82   6
   1   9   0 16893.4 1016.20   7
  -1   9   0 17003.2 1005.01   6
  -1   9   0 17304.1 1010.32   7
   1   9   1 38980.7 1378.53   7
  -1   9  -1 40036.4 1423.71   6
  -1   9  -1 38225.5 1423.69   7
  -1   9  -2 15975.5 1002.62   6
  -1   9  -2 13360.0 988.184   7
  -1   9  -3 24604.8 1249.93   7
  -1   9  -3 26240.1 1196.52   6
  -1   9  -4 1948.24 672.489   7
  -1   9  -4 2628.09 672.418   6
   1   9   5 22924.1 1087.37   6
  -1   9  -5 23223.4 1235.37   7
  -1   9  -5 23820.1 1146.32   6
   1   9   6 11349.4 820.054   6
  -1   9  -6 10669.9 1005.01   7
  -1   9  -6 12559.2 911.645  10
  -1   9  -6 12647.4 925.696   6
  -1   9  -7 112231. 2258.87  10
  -1   9  -7 113998. 2491.52   7
  -1   9  -7 111069. 2178.90   6
  -1   9  -8 34234.6 1363.54  10
  -1   9  -8 31129.5 1252.01   6
  -1   9  -8 32826.0 1460.69   7
  -1   9  -9 24866.9 1324.06   7
  -1   9  -9 24827.5 1198.16  10
  -1   9 -10 14195.7 1073.46   7
  -1   9 -10 13495.5 1021.41  10
  -1   9 -11 11006.8 986.022   7
  -1   9 -11 10038.5 921.086  10
  -1   9 -12 23296.3 1253.50   7
  -1   9 -12 20854.5 1192.60  10
  -1   9 -13 12058.5 959.850   7
  -1   9 -13 11572.1 936.683  10
  -1   9 -14 2704.75 646.469   7
  -1   9 -14 2886.71 719.457  10
  -1   9 -15 2782.26 608.519   7
  -1   9 -15 2540.57 685.986  10
  -1   9 -16 6661.60 754.085  10
  -1   9 -17 8544.72 757.729  10
  -1   9 -18 381.906 466.695  10
  -1   9 -19 1667.35 470.146  10
   1  11 -15 10825.5 569.173  10
   1  11 -14 1219.29 414.946   7
   1  11 -14 547.182 384.818  10
   1  11 -13 16137.8 818.249   7
   1  11 -13 13635.3 722.738  10
   1  11 -12 10856.0 776.042   7
   1  11 -11 8487.96 787.051   7
   1  11 -10 11382.3 895.341   7
   1  11  -9 876.884 656.480   7
   1  11  -9 1079.72 506.422   6
   1  11  -8 3597.34 610.401   6
   1  11  -8 3717.25 799.423   7
   1  11  -7 11491.9 977.157   7
   1  11  -7 12029.4 870.338   6
  -1  11   7 12356.5 838.485   6
   1  11  -6 4021.48 800.547   7
  -1  11   6 4758.40 675.495   6
   1  11  -6 4481.97 742.320   6
   1  11  -5 10683.5 964.136   7
  -1  11   5 10620.2 879.238   6
   1  11  -5 10869.2 925.758   6
   1  11  -4 44370.0 1598.29   7
  -1  11   4 42814.1 1453.29   6
   1  11  -4 46039.1 1520.21   6
  -1  11   3 18815.4 1116.70   6
   1  11  -3 19051.8 1131.28   7
   1  11  -3 19024.6 1113.38   6
   1  11  -2 2390.89 703.998   7
  -1  11   2 2389.82 697.948   6
   1  11  -2 1989.61 697.082   6
  -1  11   1 101947. 2215.22   6
   1  11  -1 98359.9 2170.50   7
   1  11  -1 101150. 2206.38   6
  -1  11   0 34501.1 1326.97   7
   1  11   0 35973.2 1366.29   7
   1  11   0 35554.5 1392.30   6
  -1  11   0 36962.0 1434.10   6
  -1  11  -1 102242. 2227.59   6
  -1  11  -1 102620. 2198.64   7
   1  11   1 102971. 2178.19   6
   1  11   2 2742.12 703.871   6
  -1  11  -2 2388.96 728.790   6
  -1  11  -2 2748.60 705.299   7
  -1  11  -3 19971.2 1147.65   7
   1  11   3 19949.1 1069.31   6
  -1  11  -3 20286.2 1132.80   6
  -1  11  -4 43846.7 1571.30   7
   1  11   4 43516.8 1429.55   6
  -1  11  -4 44361.3 1513.64   6
   1  11   5 10791.0 826.086   6
  -1  11  -5 11680.4 914.191   6
  -1  11  -5 10363.1 965.512   7
  -1  11  -6 3711.47 788.380   7
   1  11   6 4902.92 633.269   6
  -1  11  -6 4178.95 707.109   6
  -1  11  -7 12268.9 865.071   6
  -1  11  -7 12323.3 1033.71   7
  -1  11  -8 4024.59 616.709   6
  -1  11  -8 3993.58 818.899   7
  -1  11  -9 1569.09 714.460   7
  -1  11 -10 10947.9 755.863  10
  -1  11 -10 12219.6 914.896   7
  -1  11 -11 7091.18 670.276  10
  -1  11 -11 7871.21 781.820   7
  -1  11 -12 10790.1 805.799   7
  -1  11 -12 9460.74 704.306  10
  -1  11 -13 13244.6 754.024  10
  -1  11 -13 16253.6 839.252   7
  -1  11 -14 1550.23 444.815   7
  -1  11 -14 707.951 415.502  10
  -1  11 -15 11133.5 614.137  10
   1  13  -8 683.311 386.800   7
   1  13  -7 12056.1 666.812   7
   1  13  -7 12695.9 599.466   6
   1  13  -6 1183.81 448.918   7
   1  13  -6 1245.80 417.899   6
   1  13  -5 781.068 421.515   6
   1  13  -5 910.683 443.265   7
   1  13  -4 3826.77 536.830   6
   1  13  -4 3961.94 533.273   7
   1  13  -3 3495.58 514.599   7
   1  13  -3 3685.39 572.782   6
   1  13  -2 9511.03 707.073   6
   1  13  -2 9247.28 608.897   7
   1  13  -1 2603.89 549.305   6
  -1  13   0 14500.7 805.315   6
   1  13   0 15249.4 824.482   6
  -1  13  -1 2281.28 564.406   6
   1  13   1 1606.51 518.457   6
  -1  13  -2 9567.88 690.649   6
  -1  13  -2 8612.46 608.093   7
   1  13   2 8885.41 646.761   6
  -1  13  -3 3720.10 570.472   6
  -1  13  -3 3614.90 520.379   7
   1  13   3 3341.37 511.757   6
  -1  13  -4 4055.95 524.217   7
   1  13   4 3927.59 479.552   6
  -1  13  -4 3746.78 532.167   6
  -1  13  -5 1493.03 467.608   7
  -1  13  -6 1266.70 435.799   7
  -1  13  -7 12952.3 682.393   7
  -1  13  -8 851.199 394.035   7
   2   0   2 381218. 3264.49   2
   2   0   3 12878.2 882.196   2
   2   0  -4 576100. 2354.85   4
   2   0  -5 3028.32 400.661   4
  -2   0  -5 2923.82 574.373   2
  -2   0  -6 2103.63 593.657   2
   2   0   6 2788.25 644.660   1
   2   0  -7 1144.51 390.061   4
   2   0   7 1020.40 556.467   1
  -2   0  -7 2172.67 607.674   2
  -2   0  -8 23705.4 1321.67   2
   2   0   8 23353.5 1348.05   1
   2   0  -8 22271.8 762.458   4
   2   0  -9 42855.1 1070.56   4
   2   0   9 41043.9 1770.17   1
  -2   0  -9 40418.9 1711.46   2
   2   0 -10 32663.6 1006.78   4
   2   0 -11 28639.3 1004.55   4
   2   0 -12 210991. 2518.36   4
   2   0 -13 4531.30 630.346   4
   2   0 -14 19042.2 987.291   4
   2   0 -15 1139.44 548.397   4
   2   0 -16 1341.40 610.890   4
   2   0 -17 5935.88 741.195   4
   2   0 -17 5622.45 777.427   8
  -2   0 -17 6467.60 784.032   8
   2   0 -18 26011.1 1235.14   4
  -2   0 -18 26071.7 1265.41   8
   2   0 -18 23780.5 1228.01   8
   2   0 -19 9005.53 906.083   8
  -2   0 -19 7487.33 859.572   8
   2   0 -20 11085.9 952.732   8
  -2   0 -20 9488.91 977.420   8
  -2   0 -21 5184.10 798.906   8
   2   0 -21 6850.10 822.361   8
   2   0 -22 8639.45 846.989   8
  -2   0 -22 8680.69 890.968   8
   2   0 -23 215.380 560.845   8
  -2   0 -23-773.273 614.693   8
   2   0 -24 2194.71 518.498   8
   2   0 -25 633.787 392.353   8
  -2  -2 -23 6007.06 758.784   8
  -2  -2 -22 33989.7 1365.32   8
  -2  -2 -21 990.235 712.226   8
  -2  -2 -20 221.933 686.437   8
   2   2 -20 766.752 576.591   8
  -2  -2 -19 17340.5 1138.10   8
   2   2 -19 15497.7 947.038   8
   2   2 -18 9639.44 926.369   4
  -2  -2 -18 10095.0 933.243   8
   2   2 -17 10261.2 977.223   4
  -2  -2 -17 8578.45 863.296   8
   2   2 -16 29813.4 1357.47   4
  -2  -2 -16 27227.9 1214.97   8
   2   2 -15 26955.2 1253.16   4
   2   2 -14 48249.6 1534.61   4
   2   2 -13 20423.0 1065.99   4
   2   2 -12 5842.78 711.525   4
   2   2 -11 86046.3 1735.75   4
   2   2 -10 17155.9 908.492   4
   2   2  -9 30657.6 1060.50   4
   2   2  -8 99606.2 1590.09   4
   2   2  -7 50947.8 1101.01   4
   2   2  -6 474038. 2889.79   4
   2  -2   6 478003. 3055.81   1
   2  -2   5 7145.61 423.070   1
  -2  -2  -5 7004.44 856.738   2
   2   2  -5 7603.90 490.196   4
  -2  -2  -4 260292. 3778.26   2
   2   2  -4 261226. 1870.45   4
   2   2  -1 543163. 4489.25   2
   2   2   0 157060. 2513.96   2
   2   2   1 545337. 4786.72   2
   2   2   2 366278. 4107.46   2
  -2   2  -3 999999. 2986.31   4
  -2   2  -4 263150. 1705.82   4
   2   2   5 7768.29 899.980   1
  -2   2  -5 6710.50 446.448   4
   2   2   6 483917. 5734.04   1
   2  -2  -6 470507. 2122.56   4
  -2   2  -6 477788. 2718.40   4
   2   2   7 51217.6 2080.40   1
   2  -2  -7 50782.3 803.426   4
  -2   2  -7 49311.2 1015.69   4
   2  -2  -8 99368.1 1213.42   4
  -2   2  -8 96539.5 1480.51   4
  -2   2  -9 29543.5 966.140   4
   2  -2  -9 31200.0 789.324   4
   2  -2 -10 17453.9 664.051   4
  -2   2 -10 15690.3 811.506   4
  -2   2 -11 85346.3 1683.64   4
  -2   2 -12 4831.14 665.037   4
  -2   2 -13 19535.3 1028.45   4
   2  -2 -16 28558.3 1269.05   8
  -2   2 -16 25102.7 1159.33   8
   2  -2 -17 7327.79 912.155   8
  -2   2 -17 8077.04 809.635   8
   2  -2 -18 7822.83 906.398   8
  -2   2 -18 9612.21 874.746   8
  -2   2 -19 14878.5 1002.15   8
   2  -2 -19 13985.1 1093.78   8
  -2   2 -20 13.9191 620.469   8
   2  -2 -20 1847.17 772.472   8
   2  -2 -21 1253.34 749.535   8
   2  -2 -22 32384.8 1331.41   8
   2  -2 -23 5756.18 750.226   8
   2  -2 -24 20090.4 955.809   8
   2  -2 -25 6380.96 581.778   8
   2   4 -23 5783.81 551.644  10
  -2  -4 -22 3862.30 635.350   8
  -2  -4 -21 1874.65 632.317   8
  -2  -4 -20 8471.27 855.362   8
  -2  -4 -19 6607.28 798.648   8
  -2  -4 -18 7026.11 829.630   8
   2   4 -17 2648.64 779.636   4
  -2  -4 -17 1104.62 645.278   8
  -2  -4 -16 114653. 2311.75   8
   2   4 -16 116111. 2500.27   4
   2   4 -15 7672.40 942.380   4
  -2  -4 -15 8610.56 842.483   8
   2   4 -14 5480.07 807.311   4
   2   4 -13 47669.9 1601.97   4
   2   4 -12 13768.1 1013.99   4
   2   4 -11 19046.7 1045.60   4
   2   4 -10 53342.0 1473.14   4
   2   4  -9 36703.7 1202.67   4
   2   4  -8 22929.1 997.553   4
   2   4  -7 108594. 1693.70   4
   2   4  -6 204298. 2173.09   4
   2   4  -5 13510.7 664.759   4
   2   4  -4 9820.45 805.921   2
   2   4  -4 10808.0 630.804   4
   2   4  -3 41968.4 1507.87   2
   2   4  -3 39145.0 905.818   4
   2   4  -2 17082.9 1053.19   2
   2   4  -2 16056.0 613.531   4
   2   4  -1 478314. 2628.81   4
   2  -4   1 482393. 4090.39   1
   2  -4   0 64957.2 1757.75   1
   2  -4  -1 477625. 5051.38   1
   2  -4  -2 13907.2 1102.79   1
   2  -4  -3 37299.4 1775.03   1
   2   4   3 41928.4 1888.61   1
  -2   4  -4 10796.5 478.370   4
  -2   4  -5 14462.3 598.932   4
  -2   4  -6 197833. 1937.21   4
  -2   4  -7 104942. 1547.07   4
  -2   4  -8 22175.5 852.635   4
  -2   4  -9 36610.3 1089.13   4
  -2   4 -10 51829.0 1328.76   4
  -2   4 -11 18350.8 905.631   4
  -2   4 -12 13297.6 876.503   4
  -2   4 -13 44290.7 1454.42   4
  -2   4 -14 4483.49 732.799   4
  -2   4 -15 7358.20 837.567   4
   2  -4 -15 9418.24 972.577   8
  -2   4 -15 8896.51 836.676  10
   2  -4 -16 112862. 2393.11   8
  -2   4 -16 116502. 2354.53  10
   2  -4 -17 1974.44 764.391   8
  -2   4 -17 1531.72 636.738  10
   2  -4 -18 5711.23 893.426   8
  -2   4 -18 6384.45 768.531  10
   2  -4 -19 4903.79 818.517   8
   2  -4 -20 11823.1 1016.38   8
   2  -4 -21 3153.58 768.650   8
   2  -4 -22 4889.36 726.619   8
   2  -4 -23 6400.86 681.996   8
   2  -4 -24 1650.82 467.458   8
   2   6 -23 1102.60 363.029  10
   2   6 -22 9313.49 663.182  10
   2   6 -21 5089.62 665.833  10
   2   6 -15 42697.8 1649.44   4
   2   6 -14 49898.6 1700.21   4
   2   6 -13 22339.1 1260.20   4
   2   6 -12 3058.54 726.133   4
   2   6 -11 54599.0 1686.92   4
   2   6 -10 6407.01 768.707   4
   2   6  -9 3187.32 685.216   4
   2   6  -8 11627.4 807.501   4
   2   6  -7 51139.3 1375.63   4
   2   6  -6 18346.8 862.647   4
   2   6  -5 41577.7 1139.91   4
   2   6  -4 5470.87 545.243   4
   2   6  -3 152175. 1908.17   4
   2   6  -2 35888.7 958.997   4
   2   6  -1 23424.6 784.822   4
   2   6   0 3773.27 443.334   4
  -2   6 -12 2895.25 676.801  10
  -2   6 -13 23888.7 1205.83  10
  -2   6 -14 50042.4 1656.62  10
   2  -6 -14 49776.5 1594.53   8
   2  -6 -15 43910.9 1513.63   8
  -2   6 -15 47079.2 1608.52  10
  -2   6 -16 21927.9 1228.63  10
   2  -6 -16 22520.7 1183.84   8
  -2   6 -17 7339.67 848.523  10
   2  -6 -17 4802.25 761.266   8
   2  -6 -18 21401.8 1104.40   8
  -2   6 -18 21800.4 1138.06  10
  -2   6 -19 11298.2 875.662  10
   2  -6 -19 12195.9 876.210   8
  -2   6 -20 14345.4 900.324  10
   2  -6 -20 14682.0 874.666   8
   2  -6 -21 5607.01 598.932   8
  -2   6 -21 5282.47 573.763  10
   2  -6 -22 8711.53 613.556   8
  -2   6 -22 8391.69 589.306  10
   2   8 -21 10100.9 577.274  10
   2   8 -20 7501.31 598.150  10
   2   8 -19 10100.9 753.694  10
   2   8 -18 4681.51 680.220  10
   2   8 -17 2965.44 663.370  10
   2   8 -16 1750.05 653.267  10
   2   8 -13 270.026 583.433   7
   2   8 -12 6744.60 826.183   7
   2   8 -11 1324.68 680.753   7
   2   8 -10 30805.0 1368.52   7
   2   8  -9 10546.5 973.024   7
   2   8  -8 46227.8 1616.31   7
  -2   8   7 9303.98 795.425   6
   2   8  -7 10423.1 940.626   7
   2   8  -6 30178.6 1326.67   7
  -2   8  -6 29445.7 1298.28   7
  -2   8  -6 29506.9 1232.03  10
  -2   8  -7 9300.70 905.079   7
  -2   8  -7 9567.76 800.039   6
  -2   8  -7 9648.91 844.676  10
  -2   8  -8 45157.6 1606.75   7
  -2   8  -8 45208.2 1532.19  10
  -2   8  -9 10682.5 981.214   7
  -2   8  -9 10934.5 922.577  10
  -2   8 -10 30382.0 1398.06   7
  -2   8 -10 30030.8 1339.66  10
  -2   8 -11 1095.94 707.345  10
  -2   8 -11 854.570 692.108   7
  -2   8 -12 5728.53 833.292  10
  -2   8 -12 7566.68 872.174   7
  -2   8 -13 546.759 644.097   7
  -2   8 -13 743.849 690.095  10
  -2   8 -14 5732.95 776.016   7
  -2   8 -14 5163.82 797.033  10
  -2   8 -15 7984.13 865.374  10
  -2   8 -16 2059.92 723.729  10
  -2   8 -17 4404.28 714.632  10
  -2   8 -18 4725.22 664.439  10
  -2   8 -19 10734.6 776.188  10
  -2   8 -20 7001.35 596.390  10
   2  10 -17 1137.82 397.242  10
   2  10 -16 2922.70 464.983  10
   2  10 -15 2851.79 516.860  10
   2  10 -14 8298.77 684.882   7
   2  10 -14 8229.80 671.788  10
   2  10 -13 2915.21 555.079  10
   2  10 -13 2426.11 612.481   7
   2  10 -12 6256.05 766.161   7
   2  10 -12 5675.31 669.529  10
   2  10 -11 664.615 661.451   7
   2  10 -10 62577.0 1804.39   7
   2  10  -9 11053.0 979.021   7
   2  10  -8 9745.83 959.985   7
   2  10  -7 3903.29 848.282   7
   2  10  -6 345.471 720.611   7
  -2  10   6 548.421 636.917   6
   2  10  -5 4785.61 845.762   7
  -2  10   5 4520.47 746.507   6
   2  10  -4 5381.15 845.672   7
  -2  10   4 5944.15 806.653   6
   2  10  -3 8234.77 916.608   7
  -2  10   3 8004.69 880.969   6
   2  10  -2 79135.3 2054.63   7
  -2  10   2 80403.8 1999.87   6
   2  10  -1 4731.19 805.190   7
  -2  10   1 3324.68 758.888   6
  -2  10   0 51762.7 1645.07   6
  -2  10   0 51384.7 1614.80   7
   2  10   0 51666.8 1641.80   7
  -2  10  -1 3606.72 740.124   7
   2  10   1 4196.69 709.246   7
  -2  10  -1 4574.92 800.647   6
  -2  10  -2 77531.7 2029.51   7
  -2  10  -2 81612.3 2030.19   6
  -2  10  -3 7536.69 888.249   7
  -2  10  -3 7441.50 874.400   6
  -2  10  -4 5749.83 874.622   7
  -2  10  -4 5594.16 817.925   6
  -2  10  -5 3919.45 820.506   7
   2  10   5 3502.91 650.451   6
  -2  10  -5 5016.61 783.875   6
  -2  10  -6 561.169 734.351   7
  -2  10  -6 348.034 591.680   6
  -2  10  -7 3720.91 843.793   7
  -2  10  -7 3152.62 675.788  10
  -2  10  -7 3301.22 691.627   6
  -2  10  -8 8931.38 995.371   7
  -2  10  -8 9568.81 803.142   6
  -2  10  -8 7556.79 813.328  10
  -2  10  -9 11966.8 1032.80   7
  -2  10  -9 9534.76 885.689  10
  -2  10 -10 60536.5 1818.83   7
  -2  10 -10 58393.5 1695.47  10
  -2  10 -11-220.836 649.580  10
  -2  10 -11 2438.00 746.402   7
  -2  10 -12 4548.50 704.031  10
  -2  10 -12 5233.43 749.803   7
  -2  10 -13 2580.28 645.389  10
  -2  10 -13 4383.38 680.200   7
  -2  10 -14 8330.57 708.337   7
  -2  10 -14 7881.94 746.001  10
  -2  10 -15 2338.06 555.487  10
  -2  10 -16 2560.78 517.208  10
  -2  10 -17 1745.11 438.894  10
   2  12 -12 10697.3 589.875   7
   2  12 -11 9138.52 628.099   7
   2  12 -10 8197.97 668.730   7
   2  12  -9 2958.52 586.699   7
   2  12  -9 2693.52 460.708   6
   2  12  -8 332.076 549.371   7
   2  12  -8 491.951 427.900   6
   2  12  -7 8797.08 682.731   6
   2  12  -7 7108.22 732.553   7
   2  12  -6 5171.49 689.964   7
   2  12  -6 5425.67 666.943   6
   2  12  -5-284.771 588.937   7
   2  12  -5 376.420 548.190   6
   2  12  -4 35357.4 1284.56   7
   2  12  -4 36793.7 1256.41   6
   2  12  -3 24826.3 1112.79   7
   2  12  -3 25276.1 1103.19   6
   2  12  -2 12382.3 871.726   7
   2  12  -2 13021.3 892.519   6
  -2  12   2 12204.8 910.843   6
   2  12  -1 20273.9 982.736   7
   2  12  -1 22025.4 1085.94   6
  -2  12   1 22077.9 1110.95   6
  -2  12   0 15982.2 976.618   6
   2  12   0 15142.6 932.902   6
   2  12   1 21334.8 1029.24   6
  -2  12  -1 19426.1 958.536   7
  -2  12  -1 21318.5 1118.73   6
  -2  12  -2 13114.9 940.228   6
   2  12   2 12399.4 878.594   6
  -2  12  -2 12177.9 850.134   7
  -2  12  -3 24976.4 1080.11   7
   2  12   3 25228.1 1057.51   6
  -2  12  -3 26776.8 1152.67   6
  -2  12  -4 35877.7 1277.42   7
  -2  12  -4 36985.7 1247.71   6
   2  12   4 35961.9 1166.95   6
   2  12   5 1291.20 469.806   6
  -2  12  -5 1275.39 600.569   7
  -2  12  -5 129.373 541.353   6
  -2  12  -6 5688.97 721.884   7
  -2  12  -6 6108.00 635.935   6
  -2  12  -7 8216.88 751.382   7
  -2  12  -8 946.287 554.887   7
  -2  12  -9 3564.84 611.952   7
  -2  12 -10 7849.87 680.159   7
   3   1 -24 1593.07 416.250   8
   3   1 -23 5860.30 605.731   8
   3   1 -22 30104.2 1159.15   8
  -3  -1 -21 4119.93 797.437   8
   3   1 -21 4322.54 699.167   8
  -3  -1 -20 2351.45 744.656   8
   3   1 -20 4479.15 749.251   8
   3   1 -19 21251.0 1121.36   8
  -3  -1 -19 21580.5 1257.33   8
  -3  -1 -18 2974.71 755.733   8
   3   1 -18 2582.45 676.783   8
   3   1 -18 3952.30 706.525   4
   3   1 -17 14783.3 996.503   8
   3   1 -17 17403.4 1075.34   4
  -3  -1 -17 16779.1 1088.05   8
  -3  -1 -16 4971.15 739.744   8
   3   1 -16 4481.75 705.848   8
   3   1 -16 5816.14 794.393   4
   3   1 -15 2231.77 686.223   4
   3   1 -14 27327.4 1195.31   4
   3   1 -13 22535.7 1082.04   4
   3   1 -12 1892.63 629.330   4
   3   1 -11 18123.6 916.411   4
   3   1 -10 67465.0 1486.50   4
   3   1  -9 80886.0 1512.33   4
   3   1  -8 193060. 2102.54   4
   3  -1   7 45705.7 1546.20   1
   3   1  -7 45818.4 1051.33   4
   3   1  -6 273373. 2126.32   4
   3   1  -5 129861. 1424.01   4
   3  -1   5 128029. 2341.56   2
   3  -1   4 68009.6 1690.00   2
   3   1  -4 66356.9 979.259   4
   3   1  -3 318789. 1963.45   4
   3  -1   3 320599. 3438.10   2
  -3   1   2 421553. 2014.61   3
  -3   1   1 164458. 1235.14   3
  -3   1   0 201741. 1292.34   3
  -3  -1   0 203201. 1314.51   3
  -3  -1   1 166515. 1255.83   3
  -3   1  -1 164019. 1162.54   3
  -3  -1   2 422613. 2030.72   3
   3   1   2 423133. 4572.18   2
   3   1   3 317882. 4096.61   2
   3   1   4 69058.0 2043.43   2
   3  -1  -4 63216.4 814.557   4
   3  -1  -5 126704. 1206.15   4
   3  -1  -6 268582. 1909.43   4
   3   1   7 45381.9 1909.75   1
   3  -1  -7 48070.1 919.040   4
   3  -1  -8 188360. 1871.18   4
   3  -1  -9 84332.2 1358.39   4
   3  -1 -10 66154.0 1305.17   4
   3  -1 -11 17585.1 779.484   4
   3  -1 -12 1906.17 501.266   4
   3  -1 -13 23070.5 947.357   4
  -3   1 -16 4620.13 697.347   8
   3  -1 -16 5946.57 793.743   8
   3  -1 -17 16049.2 1117.01   8
  -3   1 -17 17156.6 1097.43   8
  -3   1 -18 2181.18 680.841   8
   3  -1 -18 2679.63 753.478   8
   3  -1 -19 19692.6 1178.23   8
  -3   1 -19 20845.7 1185.35   8
   3  -1 -20 1720.33 751.819   8
  -3   1 -20 2595.26 692.798   8
   3  -1 -21 5391.16 854.022   8
   3  -1 -22 30359.9 1287.11   8
   3  -1 -23 6196.86 719.948   8
   3  -1 -24 2340.03 539.717   8
   3  -1 -25 676.656 386.133   8
  -3   1 -25 1201.74 368.921   9
  -3  -3 -21 10016.6 874.718   8
  -3  -3 -20 10625.8 943.654   8
  -3  -3 -19 50002.8 1651.69   8
  -3  -3 -18 26750.5 1273.97   8
   3   3 -17 19518.0 1175.20   4
  -3  -3 -17 17359.6 1102.29   8
   3   3 -16 4374.36 820.482   4
  -3  -3 -16 3460.78 707.826   8
  -3  -3 -15 17559.0 1010.23   8
   3   3 -15 17611.7 1156.18   4
   3   3 -14 3803.22 802.438   4
   3   3 -13 50907.9 1630.70   4
   3   3 -12 8009.91 866.833   4
   3   3 -11 92202.3 1951.82   4
   3   3 -10 93104.3 1818.49   4
   3   3  -9 66996.7 1574.10   4
   3   3  -8 105190. 1763.10   4
   3   3  -7 144294. 1932.69   4
   3   3  -6 23838.9 859.152   4
   3   3  -5 335444. 2636.48   4
   3   3  -4 70367.7 1208.40   4
   3   3  -3 158016. 1647.92   4
   3   3  -2 128493. 2792.82   2
   3   3  -2 130049. 1438.37   4
   3   3  -1 64734.5 2050.19   2
  -3  -3  -1 63918.9 786.936   3
  -3  -3   0 9867.29 375.444   3
   3   3   0 11649.3 1023.99   2
  -3   3   0 10371.6 347.792   3
   3   3   1 65432.3 2164.50   2
  -3  -3   1 63571.0 814.813   3
  -3   3  -1 61868.5 727.663   3
   3   3   2 129230. 3057.96   2
  -3   3  -2 125903. 1003.04   3
   3  -3 -15 19884.7 1109.23   8
   3  -3 -16 5713.15 901.380   8
   3  -3 -17 20040.5 1227.09   8
   3  -3 -18 25081.7 1329.74   8
   3  -3 -19 47121.3 1717.22   8
   3  -3 -20 8850.82 940.513   8
   3  -3 -21 13216.0 1023.12   8
   3  -3 -22 1830.81 690.273   8
  -3   3 -22 78.7979 460.722   9
   3  -3 -23 1527.81 580.498   8
  -3   3 -23 1526.45 433.686   9
   3  -3 -24 2294.46 512.479   8
   3  -3 -25-203.896 356.377   8
   3   5 -23 3961.58 474.454  10
   3   5 -15 2763.65 767.518   4
   3   5 -14 3731.82 850.088   4
   3   5 -13 31642.6 1436.11   4
   3   5 -12 42073.6 1536.29   4
   3   5 -11 17811.0 1081.85   4
   3   5 -10 17501.4 1033.79   4
   3   5  -9 5097.48 726.894   4
   3   5  -8 53515.7 1440.03   4
   3   5  -7 4447.41 662.605   4
   3   5  -6 118784. 1891.55   4
   3   5  -5 29671.9 1013.02   4
   3   5  -4 74667.8 1410.27   4
   3   5  -3 47836.3 1123.61   4
   3   5  -2 5800.27 523.853   4
   3   5  -1 31099.8 875.949   4
   3   5   0-114.077 416.637   4
  -3   5 -13 33499.1 1342.70  10
   3  -5 -14 4084.03 835.456   8
  -3   5 -14 3572.92 722.361  10
   3  -5 -15 4658.18 815.134   8
  -3   5 -15 2601.19 656.251  10
   3  -5 -16 42282.5 1609.48   8
  -3   5 -16 45855.0 1565.64  10
   3  -5 -17 3377.12 800.406   8
  -3   5 -17 2751.47 645.809  10
   3  -5 -18 601.918 706.223   8
  -3   5 -18 1090.55 573.536  10
   3  -5 -19-521.632 771.791   8
  -3   5 -19 823.358 545.641  10
   3  -5 -20 5007.03 765.161   8
   3  -5 -21 5636.88 729.363   8
   3  -5 -22 5330.06 616.947   8
   3  -5 -23 4284.19 505.004   8
   3   7 -22 3417.78 411.515  10
   3   7 -21 6588.46 588.042  10
   3   7 -20 2062.20 527.512  10
   3   7 -12 30717.9 1298.79   7
   3   7 -12 30515.7 1403.58   4
   3   7 -11 50973.6 1661.54   7
   3   7 -11 49845.3 1692.10   4
   3   7 -10 10401.4 926.386   7
   3   7 -10 9695.23 928.829   4
   3   7  -9 62885.1 1630.25   5
   3   7  -9 61510.0 1771.50   4
   3   7  -8 1700.86 613.581   4
   3   7  -7 2181.36 630.709   4
   3   7  -6 52315.3 1471.39   4
   3   7  -5 16551.4 890.617   4
   3   7  -4 15198.1 832.025   4
   3   7  -3 43569.6 1229.70   4
   3   7  -2 59971.7 1384.80   4
  -3   7  -9 63863.8 1810.30   7
  -3   7  -9 61900.4 1772.33  10
  -3   7 -10 11716.9 958.258   7
  -3   7 -10 11995.5 942.090  10
  -3   7 -11 52156.3 1696.08   7
  -3   7 -11 52229.8 1681.10  10
  -3   7 -12 32752.9 1378.75   7
  -3   7 -12 33977.2 1430.82  10
  -3   7 -13 14391.0 1029.45   7
  -3   7 -13 14065.1 1084.29  10
  -3   7 -14 38248.4 1529.78  10
  -3   7 -15 8899.50 931.346  10
  -3   7 -16 4726.26 797.842  10
  -3   7 -17 28281.4 1272.96  10
  -3   7 -18 1232.05 616.241  10
  -3   7 -19 279.772 537.982  10
  -3   7 -20 1433.08 467.390  10
  -3   7 -21 5790.63 508.624  10
   3   9 -19 2334.60 391.051  10
   3   9 -18 5222.25 528.108  10
   3   9 -17 17355.5 836.966  10
   3   9 -16 4725.01 611.685  10
   3   9 -15 3609.54 646.650  10
   3   9 -14 707.278 539.961   7
   3   9 -14 1563.08 588.091  10
   3   9 -13 6557.05 753.453   7
   3   9 -13 6709.53 735.398  10
   3   9 -12 516.761 616.615   7
   3   9 -12 464.316 559.527  10
   3   9 -11 1880.98 709.873   7
   3   9 -10 20392.6 1182.02   7
   3   9  -9 18375.2 1186.08   7
   3   9  -8 4348.27 858.573   7
   3   9  -7 5759.11 907.384   7
   3   9  -6 8885.88 964.460   7
  -3   9   5 2325.82 701.388   6
   3   9  -5 1401.80 732.781   7
   3   9  -4 633.965 719.133   7
  -3   9   4 649.346 659.217   6
  -3   9   3 7727.10 868.444   6
   3   9  -3 6958.75 892.576   7
   3   9  -2 68528.6 1945.79   7
  -3   9   2 69415.4 1849.03   6
   3   9  -1 3957.64 746.394   7
  -3   9   1 4861.45 804.312   6
  -3   9   0 12431.2 932.466   7
   3   9   0 13271.5 1015.06   7
  -3   9   0 13716.6 1023.00   6
  -3   9  -1 3144.75 720.457   7
  -3   9  -1 4446.73 809.197   6
   3   9   1 3573.44 720.879   7
  -3   9  -2 68738.6 1907.96   7
  -3   9  -2 71811.9 1894.13   6
  -3   9  -3 6596.53 871.630   7
  -3   9  -3 8930.75 890.796   6
  -3   9  -4 22.0771 667.760   7
  -3   9  -4 33.6800 592.972  10
  -3   9  -4 731.208 703.992   6
  -3   9  -5 1386.03 742.735   7
  -3   9  -5 1459.50 677.653   6
  -3   9  -5 959.263 620.926  10
  -3   9  -6 7694.52 935.063   7
  -3   9  -6 8768.44 875.462  10
  -3   9  -6 8081.94 823.225   6
  -3   9  -7 5786.43 896.389   7
  -3   9  -7 5605.00 786.014  10
  -3   9  -7 5339.69 745.971   6
  -3   9  -8 4047.78 838.408   7
  -3   9  -8 3673.94 745.384  10
  -3   9  -9 17712.5 1218.29   7
  -3   9  -9 17581.1 1133.22  10
  -3   9 -10 19099.5 1195.72   7
  -3   9 -10 18571.7 1150.13  10
  -3   9 -11 2353.27 759.225   7
  -3   9 -11 1284.26 725.213  10
  -3   9 -12 1220.17 716.802   7
  -3   9 -12-6.36357 685.475  10
  -3   9 -13 7613.39 825.915   7
  -3   9 -13 5932.64 812.440  10
  -3   9 -14-311.638 690.703  10
  -3   9 -15 3651.37 693.162  10
  -3   9 -16 3678.32 654.042  10
  -3   9 -17 18429.0 901.642  10
  -3   9 -18 5891.35 592.479  10
  -3   9 -19 2473.26 415.197  10
   3  11 -13 6451.87 562.917   7
   3  11 -12 1460.38 485.423   7
   3  11 -11 5579.25 655.254   7
   3  11 -10 5065.22 566.588   6
   3  11 -10 4967.42 702.078   7
   3  11  -9 5329.23 745.390   7
   3  11  -9 4959.83 608.031   6
   3  11  -8 3482.11 744.153   7
   3  11  -7 5725.15 842.558   7
   3  11  -6 6360.57 857.938   7
   3  11  -5 1586.69 716.182   7
   3  11  -4 16440.0 1071.04   7
   3  11  -3 25262.2 1230.10   7
   3  11  -2 3426.93 719.601   7
   3  11  -1 3226.79 699.843   7
  -3  11   1 4500.47 821.018   6
  -3  11   0 7386.94 769.352   7
   3  11   0 7953.45 787.510   7
  -3  11   0 7838.71 927.645   6
  -3  11  -1 4179.40 744.585   7
  -3  11  -1 3942.48 793.439   6
  -3  11  -2 3795.16 731.834   7
  -3  11  -2 3279.69 768.215   6
  -3  11  -3 27547.4 1249.77   7
   3  11   3 25083.8 1142.21   6
  -3  11  -3 28021.3 1254.90   6
  -3  11  -4 18434.8 1089.89   7
  -3  11  -4 17242.7 1072.73   6
   3  11   4 16682.8 936.321   6
  -3  11  -5 3112.18 754.157   7
   3  11   5 2057.64 586.275   6
  -3  11  -5 2958.51 684.181   6
  -3  11  -6 5529.51 856.970   7
  -3  11  -7 6325.21 840.098   7
  -3  11  -7 6420.50 663.269  10
  -3  11  -8 3995.67 748.353   7
  -3  11  -8 3587.40 613.810  10
  -3  11  -9 5106.12 784.509   7
  -3  11  -9 4875.90 616.426  10
  -3  11 -10 5855.22 746.859   7
  -3  11 -10 5131.08 639.243  10
  -3  11 -11 5616.39 627.951  10
  -3  11 -12 1307.52 494.117  10
  -3  11 -13 5800.16 555.026  10
  -3  11 -14-20.2885 369.812  10
   3  13  -7 548.367 353.350   7
   3  13  -6 17490.2 715.024   7
   3  13  -6 18574.3 690.875   6
   3  13  -5 3004.91 445.046   7
   3  13  -5 3359.11 439.259   6
   3  13  -4 2317.95 444.930   7
   3  13  -4 2772.78 468.118   6
   3  13  -3 7263.27 548.723   7
   3  13  -3 7213.19 577.423   6
   3  13  -2 4107.28 473.293   7
   3  13  -2 4226.34 520.633   6
   3  13  -1 6051.58 567.207   6
   3  13   0-177.289 405.255   6
   3  13   1 6114.09 556.878   6
   3  13   2 4153.94 475.034   6
   3  13   3 7769.89 528.511   6
   3  13   4 3015.69 400.444   6
  -4   0   0 215492. 1597.03   3
  -4   0  -1 246313. 1662.78   3
  -4   0   1 243613. 1754.40   3
  -4   0   2 19129.0 569.333   3
   4   0  -3 132667. 1352.20   4
   4   0   3 132776. 2858.96   2
   4   0  -4 183286. 1628.97   4
   4   0   4 184925. 3398.87   2
   4   0  -5 189497. 1763.48   4
   4   0   5 192273. 3565.01   2
   4   0  -6 81118.8 1220.16   4
   4   0  -7 2182.98 452.907   4
   4   0  -8 69.1068 413.171   4
   4   0  -9 6088.07 592.503   4
   4   0 -10 9648.63 674.114   4
   4   0 -11 98740.7 1814.16   4
   4   0 -12 2833.17 596.165   4
   4   0 -13 22612.3 1025.87   4
   4   0 -14 920.629 550.387   4
  -4   0 -15-151.422 595.253   8
   4   0 -15 1017.92 620.305   8
  -4   0 -16 255.657 645.888   8
   4   0 -16 1335.74 657.167   8
  -4   0 -17 3993.26 780.507   8
   4   0 -17 4615.61 803.301   8
  -4   0 -18 750.071 644.861   8
   4   0 -18 711.281 684.490   8
   4   0 -19 44119.7 1578.07   8
   4   0 -20-987.622 743.112   8
   4   0 -21 22902.4 1115.36   8
   4   0 -22 12402.3 828.112   8
   4   0 -23 487.429 462.418   8
   4   0 -24 6207.76 530.323   8
  -4   0 -25 203.951 343.782   9
  -4  -2 -19 8428.75 888.661   8
  -4  -2 -18 17981.1 1119.36   8
   4   2 -17 28721.4 1341.59   4
  -4  -2 -17 28064.8 1328.39   8
   4   2 -16 45226.6 1637.11   4
  -4  -2 -16 47181.1 1584.29   8
  -4  -2 -15 1632.82 602.191   8
   4   2 -15 1877.35 730.730   4
   4   2 -14 16598.8 1068.76   4
   4   2 -13 4671.84 735.517   4
   4   2 -12 23109.4 1133.91   4
   4   2 -11 2337.07 637.231   4
   4   2 -10 63499.1 1563.20   4
   4   2  -9 1799.71 609.008   4
   4   2  -8 39416.5 1153.36   4
   4   2  -7 29722.7 957.970   4
   4   2  -6 30176.1 942.945   4
   4   2  -5 317387. 2544.63   4
   4   2  -4 35359.5 928.592   4
   4  -2   4 34167.1 1348.52   2
   4   2  -3 505.491 360.490   4
  -4  -2  -1 19843.0 581.579   3
  -4   2   1 19396.9 565.146   3
   4   2   0 92149.9 2610.79   2
  -4  -2   0 89985.9 1090.44   3
  -4   2   0 92094.7 1073.16   3
   4   2   1 18860.5 1296.09   2
  -4   2  -1 20350.2 564.115   3
  -4  -2   1 18523.9 585.672   3
   4   2   2 100094. 2817.65   2
  -4   2  -2 97014.4 1066.32   3
  -4  -2   2 97145.8 1177.04   3
   4  -2 -16 42863.0 1581.00   8
   4  -2 -17 28641.6 1368.15   8
   4  -2 -18 17134.9 1135.94   8
   4  -2 -19 8236.67 919.664   8
   4  -2 -20 1920.09 716.671   8
   4  -2 -21 29554.0 1273.33   8
   4  -2 -22 3560.21 703.735   8
  -4   2 -23 8599.61 668.437   9
   4  -2 -23 9492.13 735.817   8
   4  -2 -24 1342.57 444.379   8
  -4   2 -24 1438.48 399.750   9
  -4  -4 -17 2918.80 680.641   8
  -4  -4 -16 38460.8 1401.41   8
   4   4 -15 35501.4 1516.73   4
  -4  -4 -15 32815.4 1278.76   8
   4   4 -14 18309.3 1177.25   4
   4   4 -13 100521. 2306.09   4
   4   4 -12 23694.5 1218.82   4
   4   4 -11 19494.9 1098.93   4
   4   4 -10 62218.6 1692.69   4
   4   4  -9 26686.9 1135.97   4
   4   4  -8 60763.0 1521.31   4
   4   4  -7 56065.6 1381.21   4
   4   4  -6 2119.99 595.003   4
   4   4  -5 65468.7 1425.46   4
   4   4  -4 146957. 1957.87   4
   4   4  -3 68926.8 1324.98   4
  -4  -4  -3 70570.8 1023.00   3
   4   4  -2 105693. 1581.46   4
  -4  -4  -2 105439. 1240.03   3
  -4  -4  -1 64061.5 973.755   3
  -4  -4   0 64722.5 986.584   3
  -4  -4   1 65765.2 1003.86   3
  -4   4 -14 17030.2 993.611  10
  -4   4 -15 35140.3 1334.01  10
   4  -4 -15 34300.5 1497.77   8
   4  -4 -16 40585.6 1565.09   8
   4  -4 -17 3947.81 827.086   8
  -4   4 -17 2470.70 640.062   9
   4  -4 -18 18369.3 1199.52   8
  -4   4 -18 17598.0 985.780   9
  -4   4 -19 10258.2 818.722   9
   4  -4 -19 9458.43 964.193   8
   4  -4 -20-759.426 757.780   8
  -4   4 -20 363.313 495.618   9
   4  -4 -21 5543.56 752.909   8
  -4   4 -21 6099.84 600.432   9
   4  -4 -22 1787.92 590.705   8
  -4   4 -22 962.888 397.738   9
   4  -4 -23 2351.54 496.004   8
   4  -4 -24 8316.96 540.859   8
   4   6 -22 4816.71 492.496  10
   4   6 -13 19869.3 1258.11   4
   4   6 -12 12419.1 1059.93   4
   4   6 -11 5068.04 826.797   4
   4   6 -10 2191.97 692.362   4
   4   6  -9 19501.3 1148.88   4
   4   6  -8 11806.7 938.327   4
   4   6  -7 69950.9 1727.89   4
   4   6  -6 8435.93 788.883   4
   4   6  -5 13875.9 865.427   4
   4   6  -4 19288.2 942.836   4
   4   6  -3 77598.8 1624.08   4
   4   6  -2 12015.5 748.295   4
   4   6  -1 21618.7 878.418   4
   4   6   0 4629.01 526.311   4
   4   6   1 21706.1 845.542   4
  -4   6 -10 3557.77 714.911   7
  -4   6 -10 2731.03 665.925  10
  -4   6 -10 3473.61 566.666   9
  -4   6 -11 6114.59 818.728   7
  -4   6 -11 5565.40 803.509  10
  -4   6 -11 5112.72 623.527   9
  -4   6 -12 13933.3 1007.25   7
  -4   6 -12 12819.0 820.093   9
  -4   6 -12 13548.9 1026.41  10
  -4   6 -13 21407.1 1180.45  10
  -4   6 -13 18595.9 961.535   9
  -4   6 -14 30069.4 1366.73  10
   4  -6 -14 30839.8 1337.36   8
  -4   6 -15 35974.9 1469.43  10
   4  -6 -15 36093.0 1443.26   8
   4  -6 -16 30525.8 1359.40   8
  -4   6 -16 32361.6 1364.37  10
  -4   6 -17 2474.11 647.999  10
   4  -6 -17 2479.78 712.100   8
   4  -6 -18 7140.51 804.945   8
  -4   6 -18 6987.88 737.866  10
   4  -6 -19 126.106 613.975   8
  -4   6 -19 1428.40 531.192  10
   4  -6 -20 1978.17 569.659   8
  -4   6 -20 254.445 414.315  10
   4  -6 -21 6639.12 587.427   8
   4  -6 -22 4960.99 471.954   8
   4   8 -20 9620.26 557.971  10
   4   8 -19 6311.08 581.156  10
   4   8 -18 10428.0 735.402  10
   4   8 -13 968.604 583.490   7
   4   8 -12 57392.5 1703.08   7
   4   8 -11 1509.75 681.515   7
   4   8 -10 46136.1 1647.48   7
   4   8  -9 5893.97 830.434   4
   4   8  -9 6423.77 894.763   7
   4   8  -9 6580.17 773.750   5
   4   8  -8 788.318 634.466   5
   4   8  -8 1012.31 607.824   4
   4   8  -7 718.434 647.502   5
   4   8  -7 629.289 595.985   4
   4   8  -6 6829.54 801.464   4
   4   8  -6 7578.16 853.399   5
   4   8  -5 19354.0 1113.39   5
   4   8  -4 6251.78 806.991   5
   4   8  -3 70036.5 1866.49   5
  -4   8   3 64361.9 1747.90   6
   4   8  -2 2917.50 722.985   5
  -4   8   2 3479.64 714.076   6
  -4   8   1 33248.2 1315.66   6
  -4   8   1 32354.7 1275.99   7
   4   8  -1 35261.6 1340.69   5
  -4   8   0 16074.9 1001.34   7
  -4   8   0 16027.8 1036.21   6
   4   8   0 16955.5 997.207   5
  -4   8  -1 33336.7 1334.06   7
  -4   8  -1 34800.6 1358.59   6
  -4   8  -1 32181.4 1243.02  10
   4   8   1 34694.3 1310.49   5
   4   8   2 2912.64 665.861   5
  -4   8  -2 2857.91 714.094   7
  -4   8  -2 2522.11 642.619  10
  -4   8  -2 3015.09 699.752   6
   4   8   3 68943.1 1750.01   5
  -4   8  -3 66933.9 1858.50   7
  -4   8  -3 67320.8 1767.59  10
  -4   8  -3 68242.1 1790.65   6
  -4   8  -4 6389.52 777.446  10
  -4   8  -4 7687.27 889.535   7
  -4   8  -4 8119.50 832.561   6
  -4   8  -5 18862.7 1161.78   7
  -4   8  -5 19436.0 1105.87  10
  -4   8  -5 19425.9 1082.68   6
  -4   8  -6 7871.41 797.993   6
  -4   8  -6 8905.93 977.112   7
  -4   8  -6 6901.06 840.296  10
  -4   8  -7 1341.29 762.299   7
  -4   8  -7 106.559 668.088  10
  -4   8  -8 2543.03 798.415   7
  -4   8  -8 1419.42 650.462  10
  -4   8  -9 5891.19 895.678   7
  -4   8  -9 5475.45 843.902  10
  -4   8 -10 45148.4 1644.54  10
  -4   8 -10 46684.0 1669.78   7
  -4   8 -11 2641.69 795.647   7
  -4   8 -11 1926.41 737.868  10
  -4   8 -12 55073.9 1741.31   7
  -4   8 -12 54202.3 1802.47  10
  -4   8 -13 199.693 720.565  10
  -4   8 -14 15280.6 1067.82  10
  -4   8 -15 22322.3 1158.63  10
  -4   8 -16 4216.79 703.362  10
  -4   8 -17 10002.9 777.021  10
  -4   8 -18 9634.22 728.319  10
  -4   8 -19 5623.19 538.612  10
   4  10 -15 7382.76 522.193  10
   4  10 -14 10218.3 643.386   7
   4  10 -13 4066.05 582.193   7
   4  10 -12 3767.13 619.966   7
   4  10 -11 1661.94 620.195   7
   4  10 -10 11001.9 904.105   7
   4  10  -9 16459.4 1091.07   7
   4  10  -8 48.9681 708.311   7
   4  10  -7 12675.4 1036.90   7
   4  10  -6 2531.09 801.971   7
   4  10  -5 3586.60 829.564   7
   4  10  -4 11336.4 1024.91   7
   4  10  -3 1519.35 717.766   7
   4  10  -2 1123.92 693.680   7
   4  10  -1 32126.8 1393.18   7
  -4  10   0 20099.2 1091.10   7
   4  10   0 19487.7 1155.59   7
  -4  10  -1 31985.1 1355.16   7
   4  10   1 34745.6 1380.95   7
  -4  10  -2 905.862 650.176   7
  -4  10  -3 1859.85 734.002   7
  -4  10  -4 11443.5 879.541  10
  -4  10  -4 10117.1 963.902   7
  -4  10  -5 4444.32 837.161   7
  -4  10  -5 3707.23 676.513  10
  -4  10  -6 2987.75 845.021   7
  -4  10  -6 2296.61 622.678  10
  -4  10  -7 13084.3 1068.74   7
  -4  10  -7 12767.8 968.483  10
  -4  10  -8 1051.79 737.822   7
  -4  10  -8 167.684 613.714  10
  -4  10  -9 16306.3 1011.80  10
  -4  10  -9 15684.0 1118.16   7
  -4  10 -10 9523.24 866.936  10
  -4  10 -11 1815.89 624.926  10
  -4  10 -12 3968.83 688.255  10
  -4  10 -13 4599.58 643.873  10
  -4  10 -14 10143.3 730.283  10
  -4  10 -15 7817.92 638.842  10
  -4  10 -16 6624.62 534.588  10
   4  12 -10 6476.54 530.157   7
   4  12  -9 4284.58 521.624   7
   4  12  -9 4502.84 454.025   6
   4  12  -8 6620.63 539.517   6
   4  12  -8 6483.88 613.592   7
   4  12  -7 3281.30 579.430   7
   4  12  -7 2960.41 488.373   6
   4  12  -6 357.737 488.099   7
   4  12  -6 194.650 469.918   6
   4  12  -5 14363.2 842.185   7
   4  12  -5 13018.1 792.160   6
   4  12  -4 1961.82 565.648   7
   4  12  -4 690.169 504.901   6
   4  12  -3 18932.7 923.001   7
   4  12  -3 18585.4 932.216   6
   4  12  -2 6286.68 652.464   7
   4  12  -2 5481.38 659.753   6
   4  12  -1 23563.3 982.032   7
   4  12  -1 24779.5 1048.71   6
   4  12   0 3101.99 538.749   7
   4  12   0 2812.01 594.713   6
   4  12   1 24121.9 990.436   6
   4  12   2 5775.24 614.434   6
   4  12   3 19179.7 853.846   6
   4  12   4 738.905 433.347   6
   5   1 -20 7015.25 699.915   8
   5   1 -19 16600.3 970.092   8
   5   1 -18 35461.5 1332.05   8
   5   1 -17 52584.1 1590.06   8
   5   1 -16 8664.41 835.387   8
   5   1 -15 10873.8 870.217   8
   5   1 -15 9707.75 894.321   4
   5   1 -14 13025.5 967.256   4
   5   1 -13 1557.93 612.779   4
   5   1 -12 5225.73 707.613   4
   5   1 -11 68785.4 1666.02   4
   5   1 -10 4341.92 639.367   4
   5   1  -9 81607.2 1613.19   4
   5   1  -8 20932.8 897.375   4
   5   1  -7 4771.70 561.110   4
   5   1  -6 7168.43 601.993   4
   5   1  -5 5809.90 558.801   4
   5   1  -4 27799.6 853.042   4
   5   1  -3 90628.8 1379.60   4
  -5   1   2 42396.9 925.322   3
  -5  -1  -2 44874.8 885.728   3
  -5  -1  -1 70967.9 1109.89   3
  -5   1   1 72146.6 1127.16   3
  -5   1   0 115079. 1385.17   3
  -5  -1   0 116390. 1410.18   3
  -5   1  -1 71155.8 1091.62   3
  -5  -1   1 69978.7 1144.85   3
  -5   1  -2 44538.7 871.405   3
  -5  -1   2 44635.5 929.654   3
   5  -1  -3 91957.3 1182.21   4
  -5   1  -3 92816.0 1233.57   3
   5  -1  -4 26720.5 706.670   4
   5  -1  -5 5531.32 457.195   4
   5  -1 -16 9118.58 931.406   8
   5  -1 -17 54626.1 1715.64   8
   5  -1 -18 35463.8 1443.58   8
   5  -1 -19 18194.0 1117.96   8
   5  -1 -20 5916.32 795.725   8
   5  -1 -21 967.816 615.114   8
   5  -1 -22 2332.38 595.629   8
  -5   1 -23 14207.4 765.768   9
   5  -1 -23 14986.3 767.261   8
   5  -1 -24 421.291 344.922   8
  -5   1 -24 191.748 363.469   9
   5   3 -15 10370.9 995.871   4
   5   3 -14 3311.87 803.197   4
   5   3 -13 36020.9 1494.96   4
   5   3 -12 4196.58 750.319   4
   5   3 -11 43339.3 1494.46   4
   5   3 -10 27197.3 1158.45   4
   5   3  -9 23017.2 1083.78   4
   5   3  -8 83420.3 1746.60   4
   5   3  -7 29045.4 1087.77   4
   5   3  -6 35035.4 1147.56   4
   5   3  -5 28104.5 1046.73   4
   5   3  -4 87901.4 1585.11   4
   5   3  -3 127736. 1784.29   4
  -5  -3  -3 123736. 1486.64   3
   5   3  -2 1513.43 471.163   4
  -5  -3  -2 2103.05 366.433   3
  -5  -3  -1 220997. 1954.72   3
  -5   3   0 27923.0 723.659   3
  -5  -3   0 27095.7 767.313   3
  -5  -3   1 217485. 1987.58   3
  -5   3  -1 221411. 1888.72   3
  -5  -3   2 2140.40 389.732   3
  -5   3  -2 2055.75 333.105   3
  -5   3  -3 124782. 1408.13   3
  -5   3  -4 90547.0 1206.03   3
   5  -3 -16 36550.5 1512.54   8
   5  -3 -17 3964.98 882.523   8
   5  -3 -18 5043.11 881.927   8
  -5   3 -18 6303.17 778.320   9
   5  -3 -19 12719.3 1067.91   8
  -5   3 -19 12631.3 923.522   9
   5  -3 -20 868.380 705.052   8
  -5   3 -20 1730.35 608.956   9
   5  -3 -21 479.103 687.986   8
  -5   3 -21 1937.36 547.441   9
   5  -3 -22 2577.44 575.692   8
  -5   3 -22 128.323 426.977   9
   5  -3 -23 1351.78 443.683   8
  -5   3 -23 1009.32 363.674   9
   5  -3 -24 14118.4 619.700   8
   5   5 -13 35337.1 1541.89   4
   5   5 -12 9025.30 962.851   4
   5   5 -11 19891.2 1182.08   4
   5   5 -10 3072.34 741.844   4
   5   5  -9 1173.69 679.869   4
   5   5  -8 5500.86 792.571   4
   5   5  -7 14662.4 958.071   4
   5   5  -6 9842.92 803.252   4
   5   5  -5 72446.4 1663.97   4
   5   5  -4 29309.1 1144.86   4
   5   5  -3 121419. 2001.25   4
   5   5  -2 11535.0 747.365   4
   5   5  -1 57641.3 1375.55   4
   5   5   0 3072.41 532.240   4
  -5   5 -10 3096.33 681.810  10
  -5   5 -10 4120.22 618.179   9
  -5   5 -11 21634.7 1031.74   9
  -5   5 -11 22807.3 1167.97  10
  -5   5 -12 8967.29 874.791  10
  -5   5 -12 8356.13 812.403   9
  -5   5 -13 37268.7 1337.17   9
  -5   5 -13 34571.2 1421.65  10
  -5   5 -14 46144.8 1608.83  10
  -5   5 -14 45059.0 1455.49   9
  -5   5 -15 20586.8 1151.18  10
  -5   5 -15 19670.7 1070.19   9
   5  -5 -16 14871.6 1116.53   8
  -5   5 -16 13150.5 936.740  10
  -5   5 -16 12419.6 870.492   9
   5  -5 -17 31389.4 1378.24   8
  -5   5 -17 30196.9 1226.94  10
  -5   5 -17 28289.5 1145.95   9
   5  -5 -18 10327.7 968.492   8
  -5   5 -18 9400.79 756.207   9
   5  -5 -19 6012.06 785.841   8
  -5   5 -19 5946.47 601.358   9
   5  -5 -20 659.330 588.348   8
  -5   5 -20 2651.69 475.304   9
   5  -5 -21 7824.29 679.274   8
  -5   5 -21 5778.67 483.669   9
   5  -5 -22 6151.87 542.235   8
   5   7 -12 39309.7 1460.43   7
   5   7 -10 35367.3 1507.50   4
   5   7 -10 36017.3 1358.44   5
   5   7  -9 35073.8 1451.49   4
   5   7  -9 36975.8 1420.15   5
   5   7  -8 7976.83 861.449   4
   5   7  -8 9501.93 912.621   5
   5   7  -7 5663.01 780.889   5
   5   7  -7 5224.47 790.985   4
   5   7  -6 4925.96 767.599   5
   5   7  -6 4521.46 703.540   4
   5   7  -5 21917.1 1122.23   4
   5   7  -5 22480.5 1194.50   5
   5   7  -4 14514.0 946.932   4
   5   7  -4 15170.9 999.629   5
   5   7  -3 3453.84 701.138   5
   5   7  -3 4332.26 700.171   4
   5   7  -2 9506.92 807.514   4
   5   7  -1 71820.5 1715.14   4
   5   7   0 3465.18 589.616   4
   5   7   1 72002.1 1660.07   4
   5   7   2 8080.40 708.284   4
   5   7   3 2326.24 523.505   4
   5   7   4 12826.8 790.093   4
  -5   7  -4 13933.5 941.867  10
  -5   7  -5 22738.5 1148.04  10
  -5   7  -5 22533.3 1201.23   7
  -5   7  -6 6000.24 855.320   7
  -5   7  -6 4316.98 740.683  10
  -5   7  -7 6533.72 877.000   7
  -5   7  -7 5457.88 781.443  10
  -5   7  -8 10783.5 1012.20   7
  -5   7  -8 7735.94 864.788  10
  -5   7  -9 37120.2 1518.71  10
  -5   7 -10 38974.5 1531.36  10
  -5   7 -11 9824.47 947.327  10
  -5   7 -12 39288.2 1554.55  10
   5  -7 -13 22647.0 1162.72   8
  -5   7 -13 20872.0 1204.87  10
   5  -7 -14 8662.03 835.620   8
  -5   7 -14 6178.54 825.164  10
   5  -7 -15 12718.9 908.923   8
  -5   7 -15 12956.3 960.942  10
   5  -7 -16 5398.16 707.498   8
  -5   7 -16 5204.46 758.982  10
  -5   7 -17 3827.69 644.617  10
   5  -7 -17 3429.32 612.387   8
   5  -7 -18-35.2525 515.505   8
  -5   7 -18 1325.13 505.891  10
  -5   7 -19 5856.62 538.295  10
   5  -7 -19 6970.49 570.578   8
   5   9 -17 14678.7 649.787  10
   5   9 -16 1590.52 413.394  10
   5   9 -15 2473.50 463.626  10
   5   9 -14 21583.8 918.064  10
   5   9 -13 8529.56 714.836   7
   5   9 -12 12320.9 884.708   7
   5   9 -11 22612.3 1162.10   7
   5   9 -10 4619.49 815.379   7
   5   9  -9-119.402 695.514   7
   5   9  -8 2631.59 786.173   7
   5   9  -7 4358.97 850.120   7
   5   9  -6 1274.76 673.521   5
   5   9  -5 668.015 686.162   5
   5   9  -4 8404.73 914.004   5
   5   9  -3 15439.6 1084.63   5
   5   9  -2 19991.5 1186.24   5
   5   9  -1 20187.9 1167.79   5
   5   9   0 48729.4 1638.98   5
  -5   9  -1 19364.1 1062.92  10
  -5   9  -2 19584.7 1103.40  10
  -5   9  -3 16198.3 1037.34  10
  -5   9  -4 8966.65 918.856  10
  -5   9  -4 9372.74 979.181   7
  -5   9  -5 1371.31 741.557   7
  -5   9  -5 1584.09 674.598  10
  -5   9  -6 2640.85 694.406  10
  -5   9  -7 4280.00 771.829  10
  -5   9  -8 1975.12 716.385  10
  -5   9  -9 387.200 656.384  10
  -5   9 -10 4072.58 796.254  10
  -5   9 -11 24217.8 1222.40  10
  -5   9 -12 12582.3 968.018  10
  -5   9 -13 8537.58 850.666  10
  -5   9 -14 22886.5 1055.20  10
  -5   9 -15 2455.00 585.102  10
  -5   9 -16 2431.34 496.408  10
  -5   9 -17 16125.3 729.503  10
   5  11 -12-114.896 362.651   7
   5  11 -11 259.501 408.271   7
   5  11 -10 5587.87 600.581   7
   5  11  -9 18245.0 913.187   7
   5  11  -8 813.900 547.094   7
   5  11  -7 15813.6 967.020   7
   5  11  -6 232.069 589.655   7
   5  11  -5 8261.71 819.085   7
   5  11  -4 5686.68 752.174   7
   5  11  -3 6266.15 778.255   7
   5  11  -2 2003.12 620.391   7
   5  11  -1 8643.86 788.492   7
   5  11   0-100.898 543.070   7
   5  11   1 8583.21 751.603   7
  -5  11  -5 9362.75 731.953  10
  -5  11  -6 1746.39 532.125  10
  -5  11  -7 16356.1 843.780  10
  -5  11  -8 1715.02 499.480  10
  -5  11  -9 17002.9 859.820  10
  -5  11 -10 6031.76 600.284  10
  -5  11 -11 934.347 440.600  10
  -5  11 -12 1216.26 400.775  10
  -6   0   0 172422. 1915.41   3
  -6   0  -1 14539.5 658.841   3
  -6   0   1 14173.4 668.232   3
  -6   0   2 463.619 420.074   3
  -6   0  -2-105.863 384.932   3
   6   0  -3 64364.6 1215.57   4
  -6   0  -3 64206.4 1181.51   3
  -6   0  -4 253.870 364.636   3
   6   0  -4-71.7916 388.660   4
   6   0  -5 446.577 392.374   4
   6   0  -6 11050.4 668.134   4
   6   0  -7 5320.62 564.799   4
   6   0  -8 26445.4 959.579   4
   6   0 -16 7349.13 828.536   8
   6   0 -17 5879.89 801.388   8
   6   0 -18 4119.82 752.546   8
   6   0 -19 5930.29 738.575   8
   6   0 -20 8640.24 753.718   8
   6   0 -21 14818.6 813.179   8
  -6   0 -22 7939.09 669.543   9
   6   0 -22 9006.64 619.426   8
  -6   0 -23 1547.90 426.513   9
  -6  -2 -23 440.309 341.988   9
   6   2 -15 37833.7 1519.52   4
   6   2 -14 13420.9 1017.63   4
   6   2 -13 78981.4 2050.82   4
   6   2 -12 39813.0 1467.73   4
   6   2 -11 37166.8 1405.19   4
   6   2 -10 17010.4 990.945   4
   6   2  -9 22460.0 1017.98   4
   6   2  -8 154157. 2298.81   4
   6   2  -7 11837.5 776.943   4
   6   2  -6 21419.5 946.404   4
   6   2  -5 61161.4 1422.27   4
   6   2  -4 49504.1 1231.24   4
  -6  -2  -4 49293.9 1086.37   3
   6   2  -3 91141.0 1584.12   4
  -6  -2  -3 89791.2 1406.63   3
  -6  -2  -2 38916.6 977.656   3
  -6  -2  -1 6409.52 524.487   3
  -6   2   1 6620.66 518.419   3
  -6   2   0 204614. 2050.50   3
  -6  -2   0 204029. 2131.69   3
  -6  -2   1 6578.89 545.581   3
  -6   2  -1 6570.64 500.857   3
  -6   2  -2 39536.6 953.318   3
  -6  -2   2 39371.3 1002.50   3
  -6   2  -3 89892.3 1375.70   3
  -6   2  -4 49301.6 1049.70   3
  -6   2  -5 62752.6 1178.81   3
   6  -2 -17 5096.93 908.167   8
   6  -2 -18 960.503 738.537   8
  -6   2 -18-156.511 659.497   9
   6  -2 -19 15674.8 1046.76   8
  -6   2 -19 17142.4 1006.65   9
   6  -2 -20 7642.21 830.222   8
  -6   2 -20 10092.2 828.428   9
   6  -2 -21-819.965 600.632   8
  -6   2 -21 880.111 509.169   9
  -6   2 -22 12096.0 712.001   9
   6  -2 -22 14044.5 758.956   8
   6  -2 -23 631.313 381.825   8
  -6   2 -23 471.426 359.477   9
   6   4 -13 81669.5 2180.01   4
   6   4 -12 9583.96 966.987   4
   6   4 -11 5591.24 858.972   4
   6   4 -10 21328.6 1196.62   4
   6   4  -9 14876.9 978.945   4
   6   4  -8 6815.01 806.321   4
  -6  -4  -7 19767.2 801.596   3
   6   4  -7 18505.1 1034.11   4
  -6  -4  -6 17336.9 738.986   3
   6   4  -6 18774.0 988.379   4
  -6  -4  -5 28904.9 893.127   3
   6   4  -5 28569.7 1169.84   4
  -6  -4  -4 52984.4 1168.21   3
   6   4  -4 55693.8 1438.77   4
   6   4  -3 8309.61 732.394   4
  -6  -4  -3 8527.84 555.704   3
  -6  -4  -2 6748.04 517.420   3
   6   4  -2 5722.54 644.889   4
   6   4  -1 11027.4 743.681   4
  -6  -4  -1 10903.0 601.658   3
  -6  -4   0 49742.2 1115.64   3
  -6  -4   1 11290.4 619.028   3
  -6   4 -10 23464.4 1078.46   9
  -6   4 -11 6898.33 771.388  10
  -6   4 -11 6972.58 745.449   9
  -6   4 -12 9680.36 869.150  10
  -6   4 -12 10295.2 882.378   9
  -6   4 -13 79176.6 1967.41  10
  -6   4 -13 83110.4 1972.50   9
  -6   4 -14 16059.3 1008.75   9
  -6   4 -15 2017.60 706.760   9
   6  -4 -16 1796.58 865.529   8
  -6   4 -16 761.766 575.753   9
   6  -4 -17 9781.23 1025.92   8
  -6   4 -17 7633.36 795.120   9
   6  -4 -18 7814.54 954.733   8
  -6   4 -18 6317.41 702.804   9
   6  -4 -19 13380.3 974.904   8
  -6   4 -19 12377.1 833.628   9
   6  -4 -20 6278.00 749.425   8
  -6   4 -20 6089.26 632.847   9
   6  -4 -21 15708.4 830.523   8
  -6   4 -21 17621.4 752.181   9
   6  -4 -22 2083.78 453.978   8
  -6   4 -22 1190.16 358.705   9
   6   6 -11 513.736 597.753   5
   6   6 -10 5607.00 815.970   5
   6   6 -10 5044.85 805.223   4
   6   6  -9 6970.56 888.128   4
   6   6  -9 7986.92 901.041   5
   6   6  -8 17867.1 1146.51   4
   6   6  -8 18629.7 1156.02   5
   6   6  -7 2204.75 765.004   5
   6   6  -7 2334.38 728.623   4
   6   6  -6 16672.4 1126.32   5
   6   6  -6 16674.3 1034.09   4
   6   6  -5 2463.15 768.284   5
   6   6  -5 2521.62 673.288   4
   6   6  -4 25241.6 1200.85   4
   6   6  -3 7269.36 803.650   4
   6   6  -2 20842.1 1040.72   4
   6   6  -1 56345.9 1571.92   4
   6   6   0 98089.2 1979.25   4
   6   6   1 56086.5 1507.22   4
   6   6   2 20151.1 981.273   4
  -6   6  -5 2288.07 651.372  10
  -6   6  -6 16595.9 1050.31  10
  -6   6  -7 1622.92 676.357  10
  -6   6  -8 18740.0 1127.44  10
  -6   6  -9 7231.39 867.006  10
  -6   6  -9 8395.31 774.346   9
  -6   6 -10 5265.41 819.771  10
  -6   6 -10 6099.82 727.458   9
  -6   6 -11 201.323 680.951  10
  -6   6 -11 1456.97 590.530   9
  -6   6 -12 17872.2 1128.43  10
  -6   6 -12 17999.3 1053.84   9
  -6   6 -13 24246.4 1247.00  10
  -6   6 -13 23886.5 1124.41   9
  -6   6 -14 1930.27 658.181  10
  -6   6 -14 608.525 573.911   9
   6  -6 -15 27046.1 1261.52   8
  -6   6 -15 26725.7 1218.27  10
  -6   6 -15 24882.6 1079.93   9
   6  -6 -16 2252.67 724.297   8
  -6   6 -16 543.669 553.466  10
  -6   6 -16 977.713 535.783   9
   6  -6 -17 26664.2 1155.60   8
  -6   6 -17 26349.2 1052.75  10
  -6   6 -17 25023.2 990.857   9
   6  -6 -18 166.917 546.211   8
   6  -6 -19-214.860 530.431   8
   6  -6 -20-650.777 436.984   8
   6   8 -18 3835.03 418.821  10
   6   8 -13 3166.02 583.024   7
   6   8 -12 322.917 566.800   7
   6   8 -11 12105.5 940.866   7
   6   8 -11 12220.4 865.199   5
   6   8 -10 21195.6 1083.80   5
   6   8  -9 4313.05 742.390   5
   6   8  -8 8357.11 878.005   5
   6   8  -7 26833.7 1308.58   5
   6   8  -6 2913.09 755.021   5
   6   8  -5 24853.8 1280.87   5
   6   8  -4 8441.30 830.696   4
   6   8  -4 8741.08 961.065   5
   6   8  -3 4421.04 835.268   5
   6   8  -3 4219.69 723.244   4
   6   8  -2 34856.0 1357.00   4
   6   8  -2 36953.7 1493.18   5
   6   8  -1 2743.40 762.629   5
   6   8  -1 3780.75 689.881   4
   6   8   0 14104.6 1042.33   5
   6   8   1 3329.89 735.248   5
  -6   8  -1 3727.33 789.619  10
  -6   8  -2 34308.1 1394.02  10
   6   8   2 34802.5 1379.70   5
   6   8   3 3213.14 675.155   5
  -6   8  -3 4443.56 828.352  10
  -6   8  -4 8996.01 949.402  10
   6   8   4 8066.15 775.281   5
  -6   8  -5 24398.5 1277.15  10
  -6   8  -6 3655.98 783.963  10
  -6   8  -7 28577.4 1337.65  10
  -6   8  -8 9166.85 943.157  10
  -6   8  -9 5156.82 882.804  10
  -6   8 -10 22141.7 1208.08  10
  -6   8 -11 12895.4 1001.25  10
  -6   8 -12 228.143 668.430  10
  -6   8 -13 3517.12 718.466  10
  -6   8 -14 15572.3 957.393  10
  -6   8 -15 9382.52 743.837  10
  -6   8 -16 2712.03 539.416  10
  -6   8 -17 4759.60 517.548  10
   6  10 -13 2098.66 406.444   7
   6  10 -12 2213.50 456.011   7
   6  10 -11 3110.05 564.256   7
   6  10 -10 9198.97 765.798   7
   6  10  -9 14564.4 936.753   7
   6  10  -8 9867.15 888.343   7
   6  10  -7 5097.51 808.082   7
   6  10  -6 6786.89 849.248   7
   6  10  -5 970.351 744.683   7
   6  10  -4 8017.26 928.815   7
   6  10  -3 2774.77 767.304   7
   6  10  -2 27176.6 1286.90   7
   6  10  -1 4378.51 756.740   7
   6  10   0 1173.79 616.313   7
   6  10   1 2692.79 663.444   7
   6  10   2 26893.5 1184.10   7
  -6  10  -4 9952.47 872.479  10
  -6  10  -5 2596.60 686.994  10
  -6  10  -6 7622.44 785.814  10
  -6  10  -7 4874.28 693.140  10
  -6  10  -8 10521.1 835.586  10
  -6  10  -9 17537.1 979.732  10
  -6  10 -10 10336.5 806.425  10
  -6  10 -11 4573.34 646.498  10
  -6  10 -12 3015.33 521.419  10
  -6  10 -13 3122.18 481.596  10
  -6  10 -14 6822.09 533.780  10
   6  12  -6 1371.50 404.479   7
   6  12  -6 919.076 362.334   6
   6  12  -5 3649.41 480.100   7
   6  12  -5 3292.26 450.884   6
   6  12  -4 6989.44 555.855   7
   6  12  -3 900.010 411.106   7
   6  12  -2 13792.5 685.313   7
   6  12  -1 5063.59 496.723   7
   6  12  -1 5059.73 515.364   6
   6  12   0 555.264 393.679   6
   6  12   1 4912.95 500.268   6
   6  12   2 13282.6 624.506   6
   6  12   3 637.264 330.485   6
  -7  -1 -22 965.301 386.989   9
  -7  -1 -21 11345.8 694.453   9
  -7  -1 -20 11279.9 773.082   9
   7   1 -10 6009.91 714.076   4
   7   1  -9 21304.2 1010.16   4
   7   1  -8 15755.0 867.071   4
  -7  -1  -7 27292.4 986.290   3
   7   1  -7 24855.3 1029.55   4
  -7  -1  -6 13874.7 730.288   3
   7   1  -6 14211.7 841.433   4
  -7  -1  -5 52599.8 1249.60   3
   7   1  -5 52981.6 1331.60   4
   7   1  -4 5995.81 613.733   4
  -7  -1  -4 6012.58 568.156   3
   7   1  -3 87142.5 1645.45   4
  -7  -1  -3 94174.3 1601.20   3
  -7  -1  -2 12661.1 706.359   3
   7   1  -2 12576.5 707.082   4
  -7   1   1 35354.0 1042.23   3
  -7  -1  -1 35136.2 1054.17   3
  -7   1   0 20038.9 812.991   3
  -7  -1   0 20129.5 820.189   3
  -7  -1   1 35817.7 1066.65   3
  -7   1  -1 33149.3 1007.19   3
  -7   1  -2 11896.8 689.924   3
  -7  -1   2 13603.2 731.234   3
  -7   1  -3 91673.1 1575.66   3
  -7   1  -4 5064.87 528.182   3
  -7   1  -5 52790.5 1221.86   3
  -7   1  -6 13216.4 691.878   3
  -7   1  -7 27234.7 953.569   3
  -7   1 -11 21027.6 1062.49   9
  -7   1 -12 9542.30 824.743   9
  -7   1 -15 2345.37 671.083   9
   7  -1 -16 19437.0 1140.41   8
  -7   1 -16 17722.1 1077.92   9
   7  -1 -17 12790.1 994.577   8
  -7   1 -17 11618.4 949.298   9
   7  -1 -18 13649.3 938.468   8
  -7   1 -18 13278.8 935.244   9
   7  -1 -19 17514.2 993.575   8
  -7   1 -19 18937.2 1037.24   9
   7  -1 -20 9186.93 729.521   8
  -7   1 -20 10876.5 791.650   9
   7  -1 -21 9020.96 658.059   8
  -7   1 -21 10695.1 702.760   9
   7  -1 -22 1565.87 382.891   8
  -7   1 -22 950.279 400.443   9
  -7  -3 -21 15324.3 648.231   9
  -7  -3 -20 5816.50 531.708   9
   7   3 -12 9176.84 906.646   4
   7   3 -11 31654.8 1417.29   4
   7   3 -10 35674.4 1402.01   4
   7   3  -9 6763.34 828.153   4
  -7  -3  -8 29758.3 1040.20   3
   7   3  -8 29731.0 1230.90   4
   7   3  -7 32172.6 1285.53   4
  -7  -3  -7 32681.1 1069.24   3
  -7  -3  -6 20221.1 858.068   3
   7   3  -6 21814.3 1052.63   4
  -7  -3  -5 28895.0 984.420   3
   7   3  -5 28023.1 1165.92   4
   7   3  -4 5989.38 681.872   4
  -7  -3  -4 5640.67 547.344   3
   7   3  -3 19828.7 977.559   4
  -7  -3  -3 20895.3 853.896   3
  -7  -3  -2 54554.8 1280.16   3
   7   3  -2 53979.4 1428.63   4
   7   3  -1 605.233 492.756   4
  -7  -3  -1 916.042 415.948   3
  -7   3   0 18391.3 770.957   3
  -7  -3   0 18624.7 808.257   3
  -7  -3   1 984.005 446.503   3
  -7   3  -1 1377.54 399.502   3
  -7   3  -2 55091.2 1217.32   3
  -7   3  -3 22538.0 826.694   3
  -7   3  -4 5625.10 516.234   3
  -7   3  -5 27693.5 920.469   3
  -7   3  -6 20420.5 820.236   3
  -7   3  -7 33482.6 1017.86   3
  -7   3  -8 28301.6 965.178   3
  -7   3  -9 7558.38 749.872   9
  -7   3 -10 36981.5 1334.12   9
  -7   3 -11 36472.5 1357.89   9
  -7   3 -12 10134.8 926.588   9
  -7   3 -13 2980.98 689.357   9
  -7   3 -14 15529.5 1025.95   9
  -7   3 -15 12366.1 991.179   9
  -7   3 -16 9880.60 867.878   9
   7  -3 -17 13413.1 1040.40   8
  -7   3 -17 10613.4 872.540   9
   7  -3 -18 2899.09 792.639   8
  -7   3 -18 2214.99 620.652   9
   7  -3 -19 725.400 629.175   8
  -7   3 -19 1317.01 563.831   9
   7  -3 -20 4896.13 665.669   8
  -7   3 -20 5469.21 611.427   9
   7  -3 -21 15112.6 767.505   8
  -7   3 -21 17238.9 735.968   9
  -7   3 -22 5237.25 444.681   9
   7  -3 -22 6461.39 506.949   8
   7   5 -11 8303.09 900.929   5
   7   5 -10 11012.2 1040.45   5
   7   5 -10 15608.8 1091.94   4
   7   5  -9 3378.25 751.536   4
   7   5  -8 2604.55 716.313   4
   7   5  -7 68208.8 1852.15   4
   7   5  -6 30250.8 1303.19   4
   7   5  -5 44361.8 1522.39   4
   7   5  -4 21116.1 1150.39   4
   7   5  -3 17195.6 1035.93   4
   7   5  -2 29554.4 1208.75   4
   7   5  -1 31973.5 1267.47   4
   7   5   0 292.138 536.563   4
   7   5   1 33610.4 1242.69   4
  -7   5  -4 22271.4 1123.89  10
  -7   5  -5 43145.1 1499.81  10
  -7   5  -6 28516.8 1265.07  10
  -7   5  -7 68610.0 1862.20  10
  -7   5  -8 1979.56 679.065  10
  -7   5  -8 2487.03 641.174   9
  -7   5  -9 4246.35 741.132  10
  -7   5  -9 4291.26 690.689   9
  -7   5 -10 16411.7 1088.28  10
  -7   5 -10 18285.3 1068.23   9
  -7   5 -11 9556.94 920.938  10
  -7   5 -11 9136.97 833.335   9
  -7   5 -12 4079.74 714.322  10
  -7   5 -12 3448.48 726.919   9
  -7   5 -13 8118.38 843.018  10
  -7   5 -13 9083.54 841.097   9
  -7   5 -14 835.723 600.585  10
  -7   5 -14 745.044 587.170   9
  -7   5 -15 11440.6 888.970   9
   7  -5 -16 19591.7 1106.70   8
  -7   5 -16 16635.2 931.241   9
   7  -5 -17 6360.02 801.792   8
  -7   5 -17 3621.92 591.409   9
   7  -5 -18 6073.01 755.690   8
  -7   5 -18 4747.01 582.739   9
   7  -5 -19 4940.46 627.029   8
   7  -5 -20-603.904 467.113   8
   7   7 -12 1029.26 524.486   5
   7   7 -12 1852.23 602.618   7
   7   7 -11 15144.4 952.840   5
   7   7 -10 42432.1 1485.24   5
   7   7  -9 8438.00 878.518   5
   7   7  -8 53360.9 1737.67   5
   7   7  -7 6921.70 905.504   5
   7   7  -6 21383.7 1270.49   5
   7   7  -5 9266.64 1004.46   5
   7   7  -4 60452.7 1794.46   4
   7   7  -4 61971.4 1915.39   5
   7   7  -3 26797.3 1295.76   4
   7   7  -3 26838.5 1352.72   5
   7   7  -2 6332.30 917.164   5
   7   7  -2 5673.60 799.784   4
   7   7  -1 32754.5 1372.23   4
   7   7  -1 33713.5 1467.58   5
   7   7   0 6998.67 903.762   5
   7   7   0 6954.90 826.766   4
   7   7   1 31530.7 1305.84   4
   7   7   1 32437.2 1413.73   5
   7   7   2 4490.62 764.077   5
  -7   7  -2 5900.05 853.850  10
   7   7   2 4261.96 668.956   4
   7   7   3 25309.7 1170.44   4
  -7   7  -3 26594.5 1302.48  10
   7   7   3 26103.3 1205.50   5
   7   7   4 60056.8 1702.51   4
  -7   7  -4 62161.6 1836.14  10
  -7   7  -5 9315.42 983.048  10
  -7   7  -6 21277.3 1216.27  10
  -7   7  -7 9023.12 927.794  10
  -7   7  -8 55008.8 1766.66  10
  -7   7  -9 10780.9 1009.39  10
  -7   7 -10 45893.0 1627.16  10
  -7   7 -11 15747.1 1091.22  10
  -7   7 -12 2639.69 735.266  10
  -7   7 -13 7056.94 797.331  10
   7  -7 -14 5645.22 711.024   8
  -7   7 -14 4662.13 680.691  10
   7  -7 -15 7161.78 712.953   8
  -7   7 -15 6419.68 672.174  10
   7  -7 -16 5852.23 638.408   8
  -7   7 -16 5877.57 604.898  10
   7  -7 -17 28132.2 931.800   8
  -7   7 -17 27219.3 876.379  10
   7   9 -13 1594.96 414.435   7
   7   9 -12 30125.8 1008.36   7
   7   9 -11 3945.99 588.155   7
   7   9 -10 1711.56 588.623   7
   7   9  -9 14510.5 955.030   7
   7   9  -8 3159.69 642.600   5
   7   9  -8 3394.68 746.199   7
   7   9  -7 32123.7 1285.34   5
   7   9  -6 11466.9 929.820   5
   7   9  -5 10477.9 936.767   5
   7   9  -4 19124.9 1138.98   5
   7   9  -3 7332.55 865.916   5
   7   9  -2 9660.96 926.716   5
   7   9  -1 14584.3 1019.80   5
   7   9   0 195.712 623.398   5
   7   9   1 14383.9 969.778   5
  -7   9  -5 12000.0 987.338  10
  -7   9  -6 12906.4 1010.39  10
  -7   9  -7 33302.4 1361.44  10
  -7   9  -8 3605.47 768.528  10
  -7   9  -9 15677.9 1006.33  10
  -7   9 -10 3840.03 678.802  10
  -7   9 -11 4842.95 709.303  10
  -7   9 -12 32197.8 1127.77  10
  -7   9 -13 2477.07 533.847  10
  -7   9 -14 2880.61 470.419  10
   7  11  -9 900.914 361.524   7
   7  11  -8 9430.39 612.494   7
   7  11  -7 993.759 437.448   7
   7  11  -6 999.751 477.814   7
   7  11  -5 4932.02 585.782   7
   7  11  -4 825.563 478.263   7
   7  11  -3 252.358 472.269   7
   7  11  -2 69.6140 448.294   7
   7  11  -1 5662.02 599.206   7
   7  11   0 3004.33 525.696   7
  -8   0   0 208936. 2589.93   3
  -8   0   1 3944.15 578.294   3
  -8   0  -1 3019.77 528.440   3
  -8   0  -2 9720.11 712.976   3
  -8   0  -3 19861.6 905.526   3
  -8   0  -4 15283.9 823.455   3
  -8   0  -5 742.286 466.882   3
  -8   0  -6 6835.31 637.160   3
  -8   0  -7 551.650 459.597   3
  -8   0  -8 1000.82 474.466   3
  -8   0  -9 1825.62 497.265   3
  -8   0  -9 1466.80 512.651   9
  -8   0 -10 48203.0 1390.99   3
  -8   0 -10 43245.3 1392.87   9
  -8   0 -11 24744.3 1046.93   3
  -8   0 -11 22673.4 1081.01   9
  -8   0 -12 41655.8 1322.29   3
  -8   0 -12 39215.5 1369.38   9
  -8   0 -13 38657.0 1400.01   9
  -8   0 -14 5668.83 757.769   9
  -8   0 -15 3103.66 652.868   9
   8   0 -16 24037.2 1113.72   8
  -8   0 -16 24071.7 1142.55   9
   8   0 -17 1587.77 571.509   8
  -8   0 -17 304.372 550.599   9
   8   0 -18 9357.13 719.182   8
  -8   0 -18 10010.0 765.212   9
  -8   0 -19 12238.1 756.630   9
  -8   0 -20 19616.9 819.495   9
  -8   0 -21 9354.02 561.054   9
  -8  -2 -20 9554.04 557.437   9
  -8  -2 -19 218.439 367.535   9
  -8  -2 -18 3375.35 505.777   9
  -8  -2 -17 1445.61 511.129   9
  -8  -2 -16 11479.7 774.439   9
  -8  -2 -11 21057.8 996.808   3
  -8  -2 -10 16960.0 912.033   3
   8   2 -10 16585.0 1036.74   4
  -8  -2  -9 529.173 443.167   3
   8   2  -9 379.965 614.626   4
  -8  -2  -8 6793.23 665.056   3
   8   2  -8 7058.21 762.902   4
  -8  -2  -7 13998.8 830.562   3
   8   2  -7 15114.1 961.892   4
   8   2  -6 2648.75 660.254   4
  -8  -2  -6 2466.28 529.517   3
  -8  -2  -5 6279.60 628.205   3
   8   2  -5 6839.52 717.859   4
  -8  -2  -4 5602.60 621.516   3
   8   2  -4 5444.80 700.995   4
  -8  -2  -3 31276.6 1102.72   3
   8   2  -3 32106.0 1177.28   4
   8   2  -2 2800.84 569.761   4
  -8  -2  -2 3063.04 547.662   3
   8   2  -1 21952.4 1015.86   4
  -8  -2  -1 22592.0 957.177   3
  -8   2   0 2212.57 497.093   3
  -8  -2   0 2082.93 530.785   3
  -8  -2   1 24488.9 980.047   3
  -8   2  -1 23205.0 940.974   3
  -8   2  -2 3280.87 526.054   3
  -8   2  -3 31324.1 1075.72   3
  -8   2  -4 5643.46 593.852   3
  -8   2  -5 5310.37 586.367   3
  -8   2  -6 2166.89 494.454   3
  -8   2  -7 14571.8 820.330   3
  -8   2  -7 14792.6 870.341   9
  -8   2  -8 6735.35 644.366   3
  -8   2  -8 7082.36 712.637   9
  -8   2  -9 618.956 572.726   9
  -8   2  -9 461.763 449.512   3
  -8   2 -10 15827.3 851.282   3
  -8   2 -10 15994.1 990.469   9
  -8   2 -11 20262.6 941.417   3
  -8   2 -11 20864.8 1121.23   9
  -8   2 -12 3460.96 715.893   9
  -8   2 -13 6256.19 800.164   9
  -8   2 -14 12003.4 943.838   9
  -8   2 -15 22315.5 1150.73   9
  -8   2 -16 12181.6 898.005   9
   8  -2 -17 2727.28 699.060   8
  -8   2 -17 1257.63 591.418   9
   8  -2 -18 3657.80 717.035   8
  -8   2 -18 3761.08 643.615   9
   8  -2 -19 1219.28 542.940   8
  -8   2 -19 858.188 466.027   9
   8  -2 -20 8756.52 638.077   8
  -8   2 -20 10318.5 639.913   9
   8  -2 -21 10415.7 555.363   8
  -8   2 -21 10774.0 560.998   9
   8   4 -12 5559.72 789.099   5
  -8  -4  -9 64993.6 1606.03   3
   8   4  -9 61854.6 1892.44   4
  -8  -4  -8 17241.7 898.468   3
   8   4  -8 17877.0 1141.55   4
  -8  -4  -7 80322.1 1756.18   3
   8   4  -7 78125.7 1989.91   4
  -8  -4  -6 42720.6 1304.01   3
   8   4  -6 43441.9 1545.89   4
  -8  -4  -5 59777.1 1511.58   3
   8   4  -5 59479.0 1755.50   4
  -8  -4  -4 9795.80 731.172   3
   8   4  -4 9785.50 937.873   4
   8   4  -3 22002.4 1147.94   4
  -8  -4  -3 22371.6 963.238   3
   8   4  -2 47131.8 1506.50   4
  -8  -4  -2 48573.5 1330.02   3
   8   4  -1 1746.61 636.213   4
  -8  -4  -1 3048.89 537.217   3
   8   4   0 28704.5 1193.50   4
  -8   4  -5 56652.3 1689.25  10
  -8   4  -6 43915.1 1520.07  10
  -8   4  -7 76588.5 1947.68  10
  -8   4  -8 17843.3 1097.33  10
  -8   4  -8 20323.7 1068.96   9
  -8   4  -9 62341.3 1766.93  10
  -8   4  -9 64681.7 1761.86   9
  -8   4 -10 6238.45 773.714  10
  -8   4 -10 5747.07 785.054   9
  -8   4 -11 36108.3 1376.91   9
  -8   4 -12 8069.88 853.422   9
  -8   4 -13 2520.62 651.945   9
  -8   4 -14 5147.27 730.517   9
  -8   4 -15 2391.78 664.786   9
   8  -4 -16 7744.46 914.578   8
  -8   4 -16 5973.33 697.869   9
   8  -4 -17 9703.34 850.457   8
  -8   4 -17 7981.34 699.844   9
   8  -4 -18 641.379 579.464   8
  -8   4 -18 740.111 496.512   9
   8  -4 -19 289.835 479.717   8
   8  -4 -20 869.027 404.300   8
   8   6 -12 4098.82 650.440   5
   8   6 -11 18454.1 1048.43   5
   8   6 -10 1202.64 672.165   5
   8   6  -9 3075.04 773.980   5
   8   6  -8 29485.2 1402.86   5
   8   6  -7 54180.7 1821.12   5
   8   6  -6 30696.2 1464.42   5
   8   6  -5 7248.84 955.053   5
   8   6  -4 28583.5 1419.47   5
   8   6  -3 48455.5 1726.43   5
   8   6  -3 49328.7 1693.43   4
   8   6  -2-157.915 711.059   5
   8   6  -2 1151.74 661.247   4
   8   6  -1 17529.5 1219.13   5
   8   6  -1 24862.8 1235.85   4
   8   6   0 8942.27 954.116   5
   8   6   0 8715.46 877.885   4
   8   6   1 26539.6 1307.18   5
   8   6   1 24404.4 1221.00   4
   8   6   2 1098.49 705.713   5
   8   6   2-25.7805 553.289   4
   8   6   3 50257.3 1624.09   4
   8   6   3 49482.8 1625.65   5
  -8   6  -4 34158.7 1479.66  10
  -8   6  -5 12420.3 1010.04  10
  -8   6  -6 32502.9 1410.98  10
  -8   6  -7 53967.2 1735.65  10
  -8   6  -8 28640.3 1333.85  10
  -8   6  -9 3941.87 847.872  10
  -8   6 -10 1683.63 752.193  10
  -8   6 -11 19587.6 1134.98  10
  -8   6 -12 5087.78 715.766  10
  -8   6 -13 13811.9 882.119  10
  -8   6 -14 2299.00 588.087  10
   8  -6 -15 11322.1 818.885   8
   8  -6 -16 7963.66 721.920   8
   8  -6 -17 1236.21 478.691   8
   8  -6 -18 2868.86 452.235   8
   8   8 -12 2087.88 478.054   7
   8   8 -11 13002.5 809.380   7
   8   8 -11 12241.9 748.753   5
   8   8 -10 9854.99 750.592   5
   8   8  -9 7411.81 737.863   5
   8   8  -8 6708.00 778.324   5
   8   8  -7 146.287 630.290   5
   8   8  -6 5276.66 800.215   5
   8   8  -5 11913.9 994.135   5
   8   8  -4 1528.43 727.259   5
   8   8  -3 12500.4 1013.79   5
   8   8  -2 12326.0 1004.93   5
   8   8  -1 15264.8 1051.96   5
   8   8   0 3779.46 740.024   5
   8   8   1 14749.2 1012.41   5
   8   8   2 11815.1 885.859   5
   8   8   3 10904.8 857.938   5
  -8   8  -7 2128.08 779.684  10
  -8   8  -8 9661.68 936.722  10
  -8   8  -9 9674.16 912.460  10
  -8   8 -10 12351.5 919.984  10
  -8   8 -11 13877.4 863.190  10
  -8   8 -12 3107.57 620.019  10
   8  10  -9 1109.61 421.417   7
   8  10  -8 9661.29 677.128   7
   8  10  -7 1953.56 520.890   7
   8  10  -6 3569.55 603.837   7
   8  10  -5 2597.79 589.901   7
   8  10  -4 4902.57 677.137   7
   8  10  -3 1796.32 573.831   7
   8  10  -2 6058.37 703.965   7
   8  10  -1 1005.78 531.309   7
   8  10   0 3155.06 584.232   7
   8  10   1 925.827 482.842   7
   8  10   2 6494.15 624.951   7
  -9  -1 -19 395.610 316.776   9
  -9  -1 -18 13881.4 653.372   9
  -9  -1 -17 1916.73 457.153   9
  -9  -1 -16 254.932 420.361   9
  -9  -1 -15 7257.68 663.536   9
  -9  -1  -9 6036.34 690.984   3
  -9  -1  -8 2497.80 566.682   3
  -9  -1  -7 388.239 500.724   3
  -9  -1  -6 115.810 507.902   3
  -9  -1  -5 11400.6 826.335   3
  -9  -1  -4 6086.48 685.765   3
  -9  -1  -3 1408.82 525.950   3
   9   1  -2 3867.99 617.104   4
  -9  -1  -2 4745.59 641.540   3
   9   1  -1 7378.83 728.259   4
  -9  -1  -1 9305.96 755.078   3
   9   1   0 12190.0 840.967   4
  -9  -1   0 14814.5 884.900   3
  -9   1  -1 8296.49 735.287   3
  -9   1  -2 4688.45 625.565   3
  -9   1  -3 1142.30 520.693   3
  -9   1  -4 5029.77 647.251   3
  -9   1  -5 10585.4 781.371   3
  -9   1  -6-41.9435 446.441   3
  -9   1  -7-281.957 450.568   3
  -9   1  -7 472.889 507.773   9
  -9   1  -8 2147.66 572.800   9
  -9   1  -8 2192.38 531.113   3
  -9   1  -9 6283.46 684.159   9
  -9   1  -9 5148.23 633.671   3
  -9   1 -10 30380.5 1211.76   9
  -9   1 -11 16562.0 959.166   9
  -9   1 -12 11031.2 849.467   9
  -9   1 -13 9564.22 799.571   9
  -9   1 -14 11496.7 828.287   9
  -9   1 -15 8010.34 719.320   9
   9  -1 -16 2287.77 601.977   8
  -9   1 -16 144.837 467.661   9
   9  -1 -17 2651.83 566.592   8
  -9   1 -17 1288.59 469.940   9
   9  -1 -18 13377.1 739.108   8
  -9   1 -18 14575.9 746.210   9
   9  -1 -19-328.129 389.214   8
  -9   1 -19 616.496 378.267   9
  -9  -3  -7 7147.39 716.587   3
   9   3  -7 7327.79 816.286   4
  -9  -3  -6 16263.7 933.169   3
   9   3  -6 16077.8 1036.70   4
   9   3  -5 3659.43 715.069   4
  -9  -3  -5 2965.64 611.387   3
  -9  -3  -4 28995.6 1150.92   3
   9   3  -4 29402.2 1299.97   4
  -9  -3  -3 40954.4 1341.45   3
   9   3  -3 40518.2 1437.14   4
   9   3  -2 13363.7 946.723   4
  -9  -3  -2 13375.6 869.974   3
   9   3  -1 22642.5 1157.57   4
  -9  -3  -1 24488.8 1075.70   3
   9   3   0 121.647 595.745   4
   9   3   1 22243.9 1116.33   4
  -9   3  -9 3916.66 682.834   9
  -9   3 -10 16006.4 1006.41   9
  -9   3 -11 6599.53 758.286   9
  -9   3 -12 25535.6 1185.17   9
  -9   3 -13 8099.80 786.358   9
  -9   3 -14 3679.58 645.069   9
  -9   3 -15 9733.50 798.439   9
   9  -3 -16 3111.11 708.185   8
  -9   3 -16 1238.43 530.447   9
   9  -3 -17 6989.36 685.540   8
  -9   3 -17 6304.94 630.661   9
   9  -3 -18 4818.60 568.529   8
   9  -3 -19 5012.08 494.952   8
   9   5 -12 11597.3 825.313   5
   9   5 -11 18755.7 1060.39   5
   9   5 -10 3969.69 797.140   5
   9   5  -9 7200.25 885.808   5
   9   5   2 34360.3 1571.79   5
   9   5   3 33817.4 1401.11   5
   9  -5 -15 3525.04 695.288   8
   9  -5 -16 24870.4 974.942   8
   9  -5 -17 2006.29 494.770   8
   9   7 -12 2433.08 463.145   5
   9   7 -11 732.978 474.291   5
   9   7 -10 468.963 527.819   5
   9   7  -9 6324.28 752.640   5
   9   7  -8 19362.1 1087.86   5
   9   7  -7 796.570 674.294   5
   9   7  -6 2955.15 789.039   5
   9   7  -5 6072.59 888.000   5
   9   7  -4 11170.3 1014.41   5
   9   7  -3 4592.74 827.334   5
   9   7  -2 9157.27 964.679   5
   9   7  -1 19349.9 1162.80   5
   9   7   0 701.474 664.691   5
   9   7   1 19637.7 1118.73   5
   9   7   2 10101.6 862.557   5
   9   7   3 4981.04 694.744   5
   9  -7 -13 8669.95 644.527   8
   9  -7 -14 2218.73 472.304   8
   9   9 -10 2844.63 424.598   7
   9   9  -9 644.730 423.705   7
   9   9  -8 789.626 477.740   7
   9   9  -7 1646.42 534.130   7
   9   9  -6 4155.86 575.251   5
   9   9  -5 222.577 505.355   5
   9   9  -4 10711.7 765.552   5
   9   9  -3 513.231 520.724   5
   9   9  -2 3069.82 596.375   5
   9   9  -1 532.162 510.543   5
 -10   0  -2 10044.1 794.497   3
 -10   0  -3 9677.39 793.938   3
 -10   0  -4 9813.79 795.986   3
 -10   0 -15 4061.27 489.992   9
  10   2  -2 3532.31 665.738   4
 -10  -2  -2 4303.23 644.028   3
  10   2  -1 25368.8 1183.18   4
  10   2   0 7378.33 784.219   4
  10   2   1 21965.7 1127.90   4
  10   2   2 2161.40 598.633   4
  10  -2 -16 1481.87 477.487   8
  10  -2 -17 2430.40 447.344   8
  10   4 -12 328.805 516.630   5
  10   4 -11 7407.82 833.043   5
  10  -4 -15 8067.30 671.377   8
  10  -4 -16 12236.1 670.522   8
  10   6 -12 4881.00 501.670   5
  10   6 -11 11851.4 731.184   5
  10   6 -10 617.217 523.480   5
  10   6  -9 1532.23 617.469   5
  10   6  -8 7062.73 807.792   5
  10   6  -7 12879.1 996.401   5
  10   6  -6 3960.97 799.533   5
  10   6  -5 58553.6 1823.35   5
  10   6  -4 46407.1 1637.21   5
  10   6  -3 3289.77 812.836   5
  10   6  -2 12059.4 1029.45   5
  10   6  -1 16756.0 1111.17   5
  10   6   0 7604.06 893.703   5
  10   6   1 17732.6 1076.49   5
  10   6   2 10653.6 873.362   5
  10  -6 -14 5781.35 540.662   8
  10   8  -9 5612.96 533.452   7
  10   8  -9 6683.41 522.502   5
  10   8  -8 2235.43 458.078   5
  10   8  -7 8039.95 655.111   5
  10   8  -6 2212.17 541.279   5
  10   8  -5 5242.04 635.919   5
  10   8  -4 1289.13 530.154   5
  10   8  -3 10721.7 773.306   5
  10   8  -2 2113.04 563.742   5
  10   8  -1 11241.7 766.359   5
  10   8   0 2114.68 545.852   5
  10   8   1 11003.3 718.602   5
  10   8   2 1000.18 448.281   5
  11  -1 -14 10792.0 628.713   8
  11   3 -12-51.8491 457.558   5
  11  -3 -14 5171.57 538.626   8
  11  -3 -15 5486.76 486.437   8
  11   5 -12 3807.33 436.016   5
  11   5 -11 3284.41 495.295   5
  11   5 -10 8954.11 696.359   5
  11   5  -9 4509.00 649.261   5
  11   5  -8 5843.72 742.568   5
  11   5  -7 9683.30 886.467   5
  11   5  -6 5193.39 813.547   5
  11   5  -5 550.983 696.301   5
  11   5  -4 17309.9 1087.34   5
  11   5  -3 804.155 700.024   5
  11   5  -2 5397.23 795.217   5
  11   5  -1 1211.08 666.442   5
  11   5   0 3142.07 728.954   5
  11   5   1 2159.38 651.354   5
  11   5   2 5352.34 703.889   5
  11   7  -9 5988.72 475.845   5
  11   7  -8 565.524 394.456   5
  11   7  -7 2766.18 495.442   5
  11   7  -6 4658.09 569.622   5
  11   7  -5 8806.05 687.026   5
  11   7  -4 10353.5 742.327   5
  11   7  -3 3145.37 578.607   5
  11   7  -2 22001.4 944.233   5
  11   7  -1 6228.59 649.962   5
  11   7   0 13054.4 774.808   5
  11   7   1 6201.99 580.454   5
  12   2 -12 1001.42 387.969   5
  12   4 -10 1379.22 439.601   5
  12   4  -9 812.522 471.003   5
  12   4  -8 692.241 502.432   5
  12   4  -7 9210.70 790.326   5
  12   4  -6 6078.48 747.282   5
  12   4  -5 15022.9 1011.58   5
  12   4  -4 1187.44 624.276   5
  12   4  -3 5866.99 782.989   5
  12   4  -2 5244.72 723.282   5
  12   4  -1 1000.24 585.411   5
  12   4   0-236.815 569.320   5
  12   4   1 1408.60 555.344   5
  12   6  -7 9611.15 579.753   5
  12   6  -6 1024.02 422.578   5
  12   6  -5 1430.48 448.246   5
  12   6  -4 784.634 434.811   5
  12   6  -3 2226.00 476.917   5
  12   6  -2 291.792 428.225   5
  12   6  -1-33.5000 402.556   5
  12   6   0 3402.05 483.396   5
  12   6   1 633.280 382.681   5
  13   3  -8 2213.51 448.939   5
  13   3  -7 4344.24 537.021   5
  13   3  -6 3154.30 534.232   5
  13   3  -5 5843.34 639.271   5
  13   3  -4 189.929 478.932   5
  13   3  -3 928.140 505.557   5
  13   3  -2 776.629 473.998   5
  13   3  -1-386.011 470.113   5
  13   3   0 6468.54 608.631   5
  13   3   1 567.966 429.280   5
   0   0   0    0.00    0.00   0

TITL nowa in C222(1)
REM C222(1) (#20 in standard setting)
CELL 1.54184  11.557857  11.366999  21.683658  90.0000  90.0000  90.0000
ZERR    3.00   0.000576   0.000344   0.000774   0.0000   0.0000   0.0000
LATT -7
SYMM -x,-y, z+1/2
SYMM -x, y,-z+1/2
SYMM  x,-y,-z
SFAC C H N O
UNIT 60.00 60.00 18.00 12.00
TREF
HKLF 4
END
;
_shelx_hkl_checksum   96845
