# Supplementary material for: Mechanochemical vs Wet Approach for Directing CO2 Capture toward Various Carbonate and Bicarbonate Networks
Source: ACS Sustain Chem Eng. 2022 Apr 1;10(14):4374–80. doi: 10.1021/acssuschemeng.1c08402 (PMC9006257; doi:10.1021/acssuschemeng.1c08402)
Supplement: Supplementary file 3 — sc1c08402_si_003.cif [file sc1c08402_si_003.cif]

data_dk199

_chemical_formula_weight				253.27
_chemical_formula_moiety				'C9 H14 N5, C H O3'
_cell_formula_units_Z                  	4
_chemical_formula_sum                  	'C10 H15 N5 O3'

_cell_length_a  10.56716(18)
_cell_length_b  7.26196(18)
_cell_length_c  16.08384(30)
_cell_angle_alpha 90
_cell_angle_beta  90.5255(14)
_cell_angle_gamma 90
_cell_volume 1234.195(44)

 _symmetry_cell_setting					monoclinic
_symmetry_space_group_name_H-M 			P21/c

loop_

_symmetry_equiv_pos_as_xyz
	'-x, -y, -z'
	'-x, y+1/2, -z+1/2'
	'x, -y+1/2, z+1/2'
	'x, y, z'

	
_diffrn_measurement_device_type        
;
Laboratory powder diffractometer Panalytical Aeris
;
_diffrn_ambient_temperature             293
_diffrn_radiation_type                  'Cu K\a'
_diffrn_radiation_wavelength            1.5418
_exptl_crystal_density_diffrn           1.363
_refine_ls_hydrogen_treatment           refall
_refine_ls_shift/su_max                 <0.01
_refine_ls_number_parameters            158
_pd_proc_ls_prof_R_factor               0.034
_pd_proc_ls_prof_wR_factor              0.046
_refine_ls_R_Fsqd_factor                0.016
_refine_ls_goodness_of_fit_all          4.844
_cell_measurement_temperature           293
#_exptl_crystal_colour                   'white'


#_computing_data_collection              'Panalytical'
_computing_data_reduction               'none'
_computing_cell_refinement              'Topas'
_computing_structure_solution           'Topas'
_computing_structure_refinement         'Topas'

_refine_special_details
;
Solved by simulated annealing in direct space and 
refined using restraints on bond distancs and angles. 
;	
	
	
loop_
_atom_site_label
_atom_site_type_symbol
_atom_site_symmetry_multiplicity
_atom_site_fract_x
_atom_site_fract_y
_atom_site_fract_z
_atom_site_occupancy
_atom_site_B_iso_or_equiv
O3 O   4 0.13824(22) 0.62430(19) 0.51313(11) 1 14.000(77)
H2 H   4 0.1581(26) 0.74426(74) 0.48851(32) 1 14.000(77)
C11 C   4 0.12261(21) 0.61989(19) 0.601560(64) 1 14.000(77)
O7 O   4 0.10709(21) 0.46247(37) 0.62950(12) 1 14.000(77)
O11 O   4 0.12784(21) 0.77534(37) 0.64129(13) 1 14.000(77)
C2 C   4 0.16834(33) 1.11027(16) 0.465270(70) 1 14.000(77)
N3 N   4 0.14072(23) 1.11284(14) 0.543360(81) 1 14.000(77)
H8 H   4 0.18070(68) 1.39617(72) 0.45640(34) 1 14.000(77)
H13 H   4 0.13199(84) 0.99696(86) 0.57236(27) 1 14.000(77)
N6 N   4 0.18399(26) 1.27734(15) 0.425500(62) 1 14.000(77)
H17 H   4 0.13744(82) 1.23015(81) 0.57264(27) 1 14.000(77)
H20 H   4 0.60681(45) 0.43689(73) 0.42593(31) 1 14.000(77)
C6 C   4 0.52025(13) 0.70341(14) 0.42369(11) 1 14.000(77)
N10 N   4 0.17640(30) 0.94451(26) 0.42706(11) 1 14.000(77)
H24 H   4 0.39635(42) 0.91477(77) 0.41433(28) 1 14.000(77)
C14 C   4 0.54572(17) 0.51296(21) 0.39607(11) 1 14.000(77)
C18 C   4 0.42080(15) 0.79647(16) 0.39128(12) 1 14.000(77)
H28 H   4 0.2070(14) 1.27951(77) 0.36863(32) 1 14.000(77)
C22 C   4 0.46732(16) 0.43284(16) 0.33480(11) 1 14.000(77)
C26 C   4 0.16452(17) 0.92602(26) 0.342810(67) 1 14.000(77)
H32 H   4 0.01491(47) 1.10144(82) 0.32411(30) 1 14.000(77)
C30 C   4 0.34202(16) 0.70827(18) 0.33361(10) 1 14.000(77)
H36 H   4 0.49050(53) 0.32072(88) 0.30912(31) 1 14.000(77)
C34 C   4 0.36887(14) 0.52449(23) 0.30407(11) 1 14.000(77)
N14 N   4 0.08508(15) 1.02656(26) 0.295940(61) 1 14.000(77)
H39 H   4 0.29304(39) 0.49742(70) 0.18878(33) 1 14.000(77)
N18 N   4 0.23260(17) 0.79914(21) 0.303020(77) 1 14.000(77)
H43 H   4 0.31160(44) 0.30861(83) 0.23402(29) 1 14.000(77)
H48 H   4 0.20070(38) 0.44049(75) 0.25676(29) 1 14.000(77)
C37 C   4 0.28790(11) 0.43531(15) 0.242480(71) 1 14.000(77)
H51 H   4 0.19605(43) 0.75464(90) 0.25197(32) 1 14.000(77)
H56 H   4 0.09328(47) 1.03281(92) 0.23741(33) 1 14.000(77)
H59 H   4 0.58651(47) 0.77462(70) 0.45371(40) 1 14.000(77)

# start Validation Reply Form
_vrf_GEOM001_dk199
;
PROBLEM: _geom_bond_atom_site_label_1 is missing
RESPONSE: Can be calculated form atomic coordinates
;
_vrf_GEOM002_dk199
;
PROBLEM: _geom_bond_atom_site_label_2 is missing
RESPONSE: Can be calculated form atomic coordinates
;
_vrf_GEOM003_dk199
;
PROBLEM: _geom_bond_distance is missing
RESPONSE: Can be calculated form atomic coordinates
;
_vrf_GEOM006_dk199
;
PROBLEM: _geom_angle_atom_site_label_2 is missing
RESPONSE: Can be calculated form atomic coordinates
;
_vrf_GEOM007_dk199
;
PROBLEM: _geom_angle_atom_site_label_3 is missing
RESPONSE: Can be calculated form atomic coordinates
;
# end Validation Reply Form


loop_    
_pd_meas_2theta_corrected    
_pd_meas_intensity_total    
_pd_calc_intensity_total
 6.0118    20868   21220.2
 6.0202    20757   21170.3
 6.0285    20840   21121.1
 6.0369    21018   21072.5
 6.0452    20789   21024.4
 6.0536    20926   20977.0
 6.0619    20975   20930.1
 6.0703    20700   20883.8
 6.0786    20464   20838.1
 6.0870    20837   20793.0
 6.0954    20641   20748.4
 6.1037    20650   20704.3
 6.1121    20466   20660.8
 6.1204    20351   20617.8
 6.1288    20615   20575.4
 6.1371    20407   20533.4
 6.1455    20456   20492.0
 6.1538    20060   20451.1
 6.1622    20333   20410.7
 6.1706    20452   20370.7
 6.1789    20225   20331.3
 6.1873    20178   20292.3
 6.1956    20106   20253.8
 6.2040    20207   20215.7
 6.2123    20007   20178.1
 6.2207    20190   20140.9
 6.2290    20156   20104.2
 6.2374    20092   20068.0
 6.2458    20082   20032.1
 6.2541    20113   19996.7
 6.2625    20018   19961.7
 6.2708    19958   19927.1
 6.2792    20078   19892.9
 6.2875    19646   19859.1
 6.2959    19737   19825.7
 6.3042    19914   19792.7
 6.3126    20118   19760.1
 6.3210    20002   19727.8
 6.3293    19947   19695.9
 6.3377    20002   19664.4
 6.3460    19641   19633.3
 6.3544    19812   19602.5
 6.3627    19803   19572.0
 6.3711    19523   19541.9
 6.3794    19849   19512.1
 6.3878    19477   19482.7
 6.3962    19740   19453.5
 6.4045    19332   19424.8
 6.4129    19702   19396.3
 6.4212    19386   19368.1
 6.4296    19516   19340.3
 6.4379    19681   19312.7
 6.4463    19315   19285.4
 6.4546    19399   19258.5
 6.4630    19490   19231.8
 6.4714    19461   19205.4
 6.4797    19182   19179.3
 6.4881    19561   19153.5
 6.4964    19273   19127.9
 6.5048    19312   19102.6
 6.5131    19159   19077.6
 6.5215    19216   19052.8
 6.5298    19436   19028.2
 6.5382    19147   19004.0
 6.5466    19098   18979.9
 6.5549    19002   18956.1
 6.5633    19023   18932.6
 6.5716    18950   18909.3
 6.5800    18926   18886.2
 6.5883    18846   18863.3
 6.5967    18920   18840.6
 6.6050    19042   18818.2
 6.6134    18955   18796.0
 6.6218    18823   18774.0
 6.6301    19013   18752.2
 6.6385    19001   18730.6
 6.6468    18827   18709.2
 6.6552    18850   18688.0
 6.6635    18961   18666.9
 6.6719    18771   18646.1
 6.6802    18916   18625.5
 6.6886    18728   18605.0
 6.6970    18919   18584.7
 6.7053    18666   18564.6
 6.7137    18605   18544.7
 6.7220    18640   18525.0
 6.7304    18463   18505.4
 6.7387    18340   18485.9
 6.7471    18540   18466.7
 6.7554    18525   18447.5
 6.7638    18490   18428.6
 6.7722    18150   18409.8
 6.7805    18543   18391.1
 6.7889    18356   18372.6
 6.7972    18186   18354.2
 6.8056    18102   18336.0
 6.8139    18206   18317.9
 6.8223    18311   18299.9
 6.8306    18157   18282.1
 6.8390    18359   18264.4
 6.8474    18136   18246.8
 6.8557    18143   18229.4
 6.8641    18142   18212.0
 6.8724    18458   18194.8
 6.8808    18315   18177.7
 6.8891    18017   18160.7
 6.8975    18147   18143.9
 6.9059    18304   18127.1
 6.9142    17983   18110.5
 6.9226    17789   18093.9
 6.9309    18095   18077.5
 6.9393    17921   18061.1
 6.9476    17991   18044.9
 6.9560    17934   18028.7
 6.9643    17708   18012.7
 6.9727    17965   17996.7
 6.9811    17997   17980.8
 6.9894    17696   17965.1
 6.9978    17841   17949.4
 7.0061    17709   17933.9
 7.0145    17642   17918.4
 7.0228    17510   17903.1
 7.0312    17755   17887.8
 7.0395    17700   17872.7
 7.0479    17696   17857.7
 7.0563    17560   17842.7
 7.0646    17502   17827.9
 7.0730    17681   17813.2
 7.0813    17495   17798.6
 7.0897    17645   17784.0
 7.0980    17376   17769.6
 7.1064    17547   17755.3
 7.1147    17187   17741.1
 7.1231    17465   17727.0
 7.1315    17540   17712.9
 7.1398    17513   17699.0
 7.1482    17429   17685.2
 7.1565    17410   17671.5
 7.1649    17472   17657.9
 7.1732    17412   17644.4
 7.1816    17165   17631.0
 7.1899    17190   17617.8
 7.1983    17289   17604.6
 7.2067    17351   17591.6
 7.2150    17219   17578.7
 7.2234    17346   17565.9
 7.2317    17377   17553.3
 7.2401    17182   17540.9
 7.2484    17496   17528.5
 7.2568    17311   17516.4
 7.2651    17041   17504.4
 7.2735    17406   17492.5
 7.2819    17263   17480.9
 7.2902    17159   17469.4
 7.2986    17291   17458.1
 7.3069    17137   17446.9
 7.3153    17128   17436.0
 7.3236    17140   17425.3
 7.3320    17353   17414.8
 7.3403    17490   17404.5
 7.3487    17510   17394.5
 7.3571    17306   17384.7
 7.3654    17409   17375.1
 7.3738    17194   17365.8
 7.3821    17257   17356.8
 7.3905    17303   17348.1
 7.3988    17203   17339.7
 7.4072    17495   17331.6
 7.4155    17580   17323.8
 7.4239    17447   17316.5
 7.4323    17528   17309.5
 7.4406    17513   17303.0
 7.4490    17408   17296.9
 7.4573    17446   17291.2
 7.4657    17618   17286.0
 7.4740    17690   17281.4
 7.4824    17747   17277.4
 7.4907    17979   17274.0
 7.4991    17902   17271.2
 7.5075    17819   17269.1
 7.5158    17628   17267.8
 7.5242    18086   17267.3
 7.5325    18193   17267.9
 7.5409    18097   17269.4
 7.5492    18526   17272.0
 7.5576    18265   17275.9
 7.5659    18536   17281.0
 7.5743    18293   17287.7
 7.5827    18278   17296.4
 7.5910    18553   17307.2
 7.5994    18681   17320.3
 7.6077    18671   17336.5
 7.6161    18555   17356.4
 7.6244    18573   17382.1
 7.6328    18586   17421.0
 7.6411    18778   17469.9
 7.6495    18830   17506.7
 7.6579    18926   17533.3
 7.6662    19299   17567.0
 7.6746    19475   17610.5
 7.6829    19154   17669.3
 7.6913    19456   17745.1
 7.6996    19491   17841.5
 7.7080    20122   17962.4
 7.7163    19894   18111.4
 7.7247    20055   18293.3
 7.7331    20284   18517.0
 7.7414    20690   18776.8
 7.7498    20732   19072.3
 7.7581    20582   19402.2
 7.7665    21112   19764.8
 7.7748    20998   20158.1
 7.7832    21524   20584.0
 7.7915    21513   21033.3
 7.7999    22101   21503.9
 7.8083    22248   21994.1
 7.8166    22010   22502.7
 7.8250    22823   23029.2
 7.8333    22859   23578.5
 7.8417    23272   24151.1
 7.8500    23610   24745.4
 7.8584    24093   25344.2
 7.8667    24678   25938.4
 7.8751    24707   26547.7
 7.8835    25144   27176.5
 7.8918    25936   27822.0
 7.9002    26256   28484.5
 7.9085    26669   29164.6
 7.9169    27173   29862.9
 7.9252    27727   30580.2
 7.9336    28518   31321.4
 7.9419    29258   32084.4
 7.9503    29253   32869.3
 7.9587    30023   33676.9
 7.9670    30748   34508.3
 7.9754    31689   35364.5
 7.9837    32679   36251.8
 7.9921    33253   37168.6
 8.0004    34524   38114.7
 8.0088    35291   39091.5
 8.0171    36254   40100.7
 8.0255    37035   41143.8
 8.0339    38047   42229.0
 8.0422    39339   43356.0
 8.0506    40415   44524.2
 8.0589    41819   45735.9
 8.0673    43199   46993.7
 8.0756    44663   48300.3
 8.0840    45984   49666.9
 8.0923    47546   51096.2
 8.1007    49351   52586.6
 8.1091    50784   54142.6
 8.1174    52841   55768.6
 8.1258    54782   57469.7
 8.1341    56978   59262.7
 8.1425    58877   61156.7
 8.1508    61284   63149.5
 8.1592    63582   65249.7
 8.1676    66102   67466.9
 8.1759    68610   69811.7
 8.1843    71309   72313.0
 8.1926    74605   74997.9
 8.2010    78898   77865.6
 8.2093    82034   80938.0
 8.2177    85976   84241.5
 8.2260    90793   87807.1
 8.2344    95228   91703.7
 8.2428   100786   96031.8
 8.2511   105894   100815.0
 8.2595   111884   106140.6
 8.2678   118818   112111.0
 8.2762   126153   118842.2
 8.2845   134406   126532.7
 8.2929   143679   135475.2
 8.3012   152939   145572.4
 8.3096   163489   156799.6
 8.3180   174905   169013.7
 8.3263   186377   181929.3
 8.3347   196797   195056.6
 8.3430   206721   207231.1
 8.3514   215408   217344.8
 8.3597   221221   224276.5
 8.3681   223587   226966.6
 8.3764   220406   224532.8
 8.3848   213044   216253.7
 8.3932   201064   201394.7
 8.4015   181704   182451.3
 8.4099   160631   160898.1
 8.4182   137106   138257.6
 8.4266   114126   115974.2
 8.4349    92936   95306.2
 8.4433    76173   77861.5
 8.4516    61661   63375.3
 8.4600    50573   51754.2
 8.4684    42919   42753.2
 8.4767    37766   36022.5
 8.4851    33464   31153.6
 8.4934    30102   27934.0
 8.5018    27840   25624.4
 8.5101    26115   23960.0
 8.5185    24662   22748.8
 8.5268    23385   21846.5
 8.5352    22450   21150.6
 8.5436    22016   20609.1
 8.5519    21256   20152.1
 8.5603    20744   19756.5
 8.5686    20070   19408.9
 8.5770    19702   19099.9
 8.5853    19336   18822.9
 8.5937    18876   18577.1
 8.6020    18570   18354.3
 8.6104    18324   18150.6
 8.6188    18205   17963.7
 8.6271    17969   17791.8
 8.6355    17780   17633.2
 8.6438    17789   17488.3
 8.6522    17396   17354.1
 8.6605    17132   17229.0
 8.6689    17190   17112.1
 8.6772    16795   17002.6
 8.6856    17191   16899.7
 8.6940    16834   16803.8
 8.7023    16878   16713.6
 8.7107    16700   16628.3
 8.7190    16582   16547.3
 8.7274    16431   16470.4
 8.7357    16492   16397.2
 8.7441    16410   16327.8
 8.7524    16290   16261.8
 8.7608    16291   16198.5
 8.7692    16237   16137.8
 8.7775    16017   16079.4
 8.7859    15935   16023.2
 8.7942    16114   15969.3
 8.8026    16116   15917.3
 8.8109    15772   15867.0
 8.8193    15902   15818.1
 8.8276    15833   15770.7
 8.8360    15786   15724.6
 8.8444    15649   15679.7
 8.8527    15515   15636.0
 8.8611    15663   15593.2
 8.8694    15519   15551.1
 8.8778    15473   15509.8
 8.8861    15155   15469.1
 8.8945    15425   15428.8
 8.9028    15198   15388.9
 8.9112    15308   15349.1
 8.9196    15276   15309.0
 8.9279    15196   15268.3
 8.9363    15270   15226.5
 8.9446    15346   15182.2
 8.9530    15144   15129.4
 8.9613    15049   15071.6
 8.9697    15228   15032.1
 8.9780    15017   15007.8
 8.9864    15069   14983.7
 8.9948    15177   14959.8
 9.0031    15140   14936.0
 9.0115    15183   14912.3
 9.0198    14765   14888.6
 9.0282    14917   14864.9
 9.0365    14959   14841.2
 9.0449    14833   14817.5
 9.0532    14910   14793.5
 9.0616    14860   14769.3
 9.0700    14746   14744.8
 9.0783    14604   14719.8
 9.0867    14552   14694.2
 9.0950    14896   14667.7
 9.1034    14886   14639.4
 9.1117    14779   14608.2
 9.1201    14526   14570.3
 9.1284    14939   14540.5
 9.1368    14645   14485.3
 9.1452    14733   14472.2
 9.1535    14620   14459.1
 9.1619    14455   14445.9
 9.1702    14615   14432.8
 9.1786    14512   14419.7
 9.1869    14559   14406.7
 9.1953    14597   14393.6
 9.2036    14356   14380.6
 9.2120    14299   14367.5
 9.2204    14643   14354.5
 9.2287    14387   14341.5
 9.2371    14254   14328.5
 9.2454    14084   14315.6
 9.2538    14264   14302.6
 9.2621    14328   14289.7
 9.2705    14279   14276.8
 9.2788    14224   14263.9
 9.2872    14227   14251.0
 9.2956    14163   14238.1
 9.3039    14094   14225.2
 9.3123    14347   14212.4
 9.3206    14205   14199.6
 9.3290    14165   14186.8
 9.3373    14254   14174.0
 9.3457    14286   14161.2
 9.3540    13963   14148.5
 9.3624    14111   14135.8
 9.3708    14101   14123.0
 9.3791    14126   14110.3
 9.3875    13925   14097.7
 9.3958    14227   14085.0
 9.4042    14016   14072.4
 9.4125    14004   14059.8
 9.4209    14028   14047.2
 9.4293    13871   14034.6
 9.4376    13696   14022.0
 9.4460    14262   14009.5
 9.4543    14061   13996.9
 9.4627    13938   13984.4
 9.4710    14044   13972.0
 9.4794    13872   13959.5
 9.4877    13906   13947.1
 9.4961    14067   13934.6
 9.5045    13703   13922.2
 9.5128    13827   13909.9
 9.5212    14033   13897.5
 9.5295    13632   13885.2
 9.5379    13638   13872.9
 9.5462    13779   13860.6
 9.5546    13805   13848.3
 9.5629    13644   13836.1
 9.5713    13691   13823.9
 9.5797    13679   13811.7
 9.5880    13557   13799.5
 9.5964    13853   13787.4
 9.6047    13518   13775.2
 9.6131    13492   13763.1
 9.6214    13644   13751.1
 9.6298    13786   13739.0
 9.6381    13678   13727.0
 9.6465    13673   13715.0
 9.6549    13596   13703.0
 9.6632    13637   13691.1
 9.6716    13530   13679.1
 9.6799    13400   13667.2
 9.6883    13455   13655.4
 9.6966    13416   13643.5
 9.7050    13533   13631.7
 9.7133    13554   13619.9
 9.7217    13599   13608.2
 9.7301    13669   13596.4
 9.7384    13279   13584.7
 9.7468    13326   13573.0
 9.7551    13194   13561.4
 9.7635    13357   13549.7
 9.7718    13484   13538.1
 9.7802    13482   13526.6
 9.7885    13232   13515.0
 9.7969    13287   13503.5
 9.8053    13449   13492.1
 9.8136    13254   13480.6
 9.8220    13250   13469.2
 9.8303    13333   13457.9
 9.8387    13124   13446.5
 9.8470    13326   13435.2
 9.8554    13045   13424.0
 9.8637    13062   13412.7
 9.8721    13434   13401.6
 9.8805    13201   13390.4
 9.8888    13312   13379.3
 9.8972    13115   13368.3
 9.9055    13278   13357.3
 9.9139    13269   13346.3
 9.9222    13060   13335.5
 9.9306    13360   13324.6
 9.9389    13209   13313.9
 9.9473    13004   13303.4
 9.9557    13038   13293.1
 9.9640    13168   13283.0
 9.9724    13027   13272.5
 9.9807    13171   13261.7
 9.9891    13047   13250.8
 9.9974    12985   13240.1
 10.0058    12874   13229.3
 10.0141    13031   13218.6
 10.0225    13101   13207.9
 10.0309    13037   13197.2
 10.0392    12936   13186.6
 10.0476    12968   13176.0
 10.0559    13104   13165.5
 10.0643    12905   13155.0
 10.0726    12757   13144.5
 10.0810    12997   13134.1
 10.0893    12801   13123.7
 10.0977    13043   13113.4
 10.1061    12914   13103.1
 10.1144    12920   13092.8
 10.1228    13076   13082.6
 10.1311    12816   13072.4
 10.1395    12814   13062.3
 10.1478    12907   13052.2
 10.1562    12883   13042.2
 10.1645    12696   13032.2
 10.1729    12778   13022.3
 10.1813    12872   13012.4
 10.1896    12783   13002.6
 10.1980    12904   12992.8
 10.2063    12669   12983.1
 10.2147    12868   12973.5
 10.2230    12905   12964.0
 10.2314    12674   12954.5
 10.2397    12727   12945.1
 10.2481    12760   12935.9
 10.2565    12897   12926.8
 10.2648    12783   12918.0
 10.2732    12919   12909.4
 10.2815    12771   12900.6
 10.2899    12724   12891.4
 10.2982    12783   12882.2
 10.3066    12757   12873.0
 10.3149    12867   12864.0
 10.3233    12828   12855.0
 10.3317    12778   12846.1
 10.3400    12676   12837.3
 10.3484    12787   12828.6
 10.3567    12742   12820.0
 10.3651    12766   12811.4
 10.3734    12504   12803.0
 10.3818    12514   12794.7
 10.3901    12734   12786.5
 10.3985    12826   12778.4
 10.4069    12565   12770.6
 10.4152    12734   12762.9
 10.4236    12641   12755.4
 10.4319    12626   12748.1
 10.4403    12803   12741.2
 10.4486    12852   12734.6
 10.4570    12731   12728.4
 10.4653    12902   12722.9
 10.4737    12854   12718.1
 10.4821    12891   12714.1
 10.4904    12645   12711.0
 10.4988    12635   12709.0
 10.5071    12720   12708.3
 10.5155    12694   12709.3
 10.5238    12707   12711.8
 10.5322    12656   12715.9
 10.5405    12977   12721.7
 10.5489    12806   12729.1
 10.5573    12977   12738.1
 10.5656    12932   12749.1
 10.5740    12995   12761.5
 10.5823    12928   12775.3
 10.5907    13179   12790.4
 10.5990    12905   12806.8
 10.6074    13002   12824.5
 10.6157    13146   12843.6
 10.6241    12982   12863.8
 10.6325    13344   12885.2
 10.6408    13315   12907.7
 10.6492    13394   12931.5
 10.6575    13346   12956.4
 10.6659    13369   12983.0
 10.6742    13641   13010.8
 10.6826    13531   13040.1
 10.6910    13595   13070.8
 10.6993    13756   13103.1
 10.7077    13699   13137.1
 10.7160    13747   13173.1
 10.7244    13851   13211.1
 10.7327    14192   13251.1
 10.7411    14014   13293.2
 10.7494    14154   13337.6
 10.7578    14489   13384.5
 10.7662    14300   13434.6
 10.7745    14000   13487.7
 10.7829    14266   13543.9
 10.7912    14432   13603.7
 10.7996    14309   13667.1
 10.8079    14324   13734.7
 10.8163    14224   13807.6
 10.8246    14298   13886.0
 10.8330    14435   13970.3
 10.8414    14509   14061.0
 10.8497    14609   14159.2
 10.8581    14617   14265.6
 10.8664    14946   14383.4
 10.8748    14953   14513.9
 10.8831    15271   14658.2
 10.8915    15571   14818.4
 10.8998    15978   14996.5
 10.9082    16110   15194.7
 10.9166    16408   15418.5
 10.9249    17020   15668.5
 10.9333    17363   15941.2
 10.9416    17608   16234.0
 10.9500    18168   16541.4
 10.9583    18894   16855.9
 10.9667    19275   17163.5
 10.9750    19973   17440.6
 10.9834    20188   17667.8
 10.9918    20729   17823.8
 11.0001    20775   17888.3
 11.0085    20720   17843.7
 11.0168    20921   17665.8
 11.0252    20382   17355.2
 11.0335    19670   16949.0
 11.0419    18520   16471.8
 11.0502    17673   15950.8
 11.0586    16534   15413.6
 11.0670    15478   14889.7
 11.0753    14830   14410.3
 11.0837    14046   13982.9
 11.0920    13367   13612.1
 11.1004    13380   13298.9
 11.1087    12912   13040.8
 11.1171    12639   12835.5
 11.1254    12397   12678.9
 11.1338    12458   12554.9
 11.1422    12312   12457.4
 11.1505    12287   12380.8
 11.1589    12003   12320.5
 11.1672    12177   12272.7
 11.1756    12120   12234.1
 11.1839    12078   12200.8
 11.1923    11956   12171.8
 11.2006    12154   12146.0
 11.2090    12005   12122.8
 11.2174    12009   12101.6
 11.2257    11986   12082.3
 11.2341    11946   12064.2
 11.2424    12305   12047.2
 11.2508    11792   12031.2
 11.2591    11876   12015.9
 11.2675    11952   12001.5
 11.2758    11926   11987.8
 11.2842    11989   11974.6
 11.2926    11774   11962.0
 11.3009    12002   11949.8
 11.3093    11644   11938.1
 11.3176    11667   11926.7
 11.3260    11788   11915.7
 11.3343    11908   11905.1
 11.3427    11945   11894.7
 11.3510    11790   11884.6
 11.3594    11673   11874.8
 11.3678    11839   11865.1
 11.3761    11990   11855.7
 11.3845    11845   11846.5
 11.3928    11748   11837.4
 11.4012    11713   11828.5
 11.4095    11699   11819.8
 11.4179    11708   11811.2
 11.4262    11704   11802.8
 11.4346    11725   11794.5
 11.4430    11770   11786.3
 11.4513    11594   11778.2
 11.4597    11434   11770.2
 11.4680    11577   11762.4
 11.4764    11565   11754.6
 11.4847    11571   11746.9
 11.4931    11570   11739.3
 11.5014    11748   11731.8
 11.5098    11463   11724.3
 11.5182    11564   11717.0
 11.5265    11590   11709.7
 11.5349    11615   11702.5
 11.5432    11439   11695.3
 11.5516    11656   11688.2
 11.5599    11575   11681.2
 11.5683    11410   11674.2
 11.5766    11442   11667.3
 11.5850    11537   11660.4
 11.5934    11441   11653.6
 11.6017    11358   11646.9
 11.6101    11514   11640.2
 11.6184    11388   11633.5
 11.6268    11439   11626.9
 11.6351    11382   11620.3
 11.6435    11302   11613.8
 11.6518    11601   11607.3
 11.6602    11182   11600.9
 11.6686    11309   11594.5
 11.6769    11320   11588.1
 11.6853    11656   11581.8
 11.6936    11461   11575.5
 11.7020    11486   11569.3
 11.7103    11302   11563.1
 11.7187    11507   11557.0
 11.7270    11451   11550.8
 11.7354    11242   11544.8
 11.7438    11285   11538.7
 11.7521    11434   11532.7
 11.7605    11386   11526.8
 11.7688    11215   11520.9
 11.7772    11232   11515.1
 11.7855    11436   11509.5
 11.7939    11379   11504.1
 11.8022    11495   11498.6
 11.8106    11353   11492.3
 11.8190    11241   11485.8
 11.8273    11402   11479.2
 11.8357    11380   11473.5
 11.8440    11157   11467.9
 11.8524    11213   11462.3
 11.8607    11290   11456.8
 11.8691    11159   11451.2
 11.8775    11100   11445.7
 11.8858    11251   11440.2
 11.8942    11081   11434.7
 11.9025    11021   11429.2
 11.9109    11254   11423.8
 11.9192    11295   11418.4
 11.9276    11347   11413.0
 11.9359    11127   11407.6
 11.9443    11236   11402.2
 11.9527    11351   11396.9
 11.9610    11146   11391.5
 11.9694    11187   11386.2
 11.9777    11230   11380.9
 11.9861    11069   11375.6
 11.9944    11345   11370.4
 12.0028    11161   11365.1
 12.0111    11167   11359.9
 12.0195    11214   11354.6
 12.0279    10867   11349.4
 12.0362    11071   11344.1
 12.0446    10914   11338.8
 12.0529    11055   11333.5
 12.0613    11164   11328.0
 12.0696    11218   11322.6
 12.0780    11011   11316.7
 12.0863    11142   11311.9
 12.0947    11160   11307.1
 12.1031    11039   11302.3
 12.1114    11350   11297.6
 12.1198    11035   11292.9
 12.1281    10959   11288.2
 12.1365    11060   11283.5
 12.1448    11125   11278.8
 12.1532    11175   11274.2
 12.1615    11129   11269.6
 12.1699    11152   11265.0
 12.1783    11029   11260.4
 12.1866    11117   11255.9
 12.1950    11013   11251.4
 12.2033    11161   11246.9
 12.2117    11025   11242.4
 12.2200    11131   11238.0
 12.2284    11193   11233.6
 12.2367    11092   11229.2
 12.2451    11049   11224.8
 12.2535    11004   11220.4
 12.2618    11235   11216.1
 12.2702    11016   11211.8
 12.2785    11017   11207.6
 12.2869    11004   11203.3
 12.2952    11076   11199.1
 12.3036    11094   11194.9
 12.3119    10948   11190.8
 12.3203    11047   11186.6
 12.3287    11081   11182.5
 12.3370    11034   11178.5
 12.3454    10939   11174.4
 12.3537    11016   11170.4
 12.3621    11080   11166.4
 12.3704    11027   11162.5
 12.3788    11301   11158.5
 12.3871    11012   11154.7
 12.3955    11027   11150.8
 12.4039    11114   11147.0
 12.4122    10969   11143.2
 12.4206    11161   11139.5
 12.4289    11102   11135.8
 12.4373    10820   11132.1
 12.4456    11101   11128.4
 12.4540    11154   11124.9
 12.4623    11148   11121.3
 12.4707    11217   11117.8
 12.4791    11176   11114.3
 12.4874    11129   11111.0
 12.4958    11154   11107.7
 12.5041    11361   11104.5
 12.5125    11183   11101.4
 12.5208    11262   11098.4
 12.5292    11170   11095.5
 12.5375    11344   11092.7
 12.5459    11322   11090.1
 12.5543    11301   11087.6
 12.5626    11049   11085.1
 12.5710    11241   11082.9
 12.5793    11294   11080.8
 12.5877    11385   11078.8
 12.5960    11010   11077.0
 12.6044    11053   11075.4
 12.6127    10915   11074.0
 12.6211    11076   11072.8
 12.6295    11008   11071.8
 12.6378    10916   11071.0
 12.6462    10839   11070.5
 12.6545    11144   11070.2
 12.6629    10924   11070.1
 12.6712    11062   11070.3
 12.6796    10996   11070.9
 12.6879    11165   11071.7
 12.6963    10752   11072.9
 12.7047    10946   11074.4
 12.7130    10970   11076.4
 12.7214    11026   11078.7
 12.7297    11052   11081.6
 12.7381    10921   11084.9
 12.7464    11096   11088.6
 12.7548    10771   11092.9
 12.7631    11062   11097.6
 12.7715    10981   11103.1
 12.7799    10825   11109.4
 12.7882    10797   11116.5
 12.7966    11005   11124.5
 12.8049    10798   11133.5
 12.8133    10820   11143.8
 12.8216    10806   11155.5
 12.8300    11097   11169.3
 12.8383    10890   11185.4
 12.8467    10934   11204.8
 12.8551    10901   11230.0
 12.8634    10853   11263.8
 12.8718    10979   11305.7
 12.8801    10834   11320.7
 12.8885    10994   11333.7
 12.8968    10889   11348.1
 12.9052    10933   11364.0
 12.9135    10948   11381.8
 12.9219    11077   11402.0
 12.9303    11019   11426.3
 12.9386    10979   11454.6
 12.9470    11067   11482.2
 12.9553    10979   11505.6
 12.9637    11055   11531.2
 12.9720    11108   11559.2
 12.9804    11175   11589.8
 12.9887    11023   11623.5
 12.9971    11122   11659.9
 13.0055    11322   11699.3
 13.0138    11287   11741.7
 13.0222    11170   11787.1
 13.0305    11341   11836.0
 13.0389    11194   11888.7
 13.0472    11200   11944.7
 13.0556    11372   12004.0
 13.0639    11450   12066.7
 13.0723    11276   12132.9
 13.0807    11464   12203.2
 13.0890    11390   12277.8
 13.0974    11342   12356.5
 13.1057    11439   12439.4
 13.1141    11528   12526.7
 13.1224    11469   12618.9
 13.1308    11991   12716.6
 13.1392    11745   12821.0
 13.1475    12052   12931.9
 13.1559    12151   13050.6
 13.1642    12050   13179.2
 13.1726    12264   13321.9
 13.1809    12010   13479.3
 13.1893    12361   13620.3
 13.1976    12402   13762.6
 13.2060    12670   13913.0
 13.2144    12867   14071.9
 13.2227    12897   14239.8
 13.2311    13062   14417.4
 13.2394    13449   14607.0
 13.2478    13300   14806.8
 13.2561    13507   15016.8
 13.2645    13780   15236.7
 13.2728    14298   15466.1
 13.2812    14558   15704.6
 13.2896    14721   15951.4
 13.2979    15125   16203.0
 13.3063    15438   16456.6
 13.3146    15967   16708.8
 13.3230    16294   16955.6
 13.3313    16814   17192.9
 13.3397    17373   17409.5
 13.3480    17549   17598.9
 13.3564    18111   17755.0
 13.3648    18574   17871.1
 13.3731    18747   17941.5
 13.3815    19107   17962.5
 13.3898    19178   17921.6
 13.3982    19524   17827.5
 13.4065    18877   17690.6
 13.4149    19352   17519.4
 13.4232    18981   17323.7
 13.4316    18670   17116.5
 13.4400    18499   16910.4
 13.4483    18384   16721.0
 13.4567    18525   16560.1
 13.4650    18054   16438.0
 13.4734    18398   16365.1
 13.4817    18560   16355.4
 13.4901    18684   16413.2
 13.4984    19009   16546.3
 13.5068    19594   16760.9
 13.5152    19653   17062.8
 13.5235    19873   17456.9
 13.5319    20634   17956.2
 13.5402    21095   18567.9
 13.5486    21812   19280.8
 13.5569    22338   20091.9
 13.5653    22853   20999.1
 13.5736    23971   22000.3
 13.5820    24473   23099.7
 13.5904    25663   24299.4
 13.5987    26452   25584.8
 13.6071    27446   26953.3
 13.6154    28487   28404.2
 13.6238    30095   29937.6
 13.6321    30896   31560.3
 13.6405    32849   33284.3
 13.6488    34220   35100.0
 13.6572    35665   37012.0
 13.6656    37426   39025.6
 13.6739    39140   41147.6
 13.6823    41314   43391.6
 13.6906    43904   45787.9
 13.6990    46432   48326.9
 13.7073    48759   51021.0
 13.7157    51866   53883.8
 13.7240    55150   56931.3
 13.7324    58756   60189.1
 13.7408    62315   63732.6
 13.7491    66376   67549.2
 13.7575    70770   71673.9
 13.7658    76054   76150.9
 13.7742    81261   81031.2
 13.7825    87824   86379.7
 13.7909    93154   92416.8
 13.7992   100377   99101.4
 13.8076   108811   106496.9
 13.8160   117191   114651.3
 13.8243   125833   123580.6
 13.8327   136206   133262.3
 13.8410   146949   143698.3
 13.8494   157869   154454.5
 13.8577   168610   165170.8
 13.8661   178769   175395.2
 13.8744   188148   184589.9
 13.8828   194980   192139.0
 13.8912   200696   196637.4
 13.8995   202745   197745.7
 13.9079   199958   195221.7
 13.9162   195064   189036.3
 13.9246   184886   179432.3
 13.9329   171515   166903.1
 13.9413   155486   151912.0
 13.9496   138425   135803.4
 13.9580   120140   119418.0
 13.9664   103216   103428.9
 13.9747    86964   88408.8
 13.9831    73059   74801.2
 13.9914    61973   63200.9
 13.9998    52329   53486.8
 14.0081    44681   45437.0
 14.0165    38754   38901.9
 14.0248    33713   33701.3
 14.0332    30548   29637.4
 14.0416    27120   26613.9
 14.0499    25384   24319.2
 14.0583    23351   22535.5
 14.0666    21708   21146.5
 14.0750    20645   20043.0
 14.0833    19818   19159.0
 14.0917    18808   18453.1
 14.1000    18322   17867.9
 14.1084    17576   17364.9
 14.1168    17022   16927.6
 14.1251    16705   16543.5
 14.1335    16251   16203.5
 14.1418    15980   15904.3
 14.1502    15683   15639.1
 14.1585    15495   15400.3
 14.1669    15441   15184.9
 14.1752    15162   14990.7
 14.1836    14860   14815.6
 14.1920    14897   14659.5
 14.2003    14473   14520.7
 14.2087    14708   14395.8
 14.2170    14456   14283.7
 14.2254    14387   14183.6
 14.2337    14635   14094.7
 14.2421    14572   14017.4
 14.2504    14360   13951.2
 14.2588    14220   13894.2
 14.2672    14372   13846.0
 14.2755    14305   13806.5
 14.2839    14161   13775.5
 14.2922    14292   13753.9
 14.3006    14341   13741.5
 14.3089    14408   13737.5
 14.3173    14347   13742.2
 14.3256    14705   13755.7
 14.3340    14408   13778.4
 14.3424    14709   13812.7
 14.3507    14541   13858.6
 14.3591    14947   13916.2
 14.3674    15103   13986.6
 14.3758    15192   14070.8
 14.3841    15130   14170.3
 14.3925    15254   14290.0
 14.4009    15457   14430.3
 14.4092    15466   14592.1
 14.4176    15788   14777.2
 14.4259    15858   14987.9
 14.4343    15935   15226.1
 14.4426    16340   15499.6
 14.4510    16915   15807.8
 14.4593    16735   16150.1
 14.4677    17299   16528.0
 14.4761    17510   16942.5
 14.4844    18523   17394.7
 14.4928    18366   17891.5
 14.5011    18967   18431.2
 14.5095    19292   19011.2
 14.5178    19915   19632.1
 14.5262    20310   20294.0
 14.5345    20625   20996.8
 14.5429    21604   21749.0
 14.5513    22219   22551.6
 14.5596    23449   23402.6
 14.5680    23671   24305.6
 14.5763    24799   25263.0
 14.5847    25736   26264.6
 14.5930    26471   27329.7
 14.6014    27811   28467.0
 14.6097    29216   29674.4
 14.6181    30417   30958.0
 14.6265    32025   32324.0
 14.6348    33265   33779.3
 14.6432    35002   35342.3
 14.6515    36837   37028.7
 14.6599    38749   38831.9
 14.6682    40565   40758.6
 14.6766    43116   42814.2
 14.6849    44708   45002.0
 14.6933    47845   47333.9
 14.7017    50226   49813.0
 14.7100    53335   52399.9
 14.7184    56166   55077.6
 14.7267    58947   57838.8
 14.7351    62071   60651.0
 14.7434    65179   63447.8
 14.7518    68008   66131.1
 14.7601    69711   68620.4
 14.7685    72555   70821.5
 14.7769    74801   72632.1
 14.7852    75602   73945.6
 14.7936    76299   74625.2
 14.8019    75890   74439.5
 14.8103    75084   73484.9
 14.8186    73560   71777.3
 14.8270    70589   69369.9
 14.8353    67102   66348.1
 14.8437    63645   62815.8
 14.8521    58674   58881.1
 14.8604    54826   54787.8
 14.8688    49876   50658.6
 14.8771    45326   46601.6
 14.8855    41392   42708.4
 14.8938    37525   39052.0
 14.9022    34065   35760.1
 14.9105    30890   32785.1
 14.9189    28350   30125.9
 14.9273    26132   27773.1
 14.9356    24020   25710.1
 14.9440    22223   23914.4
 14.9523    20991   22404.6
 14.9607    19925   21128.5
 14.9690    18719   19995.8
 14.9774    17878   19058.7
 14.9857    17151   18257.5
 14.9941    16567   17572.4
 15.0025    15948   17000.9
 15.0108    15585   16507.7
 15.0192    15257   16077.9
 15.0275    14887   15701.7
 15.0359    14468   15370.7
 15.0442    14466   15078.0
 15.0526    14092   14822.4
 15.0609    13763   14593.9
 15.0693    13723   14388.6
 15.0777    13425   14202.9
 15.0860    13331   14034.9
 15.0944    13208   13882.4
 15.1027    13270   13745.8
 15.1111    13013   13622.2
 15.1194    13056   13509.4
 15.1278    12736   13406.8
 15.1361    12740   13313.7
 15.1445    12889   13229.3
 15.1529    12659   13153.9
 15.1612    12911   13086.5
 15.1696    12691   13026.0
 15.1779    12783   12972.0
 15.1863    12808   12924.4
 15.1946    12926   12882.8
 15.2030    12787   12847.5
 15.2113    12950   12818.0
 15.2197    13022   12793.8
 15.2281    12976   12774.6
 15.2364    13050   12760.7
 15.2448    13025   12751.9
 15.2531    13198   12748.4
 15.2615    13158   12750.1
 15.2698    13048   12756.8
 15.2782    13336   12768.4
 15.2865    13484   12785.6
 15.2949    13695   12808.4
 15.3033    13562   12837.2
 15.3116    13820   12872.4
 15.3200    13857   12913.4
 15.3283    14136   12959.4
 15.3367    14123   13012.7
 15.3450    14275   13073.9
 15.3534    14471   13143.3
 15.3617    14496   13222.1
 15.3701    14598   13310.6
 15.3785    14768   13410.0
 15.3868    14795   13522.6
 15.3952    15006   13650.3
 15.4035    15012   13793.9
 15.4119    15400   13956.4
 15.4202    15522   14139.1
 15.4286    15744   14344.3
 15.4369    15811   14577.0
 15.4453    16240   14841.8
 15.4537    16629   15139.3
 15.4620    16724   15474.7
 15.4704    16957   15849.5
 15.4787    17556   16267.1
 15.4871    17868   16734.9
 15.4954    18468   17259.8
 15.5038    19121   17838.6
 15.5121    19415   18476.1
 15.5205    20190   19172.4
 15.5289    20952   19929.7
 15.5372    21595   20753.8
 15.5456    22063   21652.3
 15.5539    23159   22617.7
 15.5623    23664   23654.3
 15.5706    24938   24762.5
 15.5790    25926   25945.0
 15.5873    27277   27207.9
 15.5957    28206   28562.4
 15.6041    29366   30001.2
 15.6124    30834   31535.2
 15.6208    32667   33168.9
 15.6291    34234   34907.0
 15.6375    35981   36762.7
 15.6458    37877   38764.0
 15.6542    40277   40902.4
 15.6626    42310   43193.1
 15.6709    45099   45643.1
 15.6793    47800   48259.8
 15.6876    50391   51054.2
 15.6960    53119   54071.7
 15.7043    56270   57278.5
 15.7127    59517   60669.1
 15.7210    63388   64227.3
 15.7294    67425   67932.8
 15.7378    70745   71757.2
 15.7461    74772   75682.7
 15.7545    78383   79605.7
 15.7628    82367   83428.8
 15.7712    86759   87060.4
 15.7795    90003   90417.7
 15.7879    93435   93398.2
 15.7962    95808   95758.2
 15.8046    97881   97397.9
 15.8130    98997   98196.8
 15.8213    99709   98066.3
 15.8297    98917   96949.9
 15.8380    97237   94819.8
 15.8464    95254   91532.4
 15.8547    91073   87391.2
 15.8631    87133   82604.6
 15.8714    81363   77344.5
 15.8798    76341   71771.4
 15.8882    70589   66050.7
 15.8965    64305   60373.2
 15.9049    58330   54926.6
 15.9132    53637   49808.7
 15.9216    48558   45087.0
 15.9299    43855   40795.1
 15.9383    40074   36952.6
 15.9466    36434   33622.3
 15.9550    32902   30741.2
 15.9634    30341   28242.2
 15.9717    28304   26092.5
 15.9801    26012   24252.3
 15.9884    24456   22685.3
 15.9968    22869   21381.7
 16.0051    21477   20287.4
 16.0135    20016   19352.2
 16.0218    19195   18552.6
 16.0302    18552   17866.0
 16.0386    17797   17274.4
 16.0469    17168   16769.2
 16.0553    16344   16333.3
 16.0636    16034   15949.1
 16.0720    15684   15609.8
 16.0803    15128   15309.1
 16.0887    14857   15042.3
 16.0970    14392   14808.4
 16.1054    14223   14604.1
 16.1138    14281   14423.7
 16.1221    13914   14265.9
 16.1305    13669   14129.1
 16.1388    13597   14012.2
 16.1472    13366   13915.9
 16.1555    13233   13839.9
 16.1639    13414   13780.9
 16.1722    13176   13738.3
 16.1806    13187   13711.6
 16.1890    12971   13700.0
 16.1973    13154   13704.5
 16.2057    13012   13725.3
 16.2140    13063   13759.5
 16.2224    13277   13805.4
 16.2307    13200   13863.9
 16.2391    13142   13942.8
 16.2474    13089   14041.4
 16.2558    13269   14158.0
 16.2642    13343   14291.0
 16.2725    13907   14441.4
 16.2809    13809   14610.3
 16.2892    13904   14799.0
 16.2976    13791   15010.4
 16.3059    14269   15249.1
 16.3143    14518   15513.2
 16.3226    14530   15804.2
 16.3310    14917   16123.4
 16.3394    15023   16471.8
 16.3477    15495   16851.2
 16.3561    16116   17264.1
 16.3644    16333   17702.4
 16.3728    16791   18161.5
 16.3811    17429   18635.2
 16.3895    17761   19116.0
 16.3978    18135   19592.6
 16.4062    18824   20041.6
 16.4146    19128   20446.4
 16.4229    19421   20787.4
 16.4313    20001   21044.9
 16.4396    20188   21201.4
 16.4480    20066   21238.2
 16.4563    20229   21115.5
 16.4647    20160   20870.1
 16.4730    19509   20516.5
 16.4814    19001   20073.2
 16.4898    18520   19563.8
 16.4981    17822   19009.8
 16.5065    17433   18432.9
 16.5148    16762   17868.8
 16.5232    16355   17336.6
 16.5315    15895   16852.1
 16.5399    15458   16429.6
 16.5482    15138   16077.2
 16.5566    14914   15811.3
 16.5650    14870   15620.4
 16.5733    15025   15500.6
 16.5817    14893   15449.0
 16.5900    14999   15464.4
 16.5984    15167   15544.1
 16.6067    15614   15688.4
 16.6151    15679   15887.8
 16.6234    15920   16139.3
 16.6318    16509   16442.7
 16.6402    16706   16802.9
 16.6485    17373   17225.6
 16.6569    17816   17710.0
 16.6652    18265   18257.7
 16.6736    18975   18871.5
 16.6819    19954   19553.0
 16.6903    20673   20319.2
 16.6986    21054   21157.8
 16.7070    22262   22073.0
 16.7154    23061   23040.0
 16.7237    24382   24040.2
 16.7321    24976   25049.3
 16.7404    26295   26030.5
 16.7488    27079   26914.7
 16.7571    27741   27654.4
 16.7655    28227   28196.0
 16.7738    28728   28489.6
 16.7822    28568   28494.7
 16.7906    28219   28170.9
 16.7989    27340   27483.9
 16.8073    26681   26540.7
 16.8156    25313   25390.9
 16.8240    23550   24085.7
 16.8323    22552   22677.1
 16.8407    21056   21217.0
 16.8490    19741   19777.5
 16.8574    18363   18412.3
 16.8658    17148   17153.6
 16.8741    16303   16022.7
 16.8825    15423   15031.7
 16.8908    14408   14185.1
 16.8992    13861   13505.6
 16.9075    13725   12949.6
 16.9159    13086   12503.6
 16.9243    13051   12145.2
 16.9326    12691   11838.3
 16.9410    12370   11592.9
 16.9493    12158   11404.9
 16.9577    12154   11251.7
 16.9660    12235   11125.8
 16.9744    11780   11021.0
 16.9827    11739   10932.9
 16.9911    11498   10857.8
 16.9995    11309   10794.2
 17.0078    11418   10738.3
 17.0162    11142   10688.9
 17.0245    11013   10644.9
 17.0329    11005   10602.9
 17.0412    10520   10564.3
 17.0496    10729   10529.2
 17.0579    10643   10496.8
 17.0663    10548   10466.7
 17.0747    10339   10438.7
 17.0830    10290   10412.4
 17.0914    10289   10387.9
 17.0997    10374   10365.0
 17.1081    10467   10343.5
 17.1164    10410   10322.9
 17.1248    10295   10303.0
 17.1331    10255   10283.7
 17.1415    10295   10266.7
 17.1499    10114   10250.7
 17.1582    10286   10235.0
 17.1666    10254   10219.0
 17.1749    10296   10200.6
 17.1833    10096   10180.7
 17.1916    10338   10166.5
 17.2000    10108   10159.9
 17.2083    10196   10154.0
 17.2167    10117   10148.9
 17.2251    10062   10144.5
 17.2334    10199   10140.9
 17.2418     9986   10137.9
 17.2501    10083   10135.8
 17.2585     9938   10134.4
 17.2668     9963   10133.8
 17.2752    10060   10133.9
 17.2835    10008   10134.8
 17.2919    10095   10136.5
 17.3003     9924   10139.2
 17.3086    10007   10143.0
 17.3170     9987   10147.9
 17.3253    10145   10154.0
 17.3337    10149   10161.8
 17.3420     9926   10171.6
 17.3504     9914   10185.3
 17.3587    10099   10206.5
 17.3671    10193   10234.6
 17.3755     9777   10256.6
 17.3838    10026   10260.0
 17.3922    10040   10263.8
 17.4005     9865   10268.0
 17.4089    10140   10272.6
 17.4172     9978   10277.5
 17.4256    10033   10282.8
 17.4339    10083   10288.5
 17.4423     9990   10294.7
 17.4507     9808   10301.4
 17.4590     9970   10308.9
 17.4674    10114   10317.3
 17.4757     9973   10326.4
 17.4841    10179   10333.5
 17.4924     9787   10341.0
 17.5008     9957   10348.8
 17.5091    10036   10356.9
 17.5175     9863   10365.3
 17.5259    10134   10373.9
 17.5342    10070   10382.8
 17.5426    10019   10391.9
 17.5509    10053   10401.2
 17.5593     9901   10410.3
 17.5676     9958   10420.1
 17.5760    10129   10428.6
 17.5843    10057   10439.0
 17.5927    10132   10449.0
 17.6011    10290   10457.6
 17.6094    10127   10466.5
 17.6178    10202   10468.6
 17.6261    10283   10486.4
 17.6345    10125   10504.9
 17.6428    10447   10524.0
 17.6512    10382   10543.9
 17.6595    10391   10564.4
 17.6679    10258   10585.6
 17.6763    10309   10607.1
 17.6846    10398   10629.1
 17.6930    10508   10652.7
 17.7013    10535   10678.0
 17.7097    10506   10704.1
 17.7180    10707   10730.4
 17.7264    10658   10757.2
 17.7347    10814   10786.4
 17.7431    10754   10818.6
 17.7515    10953   10852.2
 17.7598    10773   10887.2
 17.7682    11050   10923.7
 17.7765    11188   10961.6
 17.7849    11168   11001.2
 17.7932    11205   11042.4
 17.8016    11455   11085.6
 17.8099    11397   11130.9
 17.8183    11390   11178.1
 17.8267    11724   11227.5
 17.8350    11417   11279.0
 17.8434    11967   11333.0
 17.8517    11885   11389.7
 17.8601    11995   11449.4
 17.8684    12073   11512.0
 17.8768    12143   11577.7
 17.8851    12108   11646.7
 17.8935    12272   11719.1
 17.9019    12154   11795.6
 17.9102    12292   11876.7
 17.9186    12341   11962.2
 17.9269    12424   12052.3
 17.9353    12830   12147.5
 17.9436    13028   12248.0
 17.9520    13237   12354.8
 17.9603    13254   12469.0
 17.9687    13233   12590.1
 17.9771    13613   12718.7
 17.9854    13664   12855.2
 17.9938    13771   13001.4
 18.0021    14008   13156.3
 18.0105    14505   13328.9
 18.0188    15039   13515.0
 18.0272    14742   13716.4
 18.0355    15244   13935.1
 18.0439    15990   14173.7
 18.0523    15866   14436.2
 18.0606    16546   14731.4
 18.0690    17069   15059.7
 18.0773    17599   15427.7
 18.0857    18057   15838.5
 18.0940    18540   16302.9
 18.1024    19544   16828.6
 18.1108    20002   17440.8
 18.1191    20648   18137.7
 18.1275    21693   18929.3
 18.1358    22438   19822.9
 18.1442    23624   20829.0
 18.1525    24728   21961.7
 18.1609    25968   23265.1
 18.1692    27383   24718.5
 18.1776    28661   26329.8
 18.1860    30425   28106.7
 18.1943    32229   30057.3
 18.2027    33725   32189.2
 18.2110    36168   34554.4
 18.2194    38227   37123.5
 18.2277    40822   39904.5
 18.2361    44079   42909.2
 18.2444    46663   46152.7
 18.2528    49916   49651.4
 18.2612    53507   53486.3
 18.2695    57239   57641.8
 18.2779    61804   62138.2
 18.2862    66119   67007.0
 18.2946    71622   72282.9
 18.3029    77467   78000.3
 18.3113    83102   84285.1
 18.3196    89611   91110.8
 18.3280    96942   98465.8
 18.3364   105017   106347.6
 18.3447   113445   114737.2
 18.3531   122693   123595.0
 18.3614   131770   132880.0
 18.3698   140999   142373.4
 18.3781   151189   151856.5
 18.3865   160744   161091.2
 18.3948   169956   169797.3
 18.4032   178094   177655.9
 18.4116   184369   184011.3
 18.4199   188689   188396.5
 18.4283   190520   190631.9
 18.4366   190682   190533.5
 18.4450   188759   188052.0
 18.4533   183501   183277.3
 18.4617   175834   176218.2
 18.4700   166879   167410.8
 18.4784   155809   157423.8
 18.4868   143468   146586.7
 18.4951   130759   135221.0
 18.5035   118699   123611.5
 18.5118   107740   112157.4
 18.5202    96413   101255.9
 18.5285    86642   91027.2
 18.5369    77614   81572.5
 18.5452    68557   72948.2
 18.5536    61819   65146.2
 18.5620    55415   58289.2
 18.5703    49658   52353.5
 18.5787    44555   47127.1
 18.5870    40541   42546.2
 18.5954    37197   38548.8
 18.6037    33952   35088.3
 18.6121    31146   32134.0
 18.6204    28930   29635.4
 18.6288    26754   27475.9
 18.6372    24866   25614.0
 18.6455    23243   24011.3
 18.6539    21947   22647.3
 18.6622    20780   21478.2
 18.6706    19640   20478.7
 18.6789    18621   19607.5
 18.6873    17947   18846.0
 18.6956    17117   18175.2
 18.7040    16731   17585.6
 18.7124    16347   17062.8
 18.7207    15606   16600.1
 18.7291    15221   16182.6
 18.7374    14754   15804.2
 18.7458    14559   15459.7
 18.7541    14154   15145.9
 18.7625    13869   14858.2
 18.7708    13611   14596.1
 18.7792    13327   14353.3
 18.7876    13201   14127.9
 18.7959    12924   13918.2
 18.8043    12758   13723.2
 18.8126    12591   13541.3
 18.8210    12597   13373.4
 18.8293    12487   13216.2
 18.8377    12246   13069.1
 18.8460    12355   12931.6
 18.8544    12002   12802.2
 18.8628    11800   12678.7
 18.8711    11874   12563.3
 18.8795    11919   12454.5
 18.8878    11775   12351.5
 18.8962    11401   12254.1
 18.9045    11566   12161.9
 18.9129    11361   12074.7
 18.9212    11519   11992.7
 18.9296    11501   11914.9
 18.9380    11501   11841.1
 18.9463    11212   11771.0
 18.9547    11279   11704.5
 18.9630    11314   11641.4
 18.9714    11122   11581.9
 18.9797    11262   11525.4
 18.9881    11213   11471.7
 18.9964    11144   11420.7
 19.0048    11188   11372.3
 19.0132    11277   11326.3
 19.0215    10967   11282.9
 19.0299    10839   11241.8
 19.0382    10984   11202.8
 19.0466    11043   11165.9
 19.0549    10736   11131.0
 19.0633    10967   11098.0
 19.0716    10814   11067.1
 19.0800    10665   11038.1
 19.0884    10738   11011.0
 19.0967    10725   10985.6
 19.1051    10697   10962.2
 19.1134    10634   10940.6
 19.1218    10485   10921.1
 19.1301    10700   10903.9
 19.1385    10546   10888.9
 19.1468    10398   10876.7
 19.1552    10538   10868.9
 19.1636    10606   10869.2
 19.1719    10529   10877.0
 19.1803    10564   10879.4
 19.1886    10476   10864.3
 19.1970    10427   10850.4
 19.2053    10513   10837.5
 19.2137    10551   10826.3
 19.2220    10467   10816.5
 19.2304    10750   10807.0
 19.2388    10806   10796.5
 19.2471    10507   10786.8
 19.2555    10566   10777.9
 19.2638    10514   10769.8
 19.2722    10265   10762.4
 19.2805    10520   10755.9
 19.2889    10687   10750.1
 19.2972    10871   10745.0
 19.3056    10796   10740.7
 19.3140    10966   10737.1
 19.3223    10785   10734.2
 19.3307    10788   10732.1
 19.3390    10745   10730.7
 19.3474    10922   10730.0
 19.3557    11026   10730.0
 19.3641    11030   10730.6
 19.3725    11012   10731.9
 19.3808    10784   10734.0
 19.3892    10818   10736.9
 19.3975    10796   10740.5
 19.4059    10913   10744.9
 19.4142    10681   10750.0
 19.4226    10910   10755.9
 19.4309    10840   10762.7
 19.4393    10791   10770.4
 19.4477    10763   10778.9
 19.4560    10735   10788.3
 19.4644    10853   10798.7
 19.4727    10761   10809.9
 19.4811    11053   10822.2
 19.4894    10915   10835.7
 19.4978    10665   10850.3
 19.5061    10929   10865.9
 19.5145    10669   10882.7
 19.5229    10871   10900.7
 19.5312    10653   10920.0
 19.5396    10949   10940.8
 19.5479    10877   10962.9
 19.5563    10626   10986.3
 19.5646    10843   11011.0
 19.5730    11092   11037.0
 19.5813    10863   11063.7
 19.5897    10909   11090.8
 19.5981    10987   11114.5
 19.6064    11148   11135.4
 19.6148    11162   11164.1
 19.6231    11271   11218.8
 19.6315    11268   11278.3
 19.6398    11302   11344.1
 19.6482    11314   11413.5
 19.6565    11650   11489.1
 19.6649    11611   11571.7
 19.6733    11559   11662.2
 19.6816    11857   11761.5
 19.6900    11788   11873.1
 19.6983    12180   11996.6
 19.7067    12306   12133.9
 19.7150    12260   12288.7
 19.7234    12515   12460.9
 19.7317    12600   12652.5
 19.7401    12732   12870.8
 19.7485    13118   13114.8
 19.7568    13433   13386.4
 19.7652    13757   13687.9
 19.7735    14030   14021.5
 19.7819    14449   14389.9
 19.7902    14757   14803.1
 19.7986    15000   15258.9
 19.8069    15676   15758.4
 19.8153    15846   16305.0
 19.8237    16264   16902.2
 19.8320    16970   17556.2
 19.8404    17816   18281.4
 19.8487    18161   19070.0
 19.8571    19005   19898.6
 19.8654    19896   20794.7
 19.8738    20645   21762.2
 19.8821    21746   22805.3
 19.8905    22843   23940.9
 19.8989    24005   25166.3
 19.9072    25101   26475.5
 19.9156    26708   27864.2
 19.9239    27991   29331.7
 19.9323    29326   30872.6
 19.9406    31476   32484.6
 19.9490    33315   34138.2
 19.9573    35246   35804.7
 19.9657    37070   37467.3
 19.9741    38887   39067.9
 19.9824    41008   40625.1
 19.9908    42334   42041.4
 19.9991    43633   43237.0
 20.0075    44941   44185.4
 20.0158    45825   44849.4
 20.0242    46025   45204.0
 20.0325    46121   45239.2
 20.0409    45933   44941.4
 20.0493    45483   44335.3
 20.0576    44136   43514.8
 20.0660    43185   42530.8
 20.0743    40949   41426.6
 20.0827    40318   40247.1
 20.0910    38987   39042.7
 20.0994    37731   37865.8
 20.1077    37079   36760.1
 20.1161    36529   35751.6
 20.1245    35789   34857.5
 20.1328    35887   34085.6
 20.1412    35619   33433.5
 20.1495    35512   32900.1
 20.1579    36107   32433.3
 20.1662    36751   32002.1
 20.1746    36654   31573.7
 20.1829    36925   31115.2
 20.1913    36603   30569.2
 20.1997    35999   29939.6
 20.2080    35405   29213.7
 20.2164    34152   28395.2
 20.2247    33343   27493.1
 20.2331    31855   26521.1
 20.2414    30356   25486.3
 20.2498    28024   24424.8
 20.2581    26510   23354.4
 20.2665    24880   22293.1
 20.2749    22867   21259.1
 20.2832    21551   20269.3
 20.2916    20051   19346.8
 20.2999    19133   18508.0
 20.3083    17732   17750.6
 20.3166    16820   17075.7
 20.3250    15869   16483.3
 20.3333    15529   15971.4
 20.3417    14856   15543.0
 20.3501    14575   15193.9
 20.3584    14043   14912.6
 20.3668    14120   14691.8
 20.3751    13724   14526.8
 20.3835    13538   14413.0
 20.3918    13724   14348.4
 20.4002    13743   14329.7
 20.4085    13791   14353.1
 20.4169    13609   14413.7
 20.4253    14080   14509.9
 20.4336    14046   14641.1
 20.4420    14359   14808.3
 20.4503    14477   15013.8
 20.4587    15032   15264.0
 20.4670    15245   15556.1
 20.4754    15646   15890.1
 20.4837    16152   16273.9
 20.4921    16537   16711.3
 20.5005    17038   17206.1
 20.5088    17730   17768.7
 20.5172    18347   18390.1
 20.5255    19101   19058.5
 20.5339    19578   19760.6
 20.5422    20479   20478.3
 20.5506    21235   21188.5
 20.5589    21918   21847.1
 20.5673    22558   22405.4
 20.5757    23159   22829.8
 20.5840    23174   23086.6
 20.5924    23199   23151.2
 20.6007    23251   23010.9
 20.6091    22982   22646.6
 20.6174    22365   22103.9
 20.6258    21769   21439.2
 20.6342    20901   20683.4
 20.6425    19940   19864.4
 20.6509    19408   19007.9
 20.6592    18762   18142.0
 20.6676    17289   17306.4
 20.6759    16586   16526.2
 20.6843    16068   15818.9
 20.6926    15526   15196.1
 20.7010    14796   14663.7
 20.7094    14468   14229.8
 20.7177    14052   13891.0
 20.7261    13838   13625.9
 20.7344    13519   13425.0
 20.7428    13386   13278.8
 20.7511    12944   13178.2
 20.7595    12993   13116.5
 20.7678    13103   13085.6
 20.7762    13018   13074.5
 20.7846    12865   13079.0
 20.7929    12936   13095.5
 20.8013    13052   13121.5
 20.8096    12934   13155.3
 20.8180    12777   13195.9
 20.8263    12935   13242.2
 20.8347    12775   13294.2
 20.8430    12853   13351.3
 20.8514    13021   13413.8
 20.8598    13241   13481.8
 20.8681    13117   13555.6
 20.8765    13137   13635.8
 20.8848    13283   13722.7
 20.8932    13061   13816.3
 20.9015    13175   13916.9
 20.9099    13547   14025.1
 20.9182    13436   14141.9
 20.9266    13498   14269.0
 20.9350    13453   14409.8
 20.9433    13627   14565.3
 20.9517    13873   14729.6
 20.9600    14118   14879.3
 20.9684    13862   15036.0
 20.9767    14570   15202.6
 20.9851    14674   15380.2
 20.9934    14569   15568.2
 21.0018    14707   15767.3
 21.0102    14966   15978.1
 21.0185    15347   16201.6
 21.0269    15555   16439.5
 21.0352    15793   16694.8
 21.0436    16001   16966.5
 21.0519    16388   17256.1
 21.0603    16742   17565.1
 21.0686    16980   17894.5
 21.0770    17385   18247.4
 21.0854    17998   18631.0
 21.0937    18573   19043.8
 21.1021    18881   19489.0
 21.1104    19667   19970.0
 21.1188    20199   20490.8
 21.1271    21214   21057.3
 21.1355    21877   21685.8
 21.1438    22609   22373.0
 21.1522    23613   23126.0
 21.1606    24570   23952.3
 21.1689    25907   24860.5
 21.1773    26812   25861.1
 21.1856    27979   26990.9
 21.1940    29460   28241.1
 21.2023    31356   29624.4
 21.2107    32438   31154.6
 21.2190    34807   32846.0
 21.2274    36655   34713.6
 21.2358    38563   36824.4
 21.2441    40948   39154.7
 21.2525    44272   41719.4
 21.2608    46526   44534.7
 21.2692    49460   47617.2
 21.2775    52955   50983.4
 21.2859    56519   54720.2
 21.2942    59706   58791.7
 21.3026    64243   63205.1
 21.3110    68444   67975.2
 21.3193    73077   73117.8
 21.3277    78837   78642.6
 21.3360    84023   84613.1
 21.3444    90556   90982.2
 21.3527    96421   97731.2
 21.3611   103366   104846.4
 21.3694   110039   112306.1
 21.3778   117083   120080.3
 21.3862   125869   128162.1
 21.3945   133055   136430.6
 21.4029   140828   144778.3
 21.4112   149414   153096.8
 21.4196   157436   161257.8
 21.4279   164543   169112.6
 21.4363   172432   176368.1
 21.4446   178648   182771.5
 21.4530   184731   188157.4
 21.4614   188907   192327.6
 21.4697   193471   195110.2
 21.4781   194293   196369.8
 21.4864   194526   195805.8
 21.4948   192993   193500.3
 21.5031   190173   189739.6
 21.5115   185297   184660.7
 21.5198   179344   178422.6
 21.5282   172821   171194.4
 21.5366   163627   163079.7
 21.5449   155639   154331.2
 21.5533   146997   145223.9
 21.5616   137269   135931.2
 21.5700   127754   126620.1
 21.5783   119371   117440.7
 21.5867   110619   108574.2
 21.5950   101802   100184.3
 21.6034    94375   92283.5
 21.6118    86530   84907.8
 21.6201    80429   78076.3
 21.6285    72911   71794.8
 21.6368    67884   66097.5
 21.6452    61736   61006.9
 21.6535    57433   56407.3
 21.6619    52937   52271.1
 21.6702    48835   48571.3
 21.6786    45862   45274.4
 21.6870    42311   42366.7
 21.6953    39705   39843.0
 21.7037    37035   37605.1
 21.7120    34909   35624.8
 21.7204    32979   33874.9
 21.7287    31131   32330.9
 21.7371    29532   30975.9
 21.7454    28456   29807.1
 21.7538    27355   28772.9
 21.7622    25966   27861.3
 21.7705    24955   27059.2
 21.7789    24228   26357.0
 21.7872    23509   25747.3
 21.7956    22907   25233.3
 21.8039    22845   24793.5
 21.8123    22391   24428.8
 21.8206    22046   24134.1
 21.8290    22037   23909.2
 21.8374    22028   23754.4
 21.8457    21682   23676.4
 21.8541    21780   23668.8
 21.8624    22159   23743.1
 21.8708    22554   23898.0
 21.8791    22391   24140.5
 21.8875    23095   24477.8
 21.8959    24059   24918.6
 21.9042    24340   25467.4
 21.9126    25009   26146.0
 21.9209    25862   26958.6
 21.9293    26939   27922.4
 21.9376    27947   29062.6
 21.9460    28963   30381.6
 21.9543    30503   31905.6
 21.9627    32632   33663.0
 21.9711    34327   35663.7
 21.9794    35997   37932.1
 21.9878    38443   40497.2
 21.9961    40851   43351.5
 22.0045    43785   46504.9
 22.0128    47255   49979.0
 22.0212    51073   53765.2
 22.0295    55329   57868.6
 22.0379    59604   62315.1
 22.0463    64723   67056.6
 22.0546    70432   72079.5
 22.0630    75883   77340.3
 22.0713    82531   82782.6
 22.0797    89152   88403.2
 22.0880    95369   94238.3
 22.0964   102064   100171.7
 22.1047   109002   106165.6
 22.1131   115079   112129.4
 22.1215   121696   118053.6
 22.1298   127451   124002.9
 22.1382   133773   129945.2
 22.1465   139227   135690.9
 22.1549   143024   141091.2
 22.1632   147947   145936.6
 22.1716   151981   150016.3
 22.1799   154974   153081.7
 22.1883   156672   154451.2
 22.1967   155816   154159.3
 22.2050   155064   152129.3
 22.2134   151215   148410.9
 22.2217   146503   143169.0
 22.2301   140344   136608.0
 22.2384   132846   128825.4
 22.2468   124299   120414.5
 22.2551   115523   111573.9
 22.2635   106652   102485.3
 22.2719    97423   93337.9
 22.2802    88629   84294.9
 22.2886    79771   75684.3
 22.2969    71461   67680.1
 22.3053    63641   60358.0
 22.3136    57216   53769.3
 22.3220    51265   47938.7
 22.3303    45773   42840.7
 22.3387    41244   38563.1
 22.3471    37360   34914.9
 22.3554    34198   31793.4
 22.3638    31375   29138.3
 22.3721    28937   26890.5
 22.3805    26595   24984.4
 22.3888    25065   23400.7
 22.3972    23545   22045.6
 22.4055    22095   20872.0
 22.4139    20965   19856.9
 22.4223    19749   18976.5
 22.4306    18837   18209.5
 22.4390    18037   17546.0
 22.4473    17318   16964.7
 22.4557    16574   16453.6
 22.4640    16227   16003.9
 22.4724    15722   15604.4
 22.4807    15226   15248.0
 22.4891    14740   14930.8
 22.4975    14291   14646.5
 22.5058    14216   14389.8
 22.5142    13931   14157.1
 22.5225    13551   13944.2
 22.5309    13455   13748.5
 22.5392    13011   13568.7
 22.5476    13166   13403.0
 22.5559    12995   13249.2
 22.5643    12877   13106.4
 22.5727    12672   12973.9
 22.5810    12384   12851.4
 22.5894    12226   12737.8
 22.5977    12316   12630.5
 22.6061    12057   12523.9
 22.6144    11979   12423.2
 22.6228    11882   12327.8
 22.6311    11903   12237.3
 22.6395    11972   12151.6
 22.6479    11839   12070.6
 22.6562    11565   11993.6
 22.6646    11522   11920.3
 22.6729    11391   11850.7
 22.6813    11425   11784.6
 22.6896    11523   11721.8
 22.6980    11593   11661.2
 22.7063    11429   11603.2
 22.7147    11297   11547.8
 22.7231    11379   11494.9
 22.7314    11236   11444.3
 22.7398    11143   11395.6
 22.7481    11270   11349.0
 22.7565    11476   11304.2
 22.7648    11233   11261.4
 22.7732    11227   11220.2
 22.7815    11411   11180.6
 22.7899    11259   11142.6
 22.7983    11157   11106.3
 22.8066    11126   11071.4
 22.8150    11153   11037.8
 22.8233    10984   11005.6
 22.8317    11141   10974.6
 22.8400    11167   10944.8
 22.8484    11035   10916.3
 22.8567    10777   10888.9
 22.8651    10931   10862.6
 22.8735    10834   10837.4
 22.8818    10940   10813.1
 22.8902    10853   10789.9
 22.8985    10823   10767.7
 22.9069    10770   10746.4
 22.9152    10757   10726.1
 22.9236    10841   10706.7
 22.9319    10720   10688.2
 22.9403    10607   10670.5
 22.9487    10818   10653.7
 22.9570    10648   10637.8
 22.9654    10781   10622.8
 22.9737    10628   10608.5
 22.9821    10554   10595.0
 22.9904    10453   10582.3
 22.9988    10430   10570.3
 23.0071    10440   10559.1
 23.0155    10600   10548.5
 23.0239    10404   10538.6
 23.0322    10570   10529.4
 23.0406    10508   10520.9
 23.0489    10338   10513.0
 23.0573    10579   10505.8
 23.0656    10430   10499.5
 23.0740    10410   10493.8
 23.0823    10519   10488.8
 23.0907    10422   10484.5
 23.0991    10465   10480.9
 23.1074    10434   10478.1
 23.1158    10405   10476.1
 23.1241    10370   10474.9
 23.1325    10436   10474.4
 23.1408    10409   10474.6
 23.1492    10340   10475.5
 23.1576    10343   10477.0
 23.1659    10522   10479.2
 23.1743    10666   10481.7
 23.1826    10492   10484.0
 23.1910    10345   10485.1
 23.1993    10499   10481.4
 23.2077    10597   10474.1
 23.2160    10631   10484.0
 23.2244    10557   10500.6
 23.2328    10662   10514.3
 23.2411    10626   10525.3
 23.2495    10708   10542.4
 23.2578    10758   10585.1
 23.2662    10839   10633.4
 23.2745    11056   10687.9
 23.2829    11171   10749.3
 23.2912    11075   10818.6
 23.2996    11289   10897.3
 23.3080    11525   10986.7
 23.3163    11559   11090.9
 23.3247    11713   11212.7
 23.3330    11970   11353.7
 23.3414    12041   11514.4
 23.3497    12236   11698.9
 23.3581    12581   11913.2
 23.3664    12945   12163.9
 23.3748    13125   12455.6
 23.3832    13315   12787.9
 23.3915    13774   13165.4
 23.3999    14285   13598.2
 23.4082    14766   14088.0
 23.4166    15158   14645.4
 23.4249    15895   15278.4
 23.4333    16235   15985.1
 23.4416    17037   16771.6
 23.4500    17677   17643.7
 23.4584    18752   18606.8
 23.4667    19382   19675.2
 23.4751    20520   20877.9
 23.4834    21981   22174.7
 23.4918    22991   23616.4
 23.5001    24321   25174.3
 23.5085    25710   26845.2
 23.5168    27430   28627.6
 23.5252    29204   30504.7
 23.5336    31164   32431.3
 23.5419    33346   34372.4
 23.5503    35433   36283.1
 23.5586    37324   38112.1
 23.5670    39377   39786.7
 23.5753    40892   41177.1
 23.5837    42370   42243.2
 23.5920    43432   42930.9
 23.6004    44205   43202.3
 23.6088    44122   43048.1
 23.6171    43361   42466.4
 23.6255    42455   41435.7
 23.6338    40237   40121.7
 23.6422    38669   38584.9
 23.6505    36715   36870.1
 23.6589    34816   35018.6
 23.6672    32553   33064.9
 23.6756    30687   31061.9
 23.6840    28672   29079.0
 23.6923    26828   27160.2
 23.7007    24856   25341.4
 23.7090    23316   23650.1
 23.7174    21905   22103.3
 23.7257    20719   20749.4
 23.7341    19263   19541.4
 23.7424    18755   18461.1
 23.7508    17938   17498.0
 23.7592    16990   16641.8
 23.7675    16475   15884.6
 23.7759    15741   15225.8
 23.7842    15241   14643.0
 23.7926    14795   14112.8
 23.8009    14150   13641.0
 23.8093    13456   13193.1
 23.8176    13296   12819.8
 23.8260    12701   12486.0
 23.8344    12586   12182.0
 23.8427    12120   11906.3
 23.8511    11946   11658.4
 23.8594    11727   11435.9
 23.8678    11677   11237.4
 23.8761    11199   11062.1
 23.8845    11134   10906.4
 23.8928    10874   10769.4
 23.9012    10650   10648.7
 23.9096    10625   10541.9
 23.9179    10688   10445.9
 23.9263    10642   10364.8
 23.9346    10491   10293.7
 23.9430    10652   10231.5
 23.9513    10331   10176.0
 23.9597    10249   10126.4
 23.9680    10177   10081.4
 23.9764    10321   10041.3
 23.9848    10254   10005.3
 23.9931    10344   9972.8
 24.0015    10229   9943.5
 24.0098    10351   9917.1
 24.0182    10193   9893.5
 24.0265    10235   9872.7
 24.0349    10259   9854.3
 24.0432    10133   9838.3
 24.0516    10170   9824.6
 24.0600    10040   9813.2
 24.0683     9987   9804.3
 24.0767     9997   9798.4
 24.0850    10272   9795.5
 24.0934    10051   9795.3
 24.1017     9980   9800.4
 24.1101     9978   9813.0
 24.1184    10014   9832.8
 24.1268     9837   9831.4
 24.1352     9875   9830.3
 24.1435    10079   9830.5
 24.1519    10002   9832.2
 24.1602    10031   9835.3
 24.1686     9924   9840.2
 24.1769    10054   9846.8
 24.1853    10014   9855.3
 24.1936    10040   9865.7
 24.2020    10059   9878.2
 24.2104    10089   9893.0
 24.2187    10070   9910.8
 24.2271    10307   9931.8
 24.2354    10157   9956.1
 24.2438    10290   9984.2
 24.2521    10420   10016.4
 24.2605    10395   10053.4
 24.2688    10324   10096.8
 24.2772    10551   10146.6
 24.2856    10535   10203.5
 24.2939    10694   10268.2
 24.3023    10921   10341.3
 24.3106    10891   10423.9
 24.3190    10915   10518.7
 24.3273    11100   10624.9
 24.3357    11323   10743.3
 24.3441    11418   10874.8
 24.3524    11641   11020.4
 24.3608    11788   11180.8
 24.3691    11931   11359.7
 24.3775    12063   11556.3
 24.3858    12278   11770.1
 24.3942    12646   12000.9
 24.4025    12819   12248.7
 24.4109    13064   12512.6
 24.4193    13575   12793.6
 24.4276    13707   13087.8
 24.4360    13885   13390.7
 24.4443    14239   13698.3
 24.4527    14715   14005.9
 24.4610    15062   14307.5
 24.4694    15378   14592.1
 24.4777    15693   14848.4
 24.4861    15936   15068.8
 24.4945    16183   15244.6
 24.5028    16568   15367.9
 24.5112    16505   15432.8
 24.5195    16553   15429.1
 24.5279    16567   15358.7
 24.5362    16426   15236.4
 24.5446    16067   15069.5
 24.5529    15825   14865.5
 24.5613    15292   14631.5
 24.5697    15168   14372.2
 24.5780    14765   14094.9
 24.5864    14278   13809.0
 24.5947    14121   13520.9
 24.6031    13672   13237.0
 24.6114    13219   12963.3
 24.6198    13098   12707.3
 24.6281    12862   12476.7
 24.6365    12538   12270.8
 24.6449    12505   12090.6
 24.6532    12031   11936.1
 24.6616    11705   11806.9
 24.6699    11906   11702.9
 24.6783    11807   11624.8
 24.6866    11745   11567.1
 24.6950    11611   11528.4
 24.7033    11406   11506.7
 24.7117    11519   11500.1
 24.7201    11607   11507.1
 24.7284    11518   11528.1
 24.7368    11777   11559.3
 24.7451    11592   11600.1
 24.7535    11565   11654.7
 24.7618    11621   11720.6
 24.7702    12037   11796.0
 24.7785    11763   11881.5
 24.7869    11813   11976.9
 24.7953    11985   12083.1
 24.8036    11887   12200.0
 24.8120    12250   12328.2
 24.8203    12393   12467.6
 24.8287    12329   12619.0
 24.8370    12530   12784.4
 24.8454    12850   12966.4
 24.8537    12871   13165.3
 24.8621    13071   13382.3
 24.8705    13143   13619.1
 24.8788    13519   13877.7
 24.8872    13657   14162.2
 24.8955    13909   14476.6
 24.9039    14581   14822.4
 24.9122    14587   15201.6
 24.9206    15092   15617.1
 24.9289    15644   16072.2
 24.9373    16089   16574.8
 24.9457    16502   17131.0
 24.9540    17145   17743.6
 24.9624    17744   18414.7
 24.9707    18374   19149.2
 24.9791    19230   19952.4
 24.9874    20353   20840.2
 24.9958    21091   21819.7
 25.0041    22229   22895.5
 25.0125    23556   24071.4
 25.0209    24863   25355.8
 25.0292    26106   26757.1
 25.0376    28062   28307.7
 25.0459    29713   30010.8
 25.0543    31327   31867.7
 25.0626    33452   33889.4
 25.0710    35875   36077.5
 25.0793    38013   38453.2
 25.0877    41244   41061.2
 25.0961    44290   43888.7
 25.1044    47430   46915.8
 25.1128    50828   50157.3
 25.1211    54092   53623.7
 25.1295    58147   57326.2
 25.1378    61691   61342.0
 25.1462    65769   65662.7
 25.1545    70580   70261.7
 25.1629    75171   75179.4
 25.1713    80116   80430.3
 25.1796    85253   86017.9
 25.1880    91803   91980.1
 25.1963    97770   98251.5
 25.2047   104898   104723.2
 25.2130   110755   111321.3
 25.2214   118751   117939.9
 25.2297   125493   124440.7
 25.2381   132215   130590.9
 25.2465   139266   136071.4
 25.2548   145809   140698.9
 25.2632   149621   144239.3
 25.2715   152766   146484.9
 25.2799   153782   147268.6
 25.2882   154084   146352.9
 25.2966   152548   143721.1
 25.3049   147918   139794.7
 25.3133   142516   134753.0
 25.3217   135982   128777.0
 25.3300   128000   122050.4
 25.3384   119889   114704.5
 25.3467   109982   106880.2
 25.3551   102182   98818.2
 25.3634    93598   90663.3
 25.3718    84592   82573.3
 25.3801    76709   74706.8
 25.3885    68550   67238.1
 25.3969    60976   60383.2
 25.4052    54485   54123.8
 25.4136    48624   48479.8
 25.4219    43272   43456.9
 25.4303    38532   39040.0
 25.4386    34830   35206.4
 25.4470    32179   31982.1
 25.4553    29374   29204.8
 25.4637    26820   26828.6
 25.4721    24640   24806.8
 25.4804    23515   23092.8
 25.4888    22044   21643.8
 25.4971    20595   20452.8
 25.5055    19361   19431.7
 25.5138    18992   18553.1
 25.5222    18000   17793.5
 25.5305    17095   17132.8
 25.5389    16779   16553.7
 25.5473    16188   16053.9
 25.5556    15598   15606.7
 25.5640    15254   15203.8
 25.5723    14715   14839.1
 25.5807    14309   14507.4
 25.5890    14162   14204.9
 25.5974    13924   13932.3
 25.6058    13849   13682.1
 25.6141    13621   13451.6
 25.6225    13363   13239.3
 25.6308    13337   13043.7
 25.6392    13218   12864.2
 25.6475    13071   12701.6
 25.6559    12671   12553.0
 25.6642    12383   12417.3
 25.6726    12633   12293.8
 25.6810    12361   12182.3
 25.6893    12484   12082.9
 25.6977    12072   11996.8
 25.7060    12326   11922.7
 25.7144    12008   11860.2
 25.7227    11913   11809.2
 25.7311    11918   11770.1
 25.7394    11796   11743.6
 25.7478    11891   11731.5
 25.7562    11869   11732.7
 25.7645    11646   11747.0
 25.7729    11539   11774.8
 25.7812    11708   11816.3
 25.7896    11557   11872.4
 25.7979    11707   11945.2
 25.8063    11630   12033.3
 25.8146    11765   12136.0
 25.8230    11743   12248.3
 25.8314    11950   12371.8
 25.8397    12159   12506.9
 25.8481    11892   12653.4
 25.8564    12112   12807.5
 25.8648    12269   12966.7
 25.8731    12215   13128.2
 25.8815    12349   13288.8
 25.8898    12624   13444.6
 25.8982    12422   13587.3
 25.9066    12850   13713.5
 25.9149    12751   13818.0
 25.9233    13015   13896.4
 25.9316    12855   13944.7
 25.9400    12878   13959.4
 25.9483    13022   13926.9
 25.9567    12796   13859.8
 25.9650    12724   13759.9
 25.9734    12668   13631.4
 25.9818    12529   13478.1
 25.9901    12353   13304.1
 25.9985    12317   13110.1
 26.0068    12176   12904.5
 26.0152    12139   12690.9
 26.0235    11937   12470.7
 26.0319    11609   12248.9
 26.0402    11587   12029.3
 26.0486    11289   11817.5
 26.0570    11213   11615.8
 26.0653    11258   11426.6
 26.0737    11014   11251.4
 26.0820    11400   11091.3
 26.0904    10961   10946.8
 26.0987    10709   10820.8
 26.1071    10705   10712.0
 26.1154    10724   10619.7
 26.1238    10557   10543.4
 26.1322    10395   10470.9
 26.1405    10538   10409.0
 26.1489    10359   10359.4
 26.1572    10499   10320.5
 26.1656    10531   10290.9
 26.1739    10503   10270.1
 26.1823    10466   10257.6
 26.1906    10440   10253.6
 26.1990    10493   10256.4
 26.2074    10471   10267.7
 26.2157    10519   10286.6
 26.2241    10456   10312.9
 26.2324    10796   10347.1
 26.2408    10614   10389.1
 26.2491    10769   10439.7
 26.2575    11011   10499.7
 26.2658    10874   10570.2
 26.2742    11077   10651.3
 26.2826    10963   10744.7
 26.2909    11209   10850.9
 26.2993    11468   10970.9
 26.3076    11695   11106.8
 26.3160    11711   11260.7
 26.3243    11898   11433.7
 26.3327    12139   11628.2
 26.3410    12456   11845.1
 26.3494    12754   12086.8
 26.3578    12922   12356.9
 26.3661    13568   12657.1
 26.3745    13774   12991.6
 26.3828    14146   13363.0
 26.3912    14688   13771.8
 26.3995    15195   14221.4
 26.4079    15806   14714.2
 26.4162    16382   15254.8
 26.4246    16969   15847.3
 26.4330    17742   16493.6
 26.4413    18614   17192.1
 26.4497    19140   17944.4
 26.4580    20375   18749.9
 26.4664    21070   19608.6
 26.4747    22265   20529.7
 26.4831    23024   21504.2
 26.4914    24209   22527.0
 26.4998    25319   23592.7
 26.5082    26343   24700.5
 26.5165    27390   25845.5
 26.5249    28011   27053.7
 26.5332    29521   28300.3
 26.5416    30344   29582.2
 26.5499    31577   30891.4
 26.5583    32294   32220.0
 26.5666    33484   33553.0
 26.5750    34382   34880.5
 26.5834    35078   36142.0
 26.5917    35927   37306.8
 26.6001    36565   38341.6
 26.6084    37202   39224.1
 26.6168    37500   39886.5
 26.6251    37691   40199.5
 26.6335    37428   40172.6
 26.6418    37028   39798.7
 26.6502    36600   39091.4
 26.6586    35341   38084.5
 26.6669    34357   36832.7
 26.6753    33168   35365.8
 26.6836    31619   33791.3
 26.6920    30223   32148.7
 26.7003    29150   30463.0
 26.7087    27465   28755.1
 26.7170    25790   27047.1
 26.7254    24274   25368.9
 26.7338    23272   23766.6
 26.7421    21822   22269.3
 26.7505    20930   20895.9
 26.7588    19570   19661.8
 26.7672    18485   18576.6
 26.7755    17730   17663.6
 26.7839    17046   16902.6
 26.7922    16317   16277.2
 26.8006    15764   15772.0
 26.8090    15482   15375.3
 26.8173    15069   15075.9
 26.8257    14546   14868.9
 26.8340    14250   14732.9
 26.8424    13934   14650.8
 26.8507    13875   14610.3
 26.8591    13844   14602.1
 26.8675    13119   14618.1
 26.8758    13232   14652.6
 26.8842    13386   14696.3
 26.8925    13317   14737.5
 26.9009    13179   14772.1
 26.9092    13257   14795.3
 26.9176    13151   14801.8
 26.9259    13245   14788.3
 26.9343    13026   14749.3
 26.9427    12963   14675.2
 26.9510    12889   14571.7
 26.9594    12638   14439.4
 26.9677    12557   14301.1
 26.9761    12448   14112.9
 26.9844    12198   13935.5
 26.9928    12175   13738.9
 27.0011    11793   13530.7
 27.0095    11906   13314.0
 27.0179    11625   13091.5
 27.0262    11365   12866.1
 27.0346    11299   12640.7
 27.0429    11178   12418.8
 27.0513    10966   12203.6
 27.0596    10777   11997.2
 27.0680    10706   11801.0
 27.0763    10690   11616.3
 27.0847    10554   11443.7
 27.0931    10433   11286.3
 27.1014    10458   11144.8
 27.1098    10360   11018.2
 27.1181    10338   10905.0
 27.1265    10200   10805.1
 27.1348    10159   10717.2
 27.1432    10091   10643.2
 27.1515     9970   10581.1
 27.1599    10290   10529.6
 27.1683    10192   10488.2
 27.1766    10163   10456.6
 27.1850    10386   10434.2
 27.1933    10168   10422.0
 27.2017    10374   10418.6
 27.2100    10279   10423.2
 27.2184    10370   10435.8
 27.2267    10298   10456.2
 27.2351    10510   10484.3
 27.2435    10592   10521.3
 27.2518    10600   10566.7
 27.2602    10657   10620.2
 27.2685    10857   10682.2
 27.2769    10830   10753.1
 27.2852    10751   10833.2
 27.2936    11121   10924.9
 27.3019    11270   11028.1
 27.3103    11417   11143.1
 27.3187    11417   11271.0
 27.3270    11747   11412.8
 27.3354    12012   11569.5
 27.3437    11957   11745.1
 27.3521    12158   11940.3
 27.3604    12689   12155.4
 27.3688    12821   12392.1
 27.3771    13089   12652.0
 27.3855    13567   12936.8
 27.3939    14016   13251.9
 27.4022    14308   13598.7
 27.4106    14898   13976.6
 27.4189    15327   14387.6
 27.4273    15978   14834.0
 27.4356    16505   15317.2
 27.4440    17225   15843.8
 27.4523    17878   16416.2
 27.4607    18782   17031.9
 27.4691    19676   17693.3
 27.4774    20532   18403.7
 27.4858    21667   19163.9
 27.4941    22476   19979.8
 27.5025    23599   20855.6
 27.5108    24750   21787.7
 27.5192    25721   22779.5
 27.5275    26910   23839.7
 27.5359    28169   24970.1
 27.5443    29167   26181.9
 27.5526    30557   27494.1
 27.5610    31685   28911.4
 27.5693    32653   30448.7
 27.5777    33719   32132.0
 27.5860    35092   33966.4
 27.5944    36761   35972.2
 27.6027    38131   38176.3
 27.6111    40178   40563.1
 27.6195    41842   43135.7
 27.6278    44311   45907.2
 27.6362    45964   48853.5
 27.6445    48630   51965.9
 27.6529    51280   55229.0
 27.6612    54046   58588.9
 27.6696    56908   62003.1
 27.6779    60214   65421.8
 27.6863    63849   68769.8
 27.6947    66717   71965.9
 27.7030    69705   74855.7
 27.7114    72319   77379.5
 27.7197    75191   79445.5
 27.7281    77118   80947.2
 27.7364    78513   81823.7
 27.7448    78573   82041.4
 27.7531    79017   81493.9
 27.7615    77480   80335.6
 27.7699    75702   78623.2
 27.7782    73404   76400.5
 27.7866    70739   73770.1
 27.7949    67608   70811.2
 27.8033    63936   67553.0
 27.8116    59965   64096.5
 27.8200    56312   60498.1
 27.8283    52302   56808.1
 27.8367    49107   53093.7
 27.8451    45562   49419.9
 27.8534    42353   45878.2
 27.8618    38631   42507.7
 27.8701    35566   39353.6
 27.8785    32727   36449.0
 27.8868    30608   33808.4
 27.8952    28334   31427.6
 27.9035    26537   29334.3
 27.9119    25006   27493.7
 27.9203    23771   25882.4
 27.9286    22421   24489.9
 27.9370    21790   23294.4
 27.9453    21066   22268.0
 27.9537    20632   21405.6
 27.9620    19813   20673.8
 27.9704    19615   20044.6
 27.9787    19385   19496.2
 27.9871    18863   19015.8
 27.9955    19077   18583.9
 28.0038    18681   18194.3
 28.0122    18402   17833.9
 28.0205    17923   17492.2
 28.0289    17580   17162.7
 28.0372    17175   16855.2
 28.0456    17206   16566.4
 28.0539    16240   16297.9
 28.0623    15797   16047.9
 28.0707    15514   15813.4
 28.0790    14911   15592.5
 28.0874    14538   15388.4
 28.0957    14255   15199.0
 28.1041    13760   15024.3
 28.1124    13496   14860.2
 28.1208    12961   14707.3
 28.1292    12513   14566.9
 28.1375    12607   14431.5
 28.1459    12191   14297.8
 28.1542    12092   14165.2
 28.1626    11794   14032.3
 28.1709    11623   13897.3
 28.1793    11244   13761.8
 28.1876    11420   13620.6
 28.1960    11336   13474.2
 28.2044    11278   13323.9
 28.2127    11275   13169.1
 28.2211    11296   13008.7
 28.2294    10898   12842.9
 28.2378    11262   12669.6
 28.2461    11037   12491.5
 28.2545    10883   12312.1
 28.2628    11126   12133.9
 28.2712    10850   11957.6
 28.2796    10749   11786.2
 28.2879    10754   11620.5
 28.2963    10760   11462.4
 28.3046    10823   11312.8
 28.3130    10617   11173.6
 28.3213    10600   11044.8
 28.3297    10793   10925.9
 28.3380    10767   10817.2
 28.3464    10603   10721.7
 28.3548    10341   10636.8
 28.3631    10523   10565.9
 28.3715    10515   10508.8
 28.3798    10674   10465.8
 28.3882    10672   10438.1
 28.3965    10696   10426.6
 28.4049    10894   10431.4
 28.4132    10915   10454.8
 28.4216    10844   10496.7
 28.4300    10893   10557.7
 28.4383    11138   10636.4
 28.4467    11366   10734.9
 28.4550    11562   10855.6
 28.4634    11671   11002.6
 28.4717    11796   11173.8
 28.4801    12309   11370.2
 28.4884    12162   11592.8
 28.4968    12656   11843.1
 28.5052    12952   12124.3
 28.5135    13317   12439.8
 28.5219    13418   12784.6
 28.5302    14026   13158.4
 28.5386    14182   13561.1
 28.5469    15086   13991.5
 28.5553    15143   14450.0
 28.5636    15941   14935.0
 28.5720    16355   15438.8
 28.5804    16766   15956.8
 28.5887    17254   16483.7
 28.5971    17866   17013.3
 28.6054    18461   17540.8
 28.6138    18857   18047.0
 28.6221    19551   18524.4
 28.6305    19831   18964.3
 28.6388    20159   19357.7
 28.6472    20640   19696.7
 28.6556    20472   19975.7
 28.6639    20482   20173.9
 28.6723    21274   20301.9
 28.6806    21280   20364.3
 28.6890    20980   20363.9
 28.6973    20833   20303.2
 28.7057    20857   20181.3
 28.7140    20563   19995.0
 28.7224    20555   19753.1
 28.7308    19795   19459.6
 28.7391    19523   19116.9
 28.7475    19383   18728.3
 28.7558    18612   18292.5
 28.7642    18690   17821.4
 28.7725    17830   17327.9
 28.7809    17394   16820.0
 28.7892    17005   16304.7
 28.7976    16407   15786.5
 28.8060    15938   15267.9
 28.8143    15266   14760.6
 28.8227    14711   14268.6
 28.8310    14318   13791.5
 28.8394    13876   13331.4
 28.8477    13249   12890.0
 28.8561    12928   12469.6
 28.8644    12545   12075.1
 28.8728    12320   11706.7
 28.8812    11940   11362.6
 28.8895    11533   11042.9
 28.8979    11108   10747.5
 28.9062    11047   10477.2
 28.9146    10894   10232.3
 28.9229    10645   10009.8
 28.9313    10453   9806.9
 28.9396     9978   9622.4
 28.9480     9822   9454.8
 28.9564     9605   9303.8
 28.9647     9679   9168.4
 28.9731     9572   9046.2
 28.9814     9320   8935.3
 28.9898     9174   8834.6
 28.9981     9079   8743.3
 29.0065     9158   8660.8
 29.0148     9014   8586.9
 29.0232     8830   8520.5
 29.0316     8835   8460.1
 29.0399     8811   8403.6
 29.0483     8684   8350.6
 29.0566     8635   8301.9
 29.0650     8533   8257.5
 29.0733     8325   8216.6
 29.0817     8288   8178.6
 29.0900     8453   8144.3
 29.0984     8283   8112.2
 29.1068     8322   8084.8
 29.1151     8367   8055.3
 29.1235     8305   8028.9
 29.1318     8315   8004.3
 29.1402     8455   7981.4
 29.1485     8224   7960.3
 29.1569     8165   7939.5
 29.1652     8092   7919.1
 29.1736     8145   7899.2
 29.1820     8124   7881.2
 29.1903     8197   7866.8
 29.1987     8102   7853.4
 29.2070     8021   7840.9
 29.2154     7951   7829.5
 29.2237     8132   7819.9
 29.2321     8138   7811.4
 29.2404     8073   7803.8
 29.2488     8223   7797.1
 29.2572     7952   7791.4
 29.2655     8119   7786.8
 29.2739     8271   7783.0
 29.2822     8142   7780.3
 29.2906     7953   7778.6
 29.2989     7952   7777.9
 29.3073     8048   7778.1
 29.3156     8173   7778.9
 29.3240     8109   7781.1
 29.3324     7997   7784.4
 29.3407     8034   7788.7
 29.3491     8144   7794.0
 29.3574     8187   7800.5
 29.3658     8260   7808.1
 29.3741     8154   7817.1
 29.3825     8166   7827.5
 29.3909     8220   7839.3
 29.3992     8393   7852.5
 29.4076     8215   7867.3
 29.4159     8192   7883.8
 29.4243     8279   7902.5
 29.4326     8170   7923.0
 29.4410     8273   7945.8
 29.4493     8398   7971.6
 29.4577     8182   8000.1
 29.4661     8476   8031.6
 29.4744     8501   8066.8
 29.4828     8340   8105.5
 29.4911     8493   8147.7
 29.4995     8398   8193.6
 29.5078     8570   8242.6
 29.5162     8434   8294.5
 29.5245     8796   8350.8
 29.5329     8577   8422.6
 29.5413     8760   8501.0
 29.5496     8969   8585.7
 29.5580     8893   8677.0
 29.5663     8992   8775.2
 29.5747     9208   8881.1
 29.5830     9384   8995.0
 29.5914     9488   9113.0
 29.5997     9467   9242.4
 29.6081     9561   9378.2
 29.6165     9885   9520.8
 29.6248     9889   9669.9
 29.6332    10356   9823.6
 29.6415    10609   9980.8
 29.6499    10647   10140.6
 29.6582    10890   10301.4
 29.6666    11188   10461.7
 29.6749    11312   10617.7
 29.6833    11705   10768.5
 29.6917    11757   10912.9
 29.7000    11694   11050.0
 29.7084    11766   11179.0
 29.7167    11978   11300.1
 29.7251    12073   11410.6
 29.7334    12193   11512.7
 29.7418    12031   11608.0
 29.7501    12185   11697.2
 29.7585    12045   11780.9
 29.7669    12141   11859.4
 29.7752    12063   11931.1
 29.7836    11993   11996.4
 29.7919    11563   12055.1
 29.8003    11625   12106.3
 29.8086    11570   12148.8
 29.8170    11419   12180.4
 29.8253    11384   12197.9
 29.8337    11399   12203.0
 29.8421    11227   12195.5
 29.8504    11264   12174.8
 29.8588    11221   12142.9
 29.8671    11136   12098.3
 29.8755    11029   12041.6
 29.8838    11118   11979.0
 29.8922    11113   11911.7
 29.9005    11010   11841.8
 29.9089    10823   11770.7
 29.9173    10977   11700.0
 29.9256    10889   11631.1
 29.9340    11058   11568.4
 29.9423    10854   11512.6
 29.9507    10873   11466.6
 29.9590    10995   11429.5
 29.9674    11044   11406.2
 29.9757    10949   11399.0
 29.9841    11346   11411.2
 29.9925    11284   11442.7
 30.0008    11232   11495.7
 30.0092    11588   11570.6
 30.0175    11842   11668.5
 30.0259    11981   11792.1
 30.0342    12043   11942.9
 30.0426    12179   12119.0
 30.0509    12632   12322.3
 30.0593    12912   12557.4
 30.0677    13232   12813.2
 30.0760    13554   13112.4
 30.0844    14075   13444.8
 30.0927    14519   13810.0
 30.1011    14946   14212.3
 30.1094    15511   14649.8
 30.1178    16246   15123.4
 30.1261    16816   15634.6
 30.1345    17398   16183.7
 30.1429    18227   16772.3
 30.1512    18797   17407.2
 30.1596    19645   18083.5
 30.1679    20401   18800.6
 30.1763    21276   19560.0
 30.1846    21947   20357.9
 30.1930    22872   21198.8
 30.2013    23851   22093.5
 30.2097    24485   23038.7
 30.2181    25211   24032.8
 30.2264    26132   25077.4
 30.2348    27362   26169.9
 30.2431    27985   27320.1
 30.2515    29211   28537.3
 30.2598    29927   29816.8
 30.2682    30677   31150.2
 30.2765    31856   32531.6
 30.2849    32613   33951.2
 30.2933    33875   35403.0
 30.3016    34490   36865.6
 30.3100    35872   38313.3
 30.3183    36882   39721.8
 30.3267    37763   41064.2
 30.3350    38817   42314.5
 30.3434    39633   43446.6
 30.3517    40686   44408.1
 30.3601    41274   45167.0
 30.3685    41909   45713.7
 30.3768    42352   46034.2
 30.3852    42333   46118.3
 30.3935    42358   45958.5
 30.4019    41818   45525.7
 30.4102    41747   44856.9
 30.4186    41375   43995.2
 30.4269    40385   42974.4
 30.4353    39113   41824.8
 30.4437    38487   40580.6
 30.4520    37445   39255.1
 30.4604    36485   37896.0
 30.4687    35144   36526.4
 30.4771    34124   35169.3
 30.4854    32735   33845.7
 30.4938    31737   32583.6
 30.5021    30597   31397.4
 30.5105    29647   30317.6
 30.5189    28828   29353.0
 30.5272    28010   28510.7
 30.5356    27105   27796.7
 30.5439    26665   27218.0
 30.5523    25903   26777.9
 30.5606    25788   26462.9
 30.5690    25480   26254.1
 30.5773    25100   26132.5
 30.5857    25111   26080.7
 30.5941    25125   26068.4
 30.6024    25004   26079.2
 30.6108    24985   26088.5
 30.6191    25216   26071.3
 30.6275    25065   26008.7
 30.6358    25348   25887.4
 30.6442    25116   25683.4
 30.6526    25036   25405.3
 30.6609    24857   25069.0
 30.6693    24517   24681.4
 30.6776    24233   24251.7
 30.6860    23798   23790.6
 30.6943    23168   23304.6
 30.7027    22713   22805.9
 30.7110    22723   22305.6
 30.7194    22055   21809.6
 30.7278    21853   21325.5
 30.7361    21562   20863.1
 30.7445    20967   20439.4
 30.7528    20686   20065.8
 30.7612    20343   19753.3
 30.7695    20486   19510.2
 30.7779    19992   19343.2
 30.7862    19976   19257.7
 30.7946    19748   19270.3
 30.8030    20219   19376.2
 30.8113    20398   19567.7
 30.8197    20503   19840.9
 30.8280    20804   20191.3
 30.8364    21120   20614.8
 30.8447    21586   21115.0
 30.8531    22070   21675.7
 30.8614    22527   22281.7
 30.8698    23081   22921.1
 30.8782    23947   23582.4
 30.8865    24493   24256.0
 30.8949    24919   24923.6
 30.9032    25773   25568.3
 30.9116    26446   26170.1
 30.9199    26562   26710.8
 30.9283    27108   27172.5
 30.9366    27807   27538.8
 30.9450    28195   27767.2
 30.9534    28067   27861.7
 30.9617    28242   27822.7
 30.9701    28175   27651.4
 30.9784    27990   27354.4
 30.9868    27574   26941.3
 30.9951    27345   26408.9
 31.0035    26582   25788.2
 31.0118    25933   25097.7
 31.0202    24867   24348.1
 31.0286    24423   23549.7
 31.0369    23405   22710.4
 31.0453    22476   21834.7
 31.0536    21527   20939.3
 31.0620    20345   20037.9
 31.0703    19899   19141.3
 31.0787    18838   18260.6
 31.0870    17855   17404.6
 31.0954    17185   16587.6
 31.1038    16169   15818.1
 31.1121    15529   15096.3
 31.1205    14995   14424.4
 31.1288    14170   13803.7
 31.1372    13518   13231.6
 31.1455    13136   12713.4
 31.1539    12619   12247.0
 31.1622    12023   11824.0
 31.1706    11614   11441.7
 31.1790    11450   11097.6
 31.1873    11184   10788.6
 31.1957    10884   10514.6
 31.2040    10503   10273.5
 31.2124    10258   10058.6
 31.2207     9955   9867.9
 31.2291    10009   9699.4
 31.2374     9943   9551.5
 31.2458     9568   9423.7
 31.2542     9610   9316.1
 31.2625     9339   9226.1
 31.2709     9308   9153.0
 31.2792     9306   9096.6
 31.2876     9381   9057.5
 31.2959     9480   9037.4
 31.3043     9622   9039.4
 31.3126     9300   9064.9
 31.3210     9615   9115.5
 31.3294     9567   9191.2
 31.3377     9810   9298.1
 31.3461     9795   9437.2
 31.3544     9982   9614.5
 31.3628    10208   9836.6
 31.3711    10400   10100.7
 31.3795    10518   10408.5
 31.3878    10888   10761.0
 31.3962    11333   11158.5
 31.4046    11724   11602.6
 31.4129    12075   12093.4
 31.4213    12435   12616.7
 31.4296    13225   13163.9
 31.4380    13640   13724.3
 31.4463    14040   14284.8
 31.4547    14748   14829.2
 31.4630    15158   15325.3
 31.4714    15621   15757.4
 31.4798    16243   16107.1
 31.4881    16254   16358.2
 31.4965    16833   16501.3
 31.5048    16874   16528.5
 31.5132    16679   16424.7
 31.5215    16714   16235.4
 31.5299    16418   15979.7
 31.5382    16091   15674.8
 31.5466    15837   15335.2
 31.5550    15396   14972.1
 31.5633    15284   14587.0
 31.5717    14855   14187.3
 31.5800    14307   13775.3
 31.5884    14309   13353.5
 31.5967    13733   12928.4
 31.6051    13227   12507.5
 31.6134    13077   12103.8
 31.6218    12612   11726.4
 31.6302    12182   11382.0
 31.6385    11971   11073.3
 31.6469    11561   10803.4
 31.6552    11610   10574.1
 31.6636    11298   10392.8
 31.6719    11059   10255.1
 31.6803    10814   10161.6
 31.6886    10740   10108.1
 31.6970    10548   10092.2
 31.7054    10606   10111.4
 31.7137    10446   10164.9
 31.7221    10291   10247.0
 31.7304    10469   10356.4
 31.7388    10409   10486.8
 31.7471    10436   10635.4
 31.7555    10476   10797.8
 31.7638    10580   10972.2
 31.7722    10543   11155.7
 31.7806    10741   11342.4
 31.7889    10828   11526.4
 31.7973    11002   11702.8
 31.8056    11202   11866.0
 31.8140    11019   12011.1
 31.8223    11314   12132.4
 31.8307    11471   12217.2
 31.8391    11320   12265.2
 31.8474    11406   12277.0
 31.8558    11360   12252.7
 31.8641    11491   12193.6
 31.8725    11395   12102.0
 31.8808    11352   11976.7
 31.8892    11131   11825.2
 31.8975    10930   11651.0
 31.9059    10988   11458.1
 31.9143    10543   11249.2
 31.9226    10427   11026.3
 31.9310    10061   10790.6
 31.9393    10034   10546.3
 31.9477     9780   10297.1
 31.9560     9476   10046.9
 31.9644     9477   9798.0
 31.9727     9199   9553.6
 31.9811     8952   9317.5
 31.9895     8722   9092.8
 31.9978     8701   8879.9
 32.0062     8492   8679.7
 32.0145     8483   8492.8
 32.0229     8155   8319.4
 32.0312     8117   8160.6
 32.0396     7975   8016.4
 32.0479     7888   7884.2
 32.0563     7738   7763.5
 32.0647     7598   7653.5
 32.0730     7386   7553.4
 32.0814     7475   7463.3
 32.0897     7423   7382.7
 32.0981     7155   7309.5
 32.1064     7082   7243.0
 32.1148     7273   7182.7
 32.1231     7096   7127.8
 32.1315     7198   7078.3
 32.1399     6841   7033.7
 32.1482     6848   6992.9
 32.1566     6971   6955.4
 32.1649     7000   6920.9
 32.1733     6968   6888.9
 32.1816     6789   6859.3
 32.1900     6927   6831.5
 32.1983     6834   6804.9
 32.2067     6534   6780.6
 32.2151     6715   6759.9
 32.2234     6787   6740.6
 32.2318     6887   6722.8
 32.2401     6707   6706.4
 32.2485     6629   6691.2
 32.2568     6526   6676.6
 32.2652     6700   6662.9
 32.2735     6649   6650.1
 32.2819     6610   6638.2
 32.2903     6765   6627.2
 32.2986     6651   6617.0
 32.3070     6774   6607.5
 32.3153     6646   6598.8
 32.3237     6620   6590.7
 32.3320     6621   6583.5
 32.3404     6557   6577.1
 32.3487     6533   6571.6
 32.3571     6524   6567.2
 32.3655     6574   6564.0
 32.3738     6491   6560.5
 32.3822     6712   6558.2
 32.3905     6472   6557.3
 32.3989     6534   6556.2
 32.4072     6399   6555.4
 32.4156     6449   6553.1
 32.4239     6679   6549.4
 32.4323     6418   6547.9
 32.4407     6637   6546.7
 32.4490     6557   6548.5
 32.4574     6604   6552.0
 32.4657     6576   6556.4
 32.4741     6573   6561.8
 32.4824     6472   6568.4
 32.4908     6590   6576.1
 32.4991     6473   6585.1
 32.5075     6426   6595.4
 32.5159     6725   6607.1
 32.5242     6619   6620.4
 32.5326     6555   6635.4
 32.5409     6529   6650.7
 32.5493     6539   6667.2
 32.5576     6775   6684.5
 32.5660     6703   6702.7
 32.5743     6624   6721.8
 32.5827     6647   6741.6
 32.5911     6691   6761.9
 32.5994     6683   6782.0
 32.6078     6881   6803.3
 32.6161     6625   6826.0
 32.6245     6796   6848.9
 32.6328     6897   6870.6
 32.6412     6730   6891.8
 32.6495     6782   6911.6
 32.6579     6860   6929.7
 32.6663     7005   6945.7
 32.6746     6675   6959.2
 32.6830     6948   6969.7
 32.6913     6894   6976.6
 32.6997     6837   6980.3
 32.7080     7145   6980.7
 32.7164     6936   6977.5
 32.7247     6916   6971.0
 32.7331     7126   6963.3
 32.7415     7005   6950.0
 32.7498     6992   6938.7
 32.7582     6994   6925.8
 32.7665     6961   6911.4
 32.7749     6977   6895.9
 32.7832     6813   6879.4
 32.7916     6961   6862.0
 32.7999     6861   6844.3
 32.8083     6877   6826.4
 32.8167     6872   6808.7
 32.8250     6798   6791.3
 32.8334     6780   6774.4
 32.8417     6639   6758.2
 32.8501     6819   6742.5
 32.8584     6896   6728.2
 32.8668     6829   6713.5
 32.8751     6823   6702.1
 32.8835     6975   6691.7
 32.8919     6761   6682.6
 32.9002     6620   6674.4
 32.9086     6837   6667.1
 32.9169     6753   6660.7
 32.9253     6843   6653.9
 32.9336     6840   6647.3
 32.9420     6787   6640.7
 32.9503     6874   6635.6
 32.9587     6884   6628.5
 32.9671     6821   6624.8
 32.9754     6779   6621.2
 32.9838     6674   6617.3
 32.9921     6866   6613.4
 33.0005     6730   6611.9
 33.0088     6798   6613.0
 33.0172     6680   6615.1
 33.0255     6757   6618.5
 33.0339     7000   6623.1
 33.0423     6952   6629.5
 33.0506     6839   6638.0
 33.0590     6869   6648.5
 33.0673     6794   6659.7
 33.0757     6845   6671.3
 33.0840     6819   6684.5
 33.0924     6972   6701.9
 33.1008     6881   6718.0
 33.1091     6921   6739.9
 33.1175     6944   6763.9
 33.1258     7127   6790.0
 33.1342     7004   6818.1
 33.1425     7192   6848.0
 33.1509     7109   6879.6
 33.1592     7169   6912.5
 33.1676     7409   6946.3
 33.1760     7260   6980.8
 33.1843     7337   7015.5
 33.1927     7497   7049.7
 33.2010     7479   7081.0
 33.2094     7680   7110.4
 33.2177     7825   7137.5
 33.2261     7716   7161.8
 33.2344     7731   7183.0
 33.2428     7722   7200.5
 33.2512     7760   7214.1
 33.2595     7940   7225.2
 33.2679     7747   7234.3
 33.2762     7755   7241.8
 33.2846     7810   7248.1
 33.2929     7568   7253.8
 33.3013     7770   7258.8
 33.3096     7859   7264.1
 33.3180     7738   7270.2
 33.3264     7695   7277.4
 33.3347     7410   7286.0
 33.3431     7732   7296.5
 33.3514     7710   7309.7
 33.3598     7730   7326.3
 33.3681     7683   7347.8
 33.3765     7591   7374.2
 33.3848     7573   7406.3
 33.3932     7829   7444.7
 33.4016     7723   7490.6
 33.4099     7698   7544.5
 33.4183     7839   7609.1
 33.4266     7948   7683.7
 33.4350     8087   7769.5
 33.4433     7964   7867.4
 33.4517     8081   7978.9
 33.4600     8705   8105.0
 33.4684     8432   8250.2
 33.4768     8558   8413.2
 33.4851     8782   8595.2
 33.4935     8903   8797.3
 33.5018     9106   9020.7
 33.5102     9472   9266.4
 33.5185     9776   9539.9
 33.5269     9948   9837.4
 33.5352    10208   10159.2
 33.5436    10414   10502.4
 33.5520    10865   10869.2
 33.5603    11325   11256.5
 33.5687    11567   11664.6
 33.5770    12014   12086.5
 33.5854    12786   12517.2
 33.5937    13136   12951.3
 33.6021    13443   13382.7
 33.6104    14298   13806.6
 33.6188    14468   14206.7
 33.6272    14894   14580.4
 33.6355    15307   14917.0
 33.6439    15782   15209.6
 33.6522    16095   15452.5
 33.6606    16414   15642.1
 33.6689    16192   15769.1
 33.6773    16422   15840.1
 33.6856    16749   15867.1
 33.6940    16522   15857.5
 33.7024    16529   15819.5
 33.7107    16508   15761.7
 33.7191    16262   15693.4
 33.7274    15963   15620.3
 33.7358    16037   15551.6
 33.7441    15876   15493.0
 33.7525    15926   15450.3
 33.7608    15763   15429.8
 33.7692    15512   15447.9
 33.7776    15413   15505.1
 33.7859    15353   15609.3
 33.7943    15362   15766.0
 33.8026    15334   15979.5
 33.8110    15622   16252.3
 33.8193    15735   16595.4
 33.8277    16184   16999.0
 33.8360    16000   17454.4
 33.8444    16750   17954.3
 33.8528    17247   18489.3
 33.8611    17710   19048.2
 33.8695    18228   19611.9
 33.8778    18886   20161.2
 33.8862    19287   20674.9
 33.8945    19915   21134.2
 33.9029    19972   21520.4
 33.9112    20185   21816.6
 33.9196    20762   21986.2
 33.9280    20815   22039.0
 33.9363    20655   21983.9
 33.9447    20492   21829.5
 33.9530    20389   21587.3
 33.9614    20069   21271.3
 33.9697    19551   20887.6
 33.9781    19386   20457.7
 33.9864    18747   19993.7
 33.9948    18373   19501.5
 34.0032    17932   18984.9
 34.0115    17417   18447.6
 34.0199    16883   17893.4
 34.0282    16764   17335.0
 34.0366    16119   16786.1
 34.0449    15771   16259.3
 34.0533    15199   15763.2
 34.0616    14951   15308.2
 34.0700    14538   14907.2
 34.0784    14240   14568.3
 34.0867    14072   14291.1
 34.0951    13930   14079.9
 34.1034    13745   13931.4
 34.1118    13530   13845.6
 34.1201    13963   13823.5
 34.1285    14029   13862.5
 34.1368    14274   13953.6
 34.1452    14457   14093.3
 34.1536    14657   14273.3
 34.1619    15105   14489.9
 34.1703    15473   14737.1
 34.1786    15666   15008.5
 34.1870    16394   15293.7
 34.1953    16684   15577.8
 34.2037    17317   15857.6
 34.2120    17662   16130.3
 34.2204    18040   16390.4
 34.2288    18217   16634.6
 34.2371    18334   16859.7
 34.2455    18342   17057.1
 34.2538    18793   17239.9
 34.2622    18819   17416.0
 34.2705    19001   17587.3
 34.2789    19119   17755.7
 34.2872    18839   17923.1
 34.2956    19053   18088.0
 34.3040    19322   18253.4
 34.3123    19283   18419.5
 34.3207    19258   18582.6
 34.3290    19376   18739.4
 34.3374    19287   18886.8
 34.3457    19468   19022.5
 34.3541    19548   19144.2
 34.3625    19327   19244.7
 34.3708    19574   19320.5
 34.3792    19755   19372.8
 34.3875    20059   19401.5
 34.3959    19772   19407.7
 34.4042    20176   19393.4
 34.4126    20359   19358.8
 34.4209    20138   19313.0
 34.4293    20416   19263.2
 34.4377    20485   19214.1
 34.4460    20072   19168.7
 34.4544    19935   19134.9
 34.4627    19577   19116.0
 34.4711    19564   19118.3
 34.4794    19201   19140.3
 34.4878    18853   19182.7
 34.4961    18814   19245.1
 34.5045    18407   19327.2
 34.5129    18421   19426.5
 34.5212    18452   19538.5
 34.5296    18546   19654.3
 34.5379    18464   19765.3
 34.5463    18433   19862.6
 34.5546    18629   19936.9
 34.5630    18476   19975.3
 34.5713    18845   19952.7
 34.5797    18657   19872.5
 34.5881    18581   19731.2
 34.5964    18159   19531.1
 34.6048    18064   19275.6
 34.6131    17600   18971.7
 34.6215    17250   18619.6
 34.6298    16661   18245.2
 34.6382    16172   17854.2
 34.6465    15912   17452.0
 34.6549    15342   17041.3
 34.6633    15056   16623.3
 34.6716    14402   16195.4
 34.6800    14515   15764.0
 34.6883    14028   15331.0
 34.6967    13660   14900.1
 34.7050    13398   14475.4
 34.7134    12979   14061.1
 34.7217    12525   13666.5
 34.7301    12327   13290.5
 34.7385    11837   12933.4
 34.7468    11747   12594.8
 34.7552    11455   12273.0
 34.7635    11099   11965.9
 34.7719    10945   11676.7
 34.7802    10722   11394.2
 34.7886    10582   11120.2
 34.7969    10341   10855.2
 34.8053    10292   10599.3
 34.8137     9971   10352.8
 34.8220     9904   10119.0
 34.8304     9657   9893.8
 34.8387     9382   9677.2
 34.8471     9213   9468.5
 34.8554     8830   9266.8
 34.8638     8877   9071.1
 34.8721     8744   8881.9
 34.8805     8474   8697.9
 34.8889     8493   8519.7
 34.8972     8146   8348.3
 34.9056     8143   8184.5
 34.9139     7928   8029.1
 34.9223     7651   7883.2
 34.9306     7546   7748.3
 34.9390     7478   7623.5
 34.9473     7311   7508.3
 34.9557     7121   7402.5
 34.9641     7176   7305.7
 34.9724     7003   7217.6
 34.9808     6946   7138.5
 34.9891     6816   7067.1
 34.9975     6739   7002.3
 35.0058     6720   6943.5
 35.0142     6566   6890.5
 35.0225     6709   6843.0
 35.0309     6501   6799.5
 35.0393     6516   6758.6
 35.0476     6384   6720.8
 35.0560     6430   6685.7
 35.0643     6320   6653.3
 35.0727     6532   6623.3
 35.0810     6405   6595.6
 35.0894     6394   6569.9
 35.0977     6172   6545.8
 35.1061     6271   6523.3
 35.1145     6340   6502.1
 35.1228     6266   6482.2
 35.1312     6239   6463.7
 35.1395     6213   6446.4
 35.1479     6162   6430.2
 35.1562     6237   6415.2
 35.1646     6260   6401.3
 35.1729     6126   6387.7
 35.1813     6059   6375.2
 35.1897     6116   6363.7
 35.1980     6061   6353.0
 35.2064     6053   6343.4
 35.2147     6077   6334.6
 35.2231     5992   6326.7
 35.2314     6044   6319.9
 35.2398     6063   6314.2
 35.2481     6071   6309.4
 35.2565     6070   6305.0
 35.2649     5969   6301.4
 35.2732     6071   6298.2
 35.2816     5974   6295.6
 35.2899     6191   6293.8
 35.2983     5955   6292.8
 35.3066     6140   6292.5
 35.3150     6090   6293.0
 35.3233     6146   6294.3
 35.3317     6117   6296.4
 35.3401     6086   6299.4
 35.3484     6102   6303.2
 35.3568     6070   6307.7
 35.3651     6155   6313.1
 35.3735     6326   6319.3
 35.3818     6140   6326.4
 35.3902     6219   6334.5
 35.3985     6026   6343.7
 35.4069     6203   6353.9
 35.4153     6046   6365.2
 35.4236     6341   6377.6
 35.4320     6402   6391.3
 35.4403     6092   6406.3
 35.4487     6147   6422.7
 35.4570     6240   6440.7
 35.4654     6262   6460.4
 35.4737     6308   6482.1
 35.4821     6503   6505.9
 35.4905     6486   6532.4
 35.4988     6332   6561.8
 35.5072     6609   6595.0
 35.5155     6603   6632.3
 35.5239     6461   6673.6
 35.5322     6716   6720.4
 35.5406     6532   6773.6
 35.5489     6658   6833.4
 35.5573     6624   6899.8
 35.5657     6937   6974.3
 35.5740     6847   7057.5
 35.5824     6884   7149.9
 35.5907     7022   7252.7
 35.5991     7170   7365.8
 35.6074     7099   7489.9
 35.6158     7477   7623.0
 35.6242     7502   7765.2
 35.6325     7630   7917.2
 35.6409     7891   8083.3
 35.6492     7906   8258.3
 35.6576     7987   8439.2
 35.6659     8113   8625.5
 35.6743     8432   8817.1
 35.6826     8565   9013.3
 35.6910     8668   9216.1
 35.6994     8811   9425.3
 35.7077     9109   9639.7
 35.7161     9420   9864.9
 35.7244     9527   10105.0
 35.7328     9914   10362.2
 35.7411    10141   10640.7
 35.7495    10465   10939.8
 35.7578    10884   11258.4
 35.7662    11286   11595.4
 35.7746    11432   11949.7
 35.7829    11705   12318.7
 35.7913    12308   12698.2
 35.7996    12760   13083.0
 35.8080    13178   13467.9
 35.8163    13565   13848.3
 35.8247    14023   14218.3
 35.8330    14556   14571.3
 35.8414    14785   14894.9
 35.8498    15026   15181.5
 35.8581    15501   15428.8
 35.8665    16188   15631.9
 35.8748    16034   15785.6
 35.8832    16583   15886.0
 35.8915    16570   15930.7
 35.8999    16742   15921.5
 35.9082    16426   15864.6
 35.9166    16484   15762.7
 35.9250    16298   15616.7
 35.9333    16279   15427.4
 35.9417    16104   15200.1
 35.9500    15857   14936.8
 35.9584    15840   14642.4
 35.9667    15337   14321.7
 35.9751    15146   13978.0
 35.9834    14605   13614.4
 35.9918    14133   13236.9
 36.0002    13975   12851.0
 36.0085    13280   12460.7
 36.0169    13078   12071.0
 36.0252    12342   11685.3
 36.0336    12178   11307.2
 36.0419    11758   10940.8
 36.0503    11548   10590.5
 36.0586    10989   10255.8
 36.0670    10614   9938.5
 36.0754    10431   9639.6
 36.0837    10122   9360.8
 36.0921     9930   9100.3
 36.1004     9484   8860.1
 36.1088     9286   8637.7
 36.1171     9334   8434.2
 36.1255     8994   8244.4
 36.1338     8948   8074.7
 36.1422     8824   7919.7
 36.1506     8509   7779.6
 36.1589     8502   7652.7
 36.1673     8305   7537.1
 36.1756     8173   7431.7
 36.1840     8172   7336.3
 36.1923     8050   7249.6
 36.2007     7990   7171.2
 36.2090     7744   7099.3
 36.2174     7587   7034.6
 36.2258     7666   6974.0
 36.2341     7620   6920.6
 36.2425     7600   6870.5
 36.2508     7423   6824.8
 36.2592     7548   6783.0
 36.2675     7377   6744.3
 36.2759     7270   6708.7
 36.2842     7244   6676.0
 36.2926     7164   6647.1
 36.3010     7240   6621.0
 36.3093     7357   6597.4
 36.3177     7130   6577.5
 36.3260     7225   6561.6
 36.3344     7117   6548.7
 36.3427     6978   6538.9
 36.3511     7071   6532.3
 36.3594     7103   6529.1
 36.3678     6933   6529.4
 36.3762     7039   6533.8
 36.3845     7150   6542.8
 36.3929     7187   6556.8
 36.4012     7037   6576.2
 36.4096     7023   6601.9
 36.4179     7134   6634.6
 36.4263     7361   6675.7
 36.4346     7193   6727.7
 36.4430     7216   6791.2
 36.4514     7210   6869.7
 36.4597     7587   6964.0
 36.4681     7485   7076.3
 36.4764     7573   7210.1
 36.4848     7861   7372.5
 36.4931     8060   7562.7
 36.5015     8289   7783.5
 36.5098     8413   8037.1
 36.5182     8716   8326.1
 36.5266     9068   8653.6
 36.5349     9181   9027.7
 36.5433     9701   9439.7
 36.5516    10113   9887.7
 36.5600    10374   10368.4
 36.5683    10943   10877.5
 36.5767    11624   11409.5
 36.5850    11865   11955.9
 36.5934    12477   12501.7
 36.6018    12915   13035.2
 36.6101    13656   13542.9
 36.6185    13898   14010.8
 36.6268    14512   14424.8
 36.6352    14828   14749.2
 36.6435    15248   14989.7
 36.6519    15223   15146.7
 36.6602    15217   15221.2
 36.6686    15452   15220.9
 36.6770    15287   15158.0
 36.6853    15275   15039.3
 36.6937    14955   14894.4
 36.7020    14621   14734.7
 36.7104    14375   14563.2
 36.7187    13957   14381.8
 36.7271    13777   14189.4
 36.7354    13559   13979.3
 36.7438    13069   13749.9
 36.7522    12788   13497.3
 36.7605    12487   13220.6
 36.7689    12104   12920.7
 36.7772    11913   12599.5
 36.7856    11263   12263.7
 36.7939    11029   11916.8
 36.8023    10549   11555.7
 36.8106    10223   11189.4
 36.8190     9885   10828.9
 36.8274     9453   10477.0
 36.8357     9177   10142.6
 36.8441     8970   9827.0
 36.8524     8730   9528.1
 36.8608     8435   9248.4
 36.8691     8037   8986.5
 36.8775     8113   8740.5
 36.8859     7826   8509.7
 36.8942     7574   8290.2
 36.9026     7533   8078.7
 36.9109     7236   7874.6
 36.9193     7101   7681.5
 36.9276     7004   7498.6
 36.9360     6899   7327.4
 36.9443     6880   7168.6
 36.9527     6574   7024.2
 36.9611     6673   6893.5
 36.9694     6534   6776.1
 36.9778     6482   6671.6
 36.9861     6499   6579.7
 36.9945     6499   6499.9
 37.0028     6269   6432.6
 37.0112     6345   6375.3
 37.0195     6349   6327.6
 37.0279     6205   6287.7
 37.0363     6234   6256.1
 37.0446     6135   6231.5
 37.0530     6189   6213.5
 37.0613     6084   6202.4
 37.0697     6244   6194.8
 37.0780     6146   6193.6
 37.0864     6380   6196.8
 37.0947     6281   6204.3
 37.1031     6243   6215.9
 37.1115     6395   6231.4
 37.1198     6279   6250.9
 37.1282     6360   6274.3
 37.1365     6411   6301.8
 37.1449     6536   6333.1
 37.1532     6548   6368.9
 37.1616     6639   6408.7
 37.1699     6816   6453.6
 37.1783     6608   6503.6
 37.1867     6989   6558.5
 37.1950     6970   6618.8
 37.2034     7059   6684.7
 37.2117     7023   6756.3
 37.2201     7410   6834.6
 37.2284     7431   6919.5
 37.2368     7463   7010.3
 37.2451     7682   7107.6
 37.2535     7776   7211.2
 37.2619     8044   7320.7
 37.2702     8145   7435.6
 37.2786     8544   7554.6
 37.2869     8513   7675.4
 37.2953     8869   7798.0
 37.3036     8985   7922.3
 37.3120     9393   8046.7
 37.3203     9265   8169.0
 37.3287     9587   8287.6
 37.3371     9816   8404.4
 37.3454     9995   8520.8
 37.3538    10091   8638.4
 37.3621    10211   8756.8
 37.3705    10170   8876.6
 37.3788    10160   8998.1
 37.3872    10153   9122.8
 37.3955    10406   9250.2
 37.4039    10399   9377.7
 37.4123    10606   9503.2
 37.4206    10570   9623.4
 37.4290    10613   9734.8
 37.4373    10746   9834.9
 37.4457    10797   9919.7
 37.4540    10839   9982.9
 37.4624    10917   10026.5
 37.4707    10876   10050.1
 37.4791    10499   10054.8
 37.4875    10573   10041.7
 37.4958    10558   10012.4
 37.5042    10548   9968.0
 37.5125    10226   9914.8
 37.5209    10285   9853.6
 37.5292    10161   9786.9
 37.5376     9941   9714.7
 37.5459     9903   9638.2
 37.5543     9823   9556.6
 37.5627     9743   9472.8
 37.5710     9697   9387.1
 37.5794     9482   9303.3
 37.5877     9380   9223.3
 37.5961     9367   9150.2
 37.6044     9270   9087.5
 37.6128     9153   9039.6
 37.6211     9020   9006.4
 37.6295     8800   8990.2
 37.6379     8716   8991.4
 37.6462     8741   9011.2
 37.6546     8631   9051.1
 37.6629     8620   9110.2
 37.6713     8673   9185.1
 37.6796     8721   9274.9
 37.6880     8507   9377.5
 37.6963     8723   9490.8
 37.7047     8732   9612.4
 37.7131     9094   9734.9
 37.7214     8831   9855.3
 37.7298     8944   9968.7
 37.7381     8996   10071.2
 37.7465     9101   10158.5
 37.7548     9170   10227.5
 37.7632     9432   10270.1
 37.7715     9423   10291.4
 37.7799     9351   10292.1
 37.7883     9363   10273.4
 37.7966     9521   10235.5
 37.8050     9316   10180.4
 37.8133     9231   10108.6
 37.8217     9178   10023.5
 37.8300     9069   9925.6
 37.8384     8967   9815.1
 37.8467     8880   9691.5
 37.8551     8913   9555.9
 37.8635     8501   9409.5
 37.8718     8508   9255.2
 37.8802     8377   9095.5
 37.8885     8364   8932.4
 37.8969     8057   8767.8
 37.9052     8113   8604.1
 37.9136     7956   8445.0
 37.9219     7696   8291.9
 37.9303     7734   8145.3
 37.9387     7426   8006.3
 37.9470     7292   7876.4
 37.9554     7314   7756.3
 37.9637     7085   7646.8
 37.9721     6960   7548.1
 37.9804     7035   7461.0
 37.9888     6888   7385.6
 37.9971     6667   7320.7
 38.0055     6714   7266.7
 38.0139     6559   7223.1
 38.0222     6612   7189.5
 38.0306     6633   7164.7
 38.0389     6420   7147.7
 38.0473     6349   7137.6
 38.0556     6458   7134.0
 38.0640     6464   7135.6
 38.0724     6504   7141.4
 38.0807     6316   7149.1
 38.0891     6519   7157.9
 38.0974     6620   7166.9
 38.1058     6435   7175.4
 38.1141     6591   7182.5
 38.1225     6454   7188.0
 38.1308     6488   7191.0
 38.1392     6498   7192.7
 38.1476     6484   7193.9
 38.1559     6614   7195.7
 38.1643     6659   7198.7
 38.1726     6667   7205.0
 38.1810     6632   7215.4
 38.1893     6789   7231.1
 38.1977     6739   7253.4
 38.2060     6836   7283.2
 38.2144     6942   7321.3
 38.2228     7021   7370.0
 38.2311     7098   7431.2
 38.2395     7185   7504.1
 38.2478     7070   7589.5
 38.2562     7286   7688.5
 38.2645     7462   7801.4
 38.2729     7399   7929.4
 38.2812     7542   8073.1
 38.2896     7721   8229.9
 38.2980     7997   8396.9
 38.3063     8188   8575.9
 38.3147     8222   8762.0
 38.3230     8380   8952.0
 38.3314     8586   9140.2
 38.3397     8831   9321.7
 38.3481     8891   9491.3
 38.3564     9177   9644.3
 38.3648     9161   9775.7
 38.3732     9341   9879.5
 38.3815     9449   9946.7
 38.3899     9668   9982.5
 38.3982     9668   9987.7
 38.4066     9833   9964.7
 38.4149     9643   9916.6
 38.4233     9615   9846.9
 38.4316     9434   9757.3
 38.4400     9501   9655.7
 38.4484     9174   9544.5
 38.4567     9219   9424.1
 38.4651     9087   9296.5
 38.4734     8858   9160.7
 38.4818     8824   9014.7
 38.4901     8670   8860.9
 38.4985     8399   8700.3
 38.5068     8284   8534.3
 38.5152     8194   8364.6
 38.5236     8121   8193.3
 38.5319     7787   8024.2
 38.5403     7546   7859.1
 38.5486     7380   7699.2
 38.5570     7306   7545.8
 38.5653     7218   7398.5
 38.5737     6818   7260.6
 38.5820     6961   7133.4
 38.5904     6861   7014.9
 38.5988     6791   6904.6
 38.6071     6650   6802.4
 38.6155     6506   6708.0
 38.6238     6481   6621.2
 38.6322     6306   6543.0
 38.6405     6317   6471.6
 38.6489     6352   6405.9
 38.6572     6243   6345.6
 38.6656     6130   6290.2
 38.6740     6213   6239.5
 38.6823     6381   6194.0
 38.6907     6238   6152.8
 38.6990     6265   6115.3
 38.7074     6436   6081.4
 38.7157     6368   6051.1
 38.7241     6503   6024.3
 38.7324     6431   6001.0
 38.7408     6485   5980.9
 38.7492     6546   5963.5
 38.7575     6492   5948.6
 38.7659     6821   5935.9
 38.7742     6885   5924.8
 38.7826     6785   5915.1
 38.7909     7022   5906.5
 38.7993     7014   5898.5
 38.8076     7182   5891.0
 38.8160     7472   5883.7
 38.8244     7481   5876.2
 38.8327     7414   5868.1
 38.8411     7555   5859.3
 38.8494     7507   5850.0
 38.8578     7662   5840.1
 38.8661     7408   5829.8
 38.8745     7592   5818.9
 38.8828     7447   5807.4
 38.8912     7426   5795.6
 38.8996     7192   5783.6
 38.9079     7131   5771.5
 38.9163     7188   5759.4
 38.9246     6977   5747.7
 38.9330     6785   5735.6
 38.9413     6920   5724.6
 38.9497     6823   5714.1
 38.9580     6662   5703.9
 38.9664     6476   5694.4
 38.9748     6453   5685.8
 38.9831     6169   5678.3
 38.9915     6174   5672.1
 38.9998     6251   5667.6
 39.0082     6154   5664.9
 39.0165     6205   5664.0
 39.0249     5972   5665.4
 39.0332     6067   5668.9
 39.0416     5967   5674.9
 39.0500     5870   5684.0
 39.0583     5677   5695.9
 39.0667     5729   5710.6
 39.0750     5765   5728.3
 39.0834     5793   5749.1
 39.0917     5774   5773.4
 39.1001     5820   5801.7
 39.1084     5604   5833.7
 39.1168     5780   5869.3
 39.1252     5634   5908.7
 39.1335     5855   5951.9
 39.1419     5858   5998.7
 39.1502     5863   6050.0
 39.1586     5866   6105.3
 39.1669     5955   6164.0
 39.1753     6001   6225.8
 39.1836     5974   6290.5
 39.1920     6064   6357.6
 39.2004     6104   6426.6
 39.2087     6219   6496.1
 39.2171     6187   6565.4
 39.2254     6365   6633.4
 39.2338     6301   6700.0
 39.2421     6257   6763.5
 39.2505     6454   6821.7
 39.2588     6491   6873.9
 39.2672     6450   6919.5
 39.2756     6695   6957.8
 39.2839     6671   6988.4
 39.2923     6560   7011.2
 39.3006     6675   7025.1
 39.3090     6795   7031.7
 39.3173     6684   7032.1
 39.3257     6638   7027.0
 39.3341     6585   7017.4
 39.3424     6557   7003.8
 39.3508     6704   6986.7
 39.3591     6560   6967.0
 39.3675     6650   6944.4
 39.3758     6422   6920.1
 39.3842     6514   6894.4
 39.3925     6444   6868.0
 39.4009     6399   6841.2
 39.4093     6579   6815.1
 39.4176     6438   6790.3
 39.4260     6288   6767.7
 39.4343     6485   6748.1
 39.4427     6343   6732.2
 39.4510     6227   6722.0
 39.4594     6406   6717.8
 39.4677     6367   6719.9
 39.4761     6337   6728.8
 39.4845     6332   6745.1
 39.4928     6359   6769.2
 39.5012     6282   6803.0
 39.5095     6364   6846.6
 39.5179     6469   6899.7
 39.5262     6576   6962.8
 39.5346     6469   7036.3
 39.5429     6769   7121.8
 39.5513     6735   7220.8
 39.5597     6630   7333.8
 39.5680     6821   7460.3
 39.5764     6988   7600.8
 39.5847     7131   7756.2
 39.5931     7271   7927.5
 39.6014     7235   8117.1
 39.6098     7565   8325.4
 39.6181     7752   8551.1
 39.6265     8030   8794.6
 39.6349     8172   9056.0
 39.6432     8601   9335.6
 39.6516     8900   9634.5
 39.6599     9324   9951.9
 39.6683     9591   10283.9
 39.6766     9638   10629.6
 39.6850    10147   10986.3
 39.6933    10717   11351.6
 39.7017    11078   11722.0
 39.7101    11560   12091.1
 39.7184    12152   12453.3
 39.7268    12708   12805.0
 39.7351    13311   13140.0
 39.7435    13644   13453.0
 39.7518    14404   13735.9
 39.7602    14388   13978.5
 39.7685    14590   14181.6
 39.7769    15113   14342.4
 39.7853    15411   14458.9
 39.7936    15705   14529.5
 39.8020    15554   14549.9
 39.8103    15312   14519.4
 39.8187    15217   14447.4
 39.8270    15367   14336.3
 39.8354    14940   14189.4
 39.8437    14815   14010.0
 39.8521    14725   13799.7
 39.8605    14017   13561.9
 39.8688    13860   13303.4
 39.8772    13351   13026.8
 39.8855    12993   12734.6
 39.8939    12852   12429.2
 39.9022    12332   12112.3
 39.9106    12178   11786.9
 39.9189    11608   11457.5
 39.9273    11578   11127.0
 39.9357    10907   10798.2
 39.9440    10503   10473.6
 39.9524    10212   10156.3
 39.9607     9851   9852.0
 39.9691     9501   9561.3
 39.9774     9061   9285.5
 39.9858     9068   9025.6
 39.9941     8874   8782.4
 40.0025     8390   8557.1
 40.0109     8187   8351.4
 40.0192     7968   8163.0
 40.0276     7991   7990.0
 40.0359     8029   7832.9
 40.0443     7663   7690.2
 40.0526     7560   7561.4
 40.0610     7548   7446.4
 40.0693     7649   7342.3
 40.0777     7393   7247.6
 40.0861     7332   7161.3
 40.0944     7278   7082.3
 40.1028     7282   7009.8
 40.1111     7172   6943.6
 40.1195     7301   6881.3
 40.1278     7298   6822.1
 40.1362     7203   6765.4
 40.1445     7219   6710.6
 40.1529     7262   6657.4
 40.1613     7035   6605.7
 40.1696     7091   6554.4
 40.1780     7048   6503.6
 40.1863     6949   6453.0
 40.1947     6915   6403.0
 40.2030     6695   6353.2
 40.2114     6787   6304.5
 40.2197     6682   6256.1
 40.2281     6536   6207.9
 40.2365     6493   6160.1
 40.2448     6599   6112.8
 40.2532     6449   6066.1
 40.2615     6506   6020.2
 40.2699     6175   5975.0
 40.2782     6120   5930.6
 40.2866     6233   5887.4
 40.2949     6154   5845.3
 40.3033     6083   5804.6
 40.3117     5864   5765.5
 40.3200     6071   5728.0
 40.3284     5792   5692.3
 40.3367     5840   5658.3
 40.3451     5743   5626.2
 40.3534     5568   5596.0
 40.3618     5513   5568.1
 40.3701     5578   5542.3
 40.3785     5558   5518.5
 40.3869     5646   5496.7
 40.3952     5392   5476.9
 40.4036     5438   5459.1
 40.4119     5373   5443.5
 40.4203     5453   5430.0
 40.4286     5443   5418.6
 40.4370     5394   5409.2
 40.4453     5370   5401.8
 40.4537     5367   5396.5
 40.4621     5258   5393.6
 40.4704     5246   5392.9
 40.4788     5332   5394.4
 40.4871     5220   5398.2
 40.4955     5539   5404.2
 40.5038     5420   5412.6
 40.5122     5357   5423.7
 40.5205     5456   5437.2
 40.5289     5400   5453.2
 40.5373     5608   5471.6
 40.5456     5525   5492.3
 40.5540     5583   5515.4
 40.5623     5617   5541.1
 40.5707     5644   5569.0
 40.5790     5646   5598.7
 40.5874     5822   5630.1
 40.5958     5839   5662.7
 40.6041     5918   5696.8
 40.6125     5910   5731.6
 40.6208     5927   5766.4
 40.6292     6034   5800.8
 40.6375     5979   5834.3
 40.6459     6154   5866.3
 40.6542     6275   5896.6
 40.6626     6256   5924.1
 40.6710     6352   5948.8
 40.6793     6172   5970.9
 40.6877     6224   5990.1
 40.6960     6321   6006.7
 40.7044     6369   6021.3
 40.7127     6272   6034.5
 40.7211     6342   6045.4
 40.7294     6356   6056.8
 40.7378     6315   6068.0
 40.7462     6256   6079.1
 40.7545     6158   6090.5
 40.7629     6102   6102.0
 40.7712     6200   6113.7
 40.7796     6177   6125.8
 40.7879     6226   6138.3
 40.7963     6001   6151.3
 40.8046     6058   6164.6
 40.8130     5979   6178.3
 40.8214     6112   6192.6
 40.8297     6056   6207.6
 40.8381     5989   6223.2
 40.8464     6069   6239.2
 40.8548     6037   6255.6
 40.8631     6143   6272.1
 40.8715     6024   6289.0
 40.8798     6099   6306.8
 40.8882     5863   6325.5
 40.8966     6057   6345.2
 40.9049     5947   6366.0
 40.9133     6112   6387.8
 40.9216     6013   6411.8
 40.9300     6195   6438.6
 40.9383     6345   6469.0
 40.9467     6340   6502.8
 40.9550     6311   6540.5
 40.9634     6342   6581.8
 40.9718     6394   6627.8
 40.9801     6735   6678.6
 40.9885     6767   6735.0
 40.9968     6835   6796.7
 41.0052     6988   6863.4
 41.0135     7118   6934.9
 41.0219     7298   7012.1
 41.0302     7606   7094.1
 41.0386     7596   7181.4
 41.0470     7753   7274.5
 41.0553     7888   7372.3
 41.0637     8042   7475.1
 41.0720     8391   7582.9
 41.0804     8386   7695.3
 41.0887     8731   7812.9
 41.0971     8811   7937.2
 41.1054     8899   8066.6
 41.1138     9023   8200.7
 41.1222     9283   8338.3
 41.1305     9260   8477.7
 41.1389     9638   8615.4
 41.1472     9688   8747.9
 41.1556    10008   8871.2
 41.1639    10058   8981.6
 41.1723    10278   9075.6
 41.1806    10444   9150.0
 41.1890    10598   9199.5
 41.1974    10626   9223.6
 41.2057    10471   9227.5
 41.2141    10550   9214.7
 41.2224    10404   9189.4
 41.2308    10139   9155.7
 41.2391    10122   9117.7
 41.2475     9926   9079.9
 41.2558     9596   9044.6
 41.2642     9616   9012.2
 41.2726     9493   8982.6
 41.2809     9261   8954.8
 41.2893     9023   8927.3
 41.2976     9233   8897.2
 41.3060     8890   8863.6
 41.3143     8836   8826.0
 41.3227     8805   8784.0
 41.3310     8332   8737.5
 41.3394     8235   8687.2
 41.3478     8114   8632.0
 41.3561     8009   8572.9
 41.3645     7724   8510.3
 41.3728     7749   8444.0
 41.3812     7527   8373.7
 41.3895     7429   8299.9
 41.3979     7323   8222.6
 41.4062     7020   8141.8
 41.4146     7104   8058.4
 41.4230     6877   7972.5
 41.4313     6681   7884.2
 41.4397     6648   7794.3
 41.4480     6510   7703.3
 41.4564     6505   7610.5
 41.4647     6517   7516.6
 41.4731     6310   7421.0
 41.4814     6361   7324.6
 41.4898     6311   7227.3
 41.4982     6090   7129.7
 41.5065     6027   7031.8
 41.5149     5941   6934.4
 41.5232     5925   6838.2
 41.5316     5872   6743.6
 41.5399     5878   6651.6
 41.5483     5893   6563.3
 41.5566     5720   6479.2
 41.5650     5719   6399.6
 41.5734     5682   6325.0
 41.5817     5687   6256.0
 41.5901     5637   6192.7
 41.5984     5606   6135.8
 41.6068     5528   6085.5
 41.6151     5679   6041.1
 41.6235     5682   6002.7
 41.6318     5538   5970.7
 41.6402     5639   5944.7
 41.6486     5755   5925.0
 41.6569     5624   5911.0
 41.6653     5618   5902.1
 41.6736     5581   5898.1
 41.6820     5828   5898.8
 41.6903     5670   5903.8
 41.6987     5710   5912.8
 41.7070     6052   5925.4
 41.7154     5823   5940.9
 41.7238     6090   5958.7
 41.7321     6080   5978.2
 41.7405     6064   5999.3
 41.7488     6328   6021.5
 41.7572     6331   6044.5
 41.7655     6463   6067.7
 41.7739     6456   6090.9
 41.7822     6521   6113.4
 41.7906     6735   6136.0
 41.7990     6663   6158.5
 41.8073     6887   6182.0
 41.8157     6658   6206.2
 41.8240     6886   6230.7
 41.8324     6911   6256.1
 41.8407     6906   6283.8
 41.8491     7046   6314.0
 41.8575     6982   6347.8
 41.8658     6911   6385.5
 41.8742     7042   6427.8
 41.8825     7045   6475.0
 41.8909     7072   6529.0
 41.8992     7049   6590.0
 41.9076     7111   6659.1
 41.9159     7398   6736.0
 41.9243     7125   6821.0
 41.9327     7442   6914.3
 41.9410     7450   7016.8
 41.9494     7354   7127.6
 41.9577     7539   7246.1
 41.9661     7624   7370.7
 41.9744     7643   7500.2
 41.9828     7571   7633.4
 41.9911     7829   7769.2
 41.9995     7931   7904.5
 42.0079     8045   8035.0
 42.0162     8299   8159.9
 42.0246     8482   8277.5
 42.0329     8488   8386.6
 42.0413     8477   8486.1
 42.0496     8751   8574.1
 42.0580     8647   8650.2
 42.0663     8792   8717.5
 42.0747     8840   8777.0
 42.0831     8728   8829.8
 42.0914     8780   8876.2
 42.0998     8955   8915.8
 42.1081     8854   8949.8
 42.1165     9021   8978.1
 42.1248     8874   8999.7
 42.1332     8934   9014.1
 42.1415     8901   9017.4
 42.1499     8825   9008.7
 42.1583     8749   8986.6
 42.1666     8888   8950.7
 42.1750     8837   8900.1
 42.1833     8754   8834.9
 42.1917     8723   8753.0
 42.2000     8549   8657.6
 42.2084     8473   8553.4
 42.2167     8454   8442.8
 42.2251     8314   8328.3
 42.2335     8009   8212.4
 42.2418     7992   8096.7
 42.2502     7862   7983.5
 42.2585     7792   7873.8
 42.2669     7844   7766.9
 42.2752     7822   7662.4
 42.2836     7508   7559.6
 42.2919     7208   7457.5
 42.3003     7177   7356.4
 42.3087     7165   7256.1
 42.3170     7141   7156.8
 42.3254     6903   7059.1
 42.3337     6763   6963.7
 42.3421     6795   6871.9
 42.3504     6698   6785.9
 42.3588     6587   6705.5
 42.3671     6605   6631.6
 42.3755     6454   6564.5
 42.3839     6514   6504.6
 42.3922     6427   6452.6
 42.4006     6342   6409.1
 42.4089     6180   6373.1
 42.4173     6254   6344.7
 42.4256     6252   6323.6
 42.4340     6238   6309.6
 42.4423     6225   6302.6
 42.4507     6423   6302.7
 42.4591     6473   6308.8
 42.4674     6519   6320.7
 42.4758     6395   6337.6
 42.4841     6590   6358.8
 42.4925     6489   6383.9
 42.5008     6639   6412.0
 42.5092     6681   6444.1
 42.5175     6736   6478.2
 42.5259     6748   6512.4
 42.5343     6754   6546.6
 42.5426     6934   6580.2
 42.5510     6784   6612.5
 42.5593     6978   6643.3
 42.5677     6957   6671.6
 42.5760     7062   6697.3
 42.5844     7000   6720.7
 42.5927     7046   6740.9
 42.6011     7148   6758.2
 42.6095     7143   6772.7
 42.6178     7104   6784.3
 42.6262     6998   6792.6
 42.6345     7043   6797.8
 42.6429     6983   6799.0
 42.6512     6929   6796.6
 42.6596     7012   6790.6
 42.6679     6832   6780.5
 42.6763     6765   6766.3
 42.6847     6880   6748.4
 42.6930     6674   6726.1
 42.7014     6631   6699.3
 42.7097     6581   6667.5
 42.7181     6470   6630.5
 42.7264     6457   6588.8
 42.7348     6424   6542.4
 42.7431     6454   6491.5
 42.7515     6320   6436.4
 42.7599     6329   6377.6
 42.7682     6203   6315.7
 42.7766     6110   6251.5
 42.7849     6079   6185.2
 42.7933     5868   6117.6
 42.8016     5892   6049.5
 42.8100     5773   5981.0
 42.8183     5826   5912.3
 42.8267     5548   5844.1
 42.8351     5582   5776.2
 42.8434     5399   5709.3
 42.8518     5558   5643.6
 42.8601     5431   5578.8
 42.8685     5314   5515.3
 42.8768     5221   5453.4
 42.8852     5317   5393.0
 42.8935     5154   5334.4
 42.9019     5082   5278.0
 42.9103     5069   5223.7
 42.9186     4993   5171.8
 42.9270     5030   5122.3
 42.9353     4806   5075.4
 42.9437     4723   5031.1
 42.9520     4830   4989.6
 42.9604     4761   4950.6
 42.9687     4848   4914.2
 42.9771     4799   4880.3
 42.9855     4831   4848.8
 42.9938     4790   4819.7
 43.0022     4703   4792.8
 43.0105     4650   4767.9
 43.0189     4651   4744.4
 43.0272     4604   4722.5
 43.0356     4688   4702.1
 43.0439     4520   4683.4
 43.0523     4523   4665.4
 43.0607     4471   4649.4
 43.0690     4481   4634.6
 43.0774     4526   4620.8
 43.0857     4557   4607.9
 43.0941     4548   4595.8
 43.1024     4552   4584.3
 43.1108     4331   4573.4
 43.1192     4517   4563.5
 43.1275     4329   4554.3
 43.1359     4521   4545.7
 43.1442     4439   4537.6
 43.1526     4518   4530.0
 43.1609     4517   4522.8
 43.1693     4350   4516.0
 43.1776     4327   4509.5
 43.1860     4411   4503.4
 43.1944     4368   4497.7
 43.2027     4298   4492.2
 43.2111     4250   4487.0
 43.2194     4275   4482.0
 43.2278     4322   4477.3
 43.2361     4335   4472.8
 43.2445     4292   4468.5
 43.2528     4361   4464.4
 43.2612     4281   4460.5
 43.2696     4296   4456.8
 43.2779     4306   4453.2
 43.2863     4277   4449.7
 43.2946     4350   4446.5
 43.3030     4260   4443.4
 43.3113     4448   4440.5
 43.3197     4259   4437.6
 43.3280     4458   4434.5
 43.3364     4238   4432.0
 43.3448     4430   4428.3
 43.3531     4484   4426.7
 43.3615     4282   4425.4
 43.3698     4458   4424.3
 43.3782     4325   4423.4
 43.3865     4474   4422.7
 43.3949     4389   4422.3
 43.4032     4389   4422.1
 43.4116     4384   4422.1
 43.4200     4472   4422.5
 43.4283     4433   4423.1
 43.4367     4417   4424.0
 43.4450     4378   4425.1
 43.4534     4574   4426.5
 43.4617     4493   4428.1
 43.4701     4483   4430.1
 43.4784     4486   4432.3
 43.4868     4558   4434.7
 43.4952     4558   4437.3
 43.5035     4633   4440.2
 43.5119     4812   4443.3
 43.5202     4597   4446.6
 43.5286     4708   4450.1
 43.5369     4835   4453.6
 43.5453     4783   4457.3
 43.5536     4854   4460.9
 43.5620     4964   4464.5
 43.5704     4914   4468.0
 43.5787     4999   4471.3
 43.5871     5048   4474.3
 43.5954     5244   4476.9
 43.6038     5276   4479.3
 43.6121     5193   4481.1
 43.6205     5262   4482.3
 43.6288     5296   4483.1
 43.6372     5361   4483.6
 43.6456     5419   4483.7
 43.6539     5313   4483.4
 43.6623     5233   4482.7
 43.6706     5343   4481.5
 43.6790     5197   4480.0
 43.6873     5142   4478.4
 43.6957     5248   4476.3
 43.7040     5200   4474.3
 43.7124     5056   4472.1
 43.7208     5102   4469.8
 43.7291     5010   4467.2
 43.7375     5092   4464.6
 43.7458     4962   4461.9
 43.7542     4968   4459.2
 43.7625     4799   4456.4
 43.7709     4914   4453.6
 43.7792     4931   4450.8
 43.7876     4839   4448.1
 43.7960     4830   4445.5
 43.8043     4745   4443.4
 43.8127     4629   4441.5
 43.8210     4634   4439.8
 43.8294     4643   4438.6
 43.8377     4440   4437.5
 43.8461     4450   4437.0
 43.8544     4595   4436.7
 43.8628     4336   4436.8
 43.8712     4460   4437.4
 43.8795     4458   4438.4
 43.8879     4353   4439.8
 43.8962     4351   4441.5
 43.9046     4476   4443.6
 43.9129     4371   4446.0
 43.9213     4435   4448.8
 43.9296     4369   4451.9
 43.9380     4378   4455.3
 43.9464     4370   4459.0
 43.9547     4191   4463.0
 43.9631     4406   4467.2
 43.9714     4372   4471.6
 43.9798     4286   4476.2
 43.9881     4294   4480.8
 43.9965     4285   4485.5
 44.0048     4426   4490.0
 44.0132     4442   4494.4
 44.0216     4375   4498.5
 44.0299     4350   4501.9
 44.0383     4251   4505.3
 44.0466     4286   4509.0
 44.0550     4381   4512.4
 44.0633     4428   4515.5
 44.0717     4449   4518.3
 44.0800     4420   4521.0
 44.0884     4364   4523.5
 44.0968     4301   4526.1
 44.1051     4333   4528.7
 44.1135     4341   4531.3
 44.1218     4406   4533.9
 44.1302     4458   4536.5
 44.1385     4488   4539.0
 44.1469     4455   4541.4
 44.1552     4412   4543.6
 44.1636     4324   4545.6
 44.1720     4503   4547.3
 44.1803     4378   4548.7
 44.1887     4392   4550.1
 44.1970     4378   4551.0
 44.2054     4499   4552.3
 44.2137     4476   4553.6
 44.2221     4500   4555.1
 44.2304     4432   4556.9
 44.2388     4340   4559.1
 44.2472     4480   4561.8
 44.2555     4541   4565.2
 44.2639     4532   4569.2
 44.2722     4478   4573.9
 44.2806     4472   4579.2
 44.2889     4378   4585.4
 44.2973     4461   4592.1
 44.3057     4442   4599.7
 44.3140     4532   4607.8
 44.3224     4520   4616.5
 44.3307     4568   4625.7
 44.3391     4651   4635.2
 44.3474     4596   4645.0
 44.3558     4718   4654.9
 44.3641     4689   4664.9
 44.3725     4631   4674.9
 44.3809     4704   4684.8
 44.3892     4804   4694.6
 44.3976     4738   4704.0
 44.4059     4682   4713.2
 44.4143     4802   4722.2
 44.4226     4800   4731.2
 44.4310     4835   4740.4
 44.4393     4603   4749.8
 44.4477     4832   4759.5
 44.4561     4795   4769.7
 44.4644     4758   4780.5
 44.4728     4867   4792.0
 44.4811     4713   4804.4
 44.4895     4851   4817.4
 44.4978     4800   4831.0
 44.5062     4697   4845.2
 44.5145     4708   4859.9
 44.5229     4711   4875.0
 44.5313     4709   4890.5
 44.5396     4817   4906.1
 44.5480     4816   4921.6
 44.5563     4624   4937.0
 44.5647     4761   4952.0
 44.5730     4768   4966.5
 44.5814     4736   4979.9
 44.5897     4696   4992.1
 44.5981     4742   5002.6
 44.6065     4591   5011.1
 44.6148     4722   5017.5
 44.6232     4737   5021.5
 44.6315     4702   5022.6
 44.6399     4656   5021.2
 44.6482     4583   5018.0
 44.6566     4641   5013.0
 44.6649     4726   5006.5
 44.6733     4572   4999.1
 44.6817     4555   4990.8
 44.6900     4601   4982.4
 44.6984     4638   4974.2
 44.7067     4600   4966.3
 44.7151     4553   4958.8
 44.7234     4568   4952.0
 44.7318     4572   4945.7
 44.7401     4671   4940.4
 44.7485     4673   4936.0
 44.7569     4554   4932.8
 44.7652     4689   4930.9
 44.7736     4662   4930.5
 44.7819     4586   4931.9
 44.7903     4592   4935.3
 44.7986     4672   4941.1
 44.8070     4612   4949.8
 44.8153     4755   4961.2
 44.8237     4652   4975.4
 44.8321     4690   4992.5
 44.8404     4734   5012.4
 44.8488     4733   5035.3
 44.8571     4783   5060.1
 44.8655     4811   5087.8
 44.8738     4736   5117.2
 44.8822     4738   5148.1
 44.8905     5000   5180.0
 44.8989     4872   5212.2
 44.9073     4797   5244.4
 44.9156     4869   5276.9
 44.9240     4924   5308.8
 44.9323     5025   5339.8
 44.9407     5169   5369.9
 44.9490     5127   5398.9
 44.9574     5133   5427.0
 44.9657     5205   5454.1
 44.9741     5221   5480.0
 44.9825     5210   5504.4
 44.9908     5196   5527.5
 44.9992     5220   5549.0
 45.0075     5202   5568.7
 45.0159     5162   5586.0
 45.0242     5288   5600.6
 45.0326     5387   5612.3
 45.0409     5390   5620.6
 45.0493     5510   5625.3
 45.0577     5449   5626.2
 45.0660     5444   5623.2
 45.0744     5335   5616.9
 45.0827     5585   5607.6
 45.0911     5468   5595.7
 45.0994     5368   5582.1
 45.1078     5625   5567.1
 45.1161     5489   5551.4
 45.1245     5420   5535.8
 45.1329     5402   5520.8
 45.1412     5464   5506.5
 45.1496     5343   5493.3
 45.1579     5415   5481.4
 45.1663     5569   5470.8
 45.1746     5499   5461.5
 45.1830     5435   5453.7
 45.1913     5635   5446.9
 45.1997     5651   5441.3
 45.2081     5558   5436.7
 45.2164     5556   5432.8
 45.2248     5626   5429.5
 45.2331     5666   5426.5
 45.2415     5842   5423.6
 45.2498     5879   5420.4
 45.2582     5787   5416.7
 45.2665     5747   5412.1
 45.2749     5777   5406.0
 45.2833     5901   5398.9
 45.2916     5862   5391.0
 45.3000     5985   5382.6
 45.3083     5919   5373.9
 45.3167     5807   5365.3
 45.3250     5717   5356.7
 45.3334     5894   5348.9
 45.3417     5828   5342.2
 45.3501     5844   5336.7
 45.3585     5931   5332.4
 45.3668     5863   5329.4
 45.3752     5778   5327.1
 45.3835     5882   5325.4
 45.3919     5811   5324.1
 45.4002     5964   5322.9
 45.4086     5973   5321.8
 45.4169     6149   5320.3
 45.4253     6023   5319.3
 45.4337     5975   5318.3
 45.4420     6025   5317.3
 45.4504     6042   5316.2
 45.4587     6164   5315.4
 45.4671     6018   5315.5
 45.4754     6118   5316.8
 45.4838     6001   5319.3
 45.4921     6094   5323.1
 45.5005     6169   5328.4
 45.5089     6101   5335.6
 45.5172     6034   5345.3
 45.5256     6173   5357.9
 45.5339     6322   5373.1
 45.5423     6217   5391.2
 45.5506     6099   5412.3
 45.5590     6219   5436.7
 45.5674     6227   5465.4
 45.5757     6259   5498.3
 45.5841     6193   5535.4
 45.5924     6380   5577.0
 45.6008     6333   5623.4
 45.6091     6358   5674.7
 45.6175     6207   5732.1
 45.6258     6372   5795.5
 45.6342     6569   5864.9
 45.6426     6565   5940.4
 45.6509     6621   6022.2
 45.6593     6762   6110.4
 45.6676     6803   6205.6
 45.6760     6840   6307.3
 45.6843     7026   6415.0
 45.6927     6999   6528.3
 45.7010     7105   6646.7
 45.7094     7324   6769.5
 45.7178     7208   6895.8
 45.7261     7581   7024.2
 45.7345     7521   7153.3
 45.7428     7592   7281.8
 45.7512     7695   7408.1
 45.7595     7582   7530.6
 45.7679     7944   7646.8
 45.7762     8031   7754.3
 45.7846     8414   7852.7
 45.7930     8332   7940.3
 45.8013     8460   8016.1
 45.8097     8484   8079.2
 45.8180     8592   8127.6
 45.8264     8531   8160.5
 45.8347     8525   8179.6
 45.8431     8565   8184.7
 45.8514     8711   8176.7
 45.8598     8638   8156.6
 45.8682     8670   8124.3
 45.8765     8489   8080.5
 45.8849     8616   8027.5
 45.8932     8636   7965.9
 45.9016     8513   7896.7
 45.9099     8461   7820.7
 45.9183     8288   7737.9
 45.9266     8120   7648.5
 45.9350     8085   7553.7
 45.9434     7931   7453.9
 45.9517     7878   7349.6
 45.9601     7664   7241.1
 45.9684     7584   7129.3
 45.9768     7627   7014.8
 45.9851     7399   6898.6
 45.9935     7318   6781.4
 46.0018     7164   6664.2
 46.0102     7077   6547.8
 46.0186     6784   6433.2
 46.0269     7005   6321.6
 46.0353     6675   6213.2
 46.0436     6690   6108.6
 46.0520     6207   6007.8
 46.0603     6265   5911.2
 46.0687     6092   5819.0
 46.0770     6152   5732.0
 46.0854     5797   5649.3
 46.0938     5922   5571.2
 46.1021     5740   5497.2
 46.1105     5710   5427.4
 46.1188     5552   5361.4
 46.1272     5621   5299.9
 46.1355     5376   5242.0
 46.1439     5226   5187.7
 46.1522     5373   5136.6
 46.1606     5216   5088.6
 46.1690     5150   5043.6
 46.1773     5182   5001.8
 46.1857     5043   4962.7
 46.1940     4952   4926.3
 46.2024     4993   4892.0
 46.2107     4827   4860.3
 46.2191     4816   4830.8
 46.2274     4736   4803.3
 46.2358     4833   4777.7
 46.2442     4730   4753.8
 46.2525     4552   4731.6
 46.2609     4612   4710.8
 46.2692     4538   4691.4
 46.2776     4547   4673.5
 46.2859     4535   4656.8
 46.2943     4499   4641.2
 46.3026     4497   4626.6
 46.3110     4516   4613.0
 46.3194     4338   4600.2
 46.3277     4478   4588.3
 46.3361     4408   4577.0
 46.3444     4467   4566.4
 46.3528     4257   4556.3
 46.3611     4417   4546.8
 46.3695     4343   4537.8
 46.3778     4298   4529.3
 46.3862     4333   4521.2
 46.3946     4205   4513.6
 46.4029     4142   4506.4
 46.4113     4232   4499.6
 46.4196     4195   4493.2
 46.4280     4238   4487.3
 46.4363     4325   4481.8
 46.4447     4303   4476.5
 46.4530     4095   4471.5
 46.4614     4241   4466.8
 46.4698     4233   4462.5
 46.4781     4241   4458.5
 46.4865     4196   4454.9
 46.4948     4217   4451.6
 46.5032     4141   4448.7
 46.5115     4168   4446.2
 46.5199     4202   4444.0
 46.5282     4183   4442.3
 46.5366     4225   4441.0
 46.5450     4303   4440.2
 46.5533     4287   4440.0
 46.5617     4272   4440.2
 46.5700     4223   4441.0
 46.5784     4211   4442.4
 46.5867     4335   4444.5
 46.5951     4290   4447.4
 46.6034     4306   4451.0
 46.6118     4223   4455.5
 46.6202     4243   4460.8
 46.6285     4437   4467.0
 46.6369     4187   4474.4
 46.6452     4378   4482.9
 46.6536     4295   4492.5
 46.6619     4329   4503.4
 46.6703     4364   4515.5
 46.6786     4565   4529.1
 46.6870     4439   4544.3
 46.6954     4497   4561.0
 46.7037     4486   4579.4
 46.7121     4639   4599.4
 46.7204     4562   4621.1
 46.7288     4634   4644.4
 46.7371     4633   4669.4
 46.7455     4757   4696.2
 46.7538     4909   4724.4
 46.7622     4782   4753.9
 46.7706     4893   4784.5
 46.7789     4927   4815.9
 46.7873     4915   4848.0
 46.7956     4803   4880.3
 46.8040     4897   4912.3
 46.8123     5116   4943.6
 46.8207     5134   4973.8
 46.8291     5179   5002.6
 46.8374     5141   5029.4
 46.8458     5185   5053.6
 46.8541     5286   5074.9
 46.8625     5165   5093.6
 46.8708     5363   5109.3
 46.8792     5281   5122.2
 46.8875     5304   5132.1
 46.8959     5287   5139.1
 46.9043     5430   5143.5
 46.9126     5328   5145.7
 46.9210     5425   5145.8
 46.9293     5341   5143.7
 46.9377     5301   5139.2
 46.9460     5340   5132.3
 46.9544     5145   5123.1
 46.9627     5203   5111.4
 46.9711     5064   5097.3
 46.9795     5247   5080.7
 46.9878     5011   5061.5
 46.9962     5032   5040.1
 47.0045     5319   5016.8
 47.0129     5087   4992.0
 47.0212     4937   4965.7
 47.0296     5034   4938.6
 47.0379     4968   4910.7
 47.0463     5098   4882.6
 47.0547     4898   4854.5
 47.0630     4854   4826.6
 47.0714     4736   4799.0
 47.0797     4731   4771.6
 47.0881     4607   4744.7
 47.0964     4665   4718.2
 47.1048     4672   4692.4
 47.1131     4616   4667.2
 47.1215     4527   4642.6
 47.1299     4532   4618.7
 47.1382     4509   4595.7
 47.1466     4375   4573.5
 47.1549     4560   4552.4
 47.1633     4375   4532.2
 47.1716     4389   4513.1
 47.1800     4347   4495.0
 47.1883     4301   4477.9
 47.1967     4331   4462.0
 47.2051     4244   4447.1
 47.2134     4368   4433.2
 47.2218     4179   4420.2
 47.2301     4217   4408.1
 47.2385     4095   4396.8
 47.2468     4029   4386.5
 47.2552     4336   4376.9
 47.2635     4202   4368.1
 47.2719     4170   4360.0
 47.2803     3982   4352.6
 47.2886     4064   4345.8
 47.2970     4067   4339.7
 47.3053     4061   4334.1
 47.3137     4084   4329.0
 47.3220     3997   4324.5
 47.3304     3986   4320.5
 47.3387     4017   4317.0
 47.3471     4066   4314.1
 47.3555     3961   4311.7
 47.3638     4000   4309.8
 47.3722     4033   4308.4
 47.3805     4058   4307.7
 47.3889     3978   4307.6
 47.3972     3943   4308.0
 47.4056     3894   4309.1
 47.4139     3921   4311.0
 47.4223     3942   4313.6
 47.4307     4031   4317.1
 47.4390     4076   4321.4
 47.4474     4006   4326.6
 47.4557     4062   4332.9
 47.4641     4067   4340.4
 47.4724     4105   4348.9
 47.4808     4079   4358.7
 47.4891     4003   4369.5
 47.4975     4019   4381.7
 47.5059     4071   4395.0
 47.5142     4172   4409.5
 47.5226     4186   4425.0
 47.5309     4272   4441.5
 47.5393     4229   4458.8
 47.5476     4177   4476.9
 47.5560     4391   4495.3
 47.5643     4404   4513.8
 47.5727     4415   4532.0
 47.5811     4447   4549.6
 47.5894     4471   4566.3
 47.5978     4619   4581.7
 47.6061     4638   4595.3
 47.6145     4697   4606.6
 47.6228     4687   4615.8
 47.6312     4678   4622.9
 47.6395     4693   4628.0
 47.6479     4860   4631.2
 47.6563     4814   4632.7
 47.6646     4767   4632.5
 47.6730     4808   4631.1
 47.6813     4840   4628.8
 47.6897     4855   4625.6
 47.6980     4814   4621.6
 47.7064     4811   4617.0
 47.7147     4821   4611.7
 47.7231     4818   4605.8
 47.7315     4956   4599.1
 47.7398     4813   4591.6
 47.7482     4930   4583.3
 47.7565     4932   4574.3
 47.7649     4770   4564.6
 47.7732     4839   4554.3
 47.7816     4794   4543.7
 47.7899     4783   4533.0
 47.7983     4803   4522.2
 47.8067     4803   4511.7
 47.8150     4665   4501.6
 47.8234     4590   4492.0
 47.8317     4490   4483.1
 47.8401     4568   4475.0
 47.8484     4488   4467.8
 47.8568     4516   4461.2
 47.8651     4519   4455.8
 47.8735     4374   4451.3
 47.8819     4399   4447.9
 47.8902     4377   4445.6
 47.8986     4427   4444.4
 47.9069     4448   4444.3
 47.9153     4282   4445.4
 47.9236     4324   4447.6
 47.9320     4260   4451.0
 47.9403     4332   4455.6
 47.9487     4302   4461.5
 47.9571     4299   4468.6
 47.9654     4152   4476.9
 47.9738     4277   4486.3
 47.9821     4342   4496.8
 47.9905     4261   4508.5
 47.9988     4279   4521.3
 48.0072     4290   4535.1
 48.0155     4229   4549.8
 48.0239     4248   4565.2
 48.0323     4205   4581.4
 48.0406     4390   4598.4
 48.0490     4374   4616.1
 48.0573     4273   4634.3
 48.0657     4263   4652.9
 48.0740     4328   4671.9
 48.0824     4552   4691.1
 48.0908     4272   4710.6
 48.0991     4432   4730.4
 48.1075     4465   4750.4
 48.1158     4478   4770.6
 48.1242     4424   4791.1
 48.1325     4347   4811.9
 48.1409     4382   4833.0
 48.1492     4577   4854.8
 48.1576     4368   4877.1
 48.1660     4360   4899.7
 48.1743     4467   4922.6
 48.1827     4380   4945.9
 48.1910     4477   4969.1
 48.1994     4532   4991.8
 48.2077     4494   5013.6
 48.2161     4618   5034.0
 48.2244     4558   5052.4
 48.2328     4610   5068.6
 48.2412     4620   5081.9
 48.2495     4515   5091.2
 48.2579     4774   5097.1
 48.2662     4619   5099.5
 48.2746     4634   5098.5
 48.2829     4625   5094.5
 48.2913     4716   5087.7
 48.2996     4683   5078.2
 48.3080     4816   5067.2
 48.3164     4684   5055.3
 48.3247     4674   5042.9
 48.3331     4699   5030.3
 48.3414     4653   5017.9
 48.3498     4628   5005.6
 48.3581     4883   4993.5
 48.3665     4702   4981.7
 48.3748     4732   4969.9
 48.3832     4763   4958.5
 48.3916     4501   4947.3
 48.3999     4621   4936.1
 48.4083     4713   4925.1
 48.4166     4617   4914.6
 48.4250     4576   4904.9
 48.4333     4652   4896.2
 48.4417     4654   4888.8
 48.4500     4606   4883.1
 48.4584     4668   4879.2
 48.4668     4581   4877.3
 48.4751     4596   4877.7
 48.4835     4772   4880.9
 48.4918     4592   4886.4
 48.5002     4658   4895.0
 48.5085     4616   4906.2
 48.5169     4638   4920.1
 48.5252     4646   4936.4
 48.5336     4628   4955.4
 48.5420     4735   4976.9
 48.5503     4735   5000.7
 48.5587     4803   5026.8
 48.5670     4989   5054.8
 48.5754     4887   5084.7
 48.5837     4885   5116.5
 48.5921     5059   5150.3
 48.6004     4881   5186.1
 48.6088     5034   5224.0
 48.6172     5169   5263.8
 48.6255     5267   5305.6
 48.6339     5463   5349.3
 48.6422     5298   5394.8
 48.6506     5474   5441.5
 48.6589     5566   5489.0
 48.6673     5595   5536.6
 48.6756     5788   5583.6
 48.6840     5797   5628.9
 48.6924     5951   5671.3
 48.7007     6073   5709.9
 48.7091     6168   5744.0
 48.7174     6466   5772.6
 48.7258     6475   5795.0
 48.7341     6483   5810.2
 48.7425     6465   5817.7
 48.7508     6546   5818.4
 48.7592     6482   5812.5
 48.7676     6388   5800.7
 48.7759     6576   5783.7
 48.7843     6359   5761.8
 48.7926     6440   5735.7
 48.8010     6238   5706.7
 48.8093     6250   5675.0
 48.8177     6274   5641.3
 48.8260     6315   5605.8
 48.8344     6023   5568.7
 48.8428     6064   5529.5
 48.8511     6010   5488.9
 48.8595     6010   5446.5
 48.8678     5924   5402.6
 48.8762     5811   5357.1
 48.8845     5789   5310.2
 48.8929     5632   5261.9
 48.9012     5734   5212.9
 48.9096     5531   5163.5
 48.9180     5474   5114.8
 48.9263     5438   5066.7
 48.9347     5146   5019.6
 48.9430     5172   4974.2
 48.9514     5082   4930.7
 48.9597     5082   4889.4
 48.9681     4947   4850.2
 48.9764     4897   4813.5
 48.9848     4626   4779.2
 48.9932     4667   4748.0
 49.0015     4785   4719.5
 49.0099     4556   4693.6
 49.0182     4478   4670.3
 49.0266     4515   4649.6
 49.0349     4529   4631.3
 49.0433     4507   4615.7
 49.0516     4412   4602.5
 49.0600     4390   4591.6
 49.0684     4444   4582.9
 49.0767     4385   4576.2
 49.0851     4322   4571.4
 49.0934     4285   4568.6
 49.1018     4217   4567.4
 49.1101     4326   4568.0
 49.1185     4361   4570.2
 49.1268     4255   4573.9
 49.1352     4287   4579.0
 49.1436     4278   4585.5
 49.1519     4254   4593.4
 49.1603     4249   4603.0
 49.1686     4366   4614.2
 49.1770     4291   4627.1
 49.1853     4229   4641.7
 49.1937     4285   4658.1
 49.2020     4292   4676.2
 49.2104     4300   4696.4
 49.2188     4216   4718.9
 49.2271     4347   4743.2
 49.2355     4369   4769.4
 49.2438     4444   4797.3
 49.2522     4485   4826.8
 49.2605     4531   4857.7
 49.2689     4556   4889.9
 49.2772     4607   4922.8
 49.2856     4665   4956.1
 49.2940     4690   4989.2
 49.3023     4789   5021.7
 49.3107     4833   5052.9
 49.3190     4890   5081.7
 49.3274     4978   5107.8
 49.3357     5032   5130.7
 49.3441     5040   5149.9
 49.3525     5093   5165.0
 49.3608     5084   5175.8
 49.3692     5053   5181.0
 49.3775     5144   5181.9
 49.3859     5141   5178.8
 49.3942     5126   5172.1
 49.4026     5096   5162.2
 49.4109     5201   5149.7
 49.4193     5147   5134.4
 49.4277     5031   5117.5
 49.4360     5237   5099.4
 49.4444     5179   5080.1
 49.4527     5065   5059.9
 49.4611     5035   5038.8
 49.4694     4981   5016.5
 49.4778     4885   4993.2
 49.4861     4774   4969.0
 49.4945     5095   4943.9
 49.5029     4840   4917.9
 49.5112     4817   4891.2
 49.5196     4834   4863.6
 49.5279     4729   4835.9
 49.5363     4784   4808.3
 49.5446     4674   4781.2
 49.5530     4648   4754.7
 49.5613     4634   4729.3
 49.5697     4629   4705.3
 49.5781     4507   4682.9
 49.5864     4465   4662.3
 49.5948     4435   4643.3
 49.6031     4510   4626.2
 49.6115     4426   4611.0
 49.6198     4414   4597.7
 49.6282     4427   4586.5
 49.6365     4342   4576.9
 49.6449     4347   4568.9
 49.6533     4425   4562.3
 49.6616     4303   4557.1
 49.6700     4345   4553.0
 49.6783     4331   4549.7
 49.6867     4388   4547.0
 49.6950     4306   4545.0
 49.7034     4393   4543.4
 49.7117     4252   4542.2
 49.7201     4291   4541.7
 49.7285     4434   4541.5
 49.7368     4283   4541.7
 49.7452     4222   4542.4
 49.7535     4426   4543.7
 49.7619     4300   4545.9
 49.7702     4291   4548.9
 49.7786     4259   4552.8
 49.7869     4338   4557.5
 49.7953     4287   4563.2
 49.8037     4402   4569.8
 49.8120     4398   4577.2
 49.8204     4415   4585.5
 49.8287     4454   4594.5
 49.8371     4468   4603.8
 49.8454     4437   4614.1
 49.8538     4502   4624.3
 49.8621     4523   4635.5
 49.8705     4569   4646.8
 49.8789     4609   4658.4
 49.8872     4591   4670.1
 49.8956     4664   4682.1
 49.9039     4846   4694.3
 49.9123     4893   4706.5
 49.9206     4847   4718.8
 49.9290     4797   4731.2
 49.9373     4868   4744.1
 49.9457     4883   4757.4
 49.9541     4848   4771.1
 49.9624     5056   4785.5
 49.9708     4992   4800.5
 49.9791     4983   4816.4
 49.9875     4949   4833.3
 49.9958     5105   4851.4
 50.0042     5171   4870.9
 50.0125     5051   4891.9
 50.0209     5204   4914.4
 50.0293     5078   4938.7
 50.0376     5316   4964.7
 50.0460     5209   4992.6
 50.0543     5340   5022.3
 50.0627     5293   5053.7
 50.0710     5370   5086.9
 50.0794     5342   5121.7
 50.0877     5293   5158.0
 50.0961     5444   5195.6
 50.1045     5340   5234.3
 50.1128     5493   5274.2
 50.1212     5705   5315.4
 50.1295     5577   5357.3
 50.1379     5709   5400.0
 50.1462     5502   5442.8
 50.1546     5695   5485.6
 50.1629     5704   5528.2
 50.1713     5543   5570.4
 50.1797     5761   5611.7
 50.1880     5737   5651.4
 50.1964     5832   5688.8
 50.2047     5825   5723.3
 50.2131     5906   5754.7
 50.2214     6037   5782.4
 50.2298     5898   5805.9
 50.2381     5927   5824.8
 50.2465     5969   5838.6
 50.2549     6064   5847.0
 50.2632     6128   5850.0
 50.2716     6052   5846.7
 50.2799     6125   5838.1
 50.2883     6040   5824.3
 50.2966     6138   5805.6
 50.3050     6019   5782.5
 50.3133     6079   5755.6
 50.3217     6003   5725.2
 50.3301     5951   5692.2
 50.3384     5865   5657.1
 50.3468     5949   5620.3
 50.3551     5717   5582.3
 50.3635     5696   5543.2
 50.3718     5728   5503.4
 50.3802     5687   5462.9
 50.3885     5599   5422.0
 50.3969     5554   5380.7
 50.4053     5614   5339.2
 50.4136     5417   5297.5
 50.4220     5399   5255.7
 50.4303     5420   5214.0
 50.4387     5242   5172.6
 50.4470     5195   5131.9
 50.4554     5177   5092.2
 50.4637     5182   5053.6
 50.4721     5130   5016.2
 50.4805     5105   4980.2
 50.4888     5082   4945.6
 50.4972     4939   4912.6
 50.5055     4976   4881.4
 50.5139     4949   4851.7
 50.5222     4709   4823.5
 50.5306     4786   4796.8
 50.5390     4641   4771.5
 50.5473     4555   4747.5
 50.5557     4706   4724.9
 50.5640     4722   4703.5
 50.5724     4633   4683.4
 50.5807     4516   4664.3
 50.5891     4591   4646.4
 50.5974     4565   4629.7
 50.6058     4491   4614.1
 50.6142     4453   4599.5
 50.6225     4467   4585.9
 50.6309     4466   4573.2
 50.6392     4428   4561.5
 50.6476     4356   4550.7
 50.6559     4607   4540.7
 50.6643     4359   4531.6
 50.6726     4452   4523.2
 50.6810     4546   4515.6
 50.6894     4348   4508.7
 50.6977     4400   4502.4
 50.7061     4325   4496.9
 50.7144     4362   4492.0
 50.7228     4471   4487.9
 50.7311     4502   4484.4
 50.7395     4444   4481.5
 50.7478     4506   4479.4
 50.7562     4551   4477.8
 50.7646     4449   4476.9
 50.7729     4458   4476.7
 50.7813     4438   4477.2
 50.7896     4374   4478.0
 50.7980     4595   4479.4
 50.8063     4535   4481.5
 50.8147     4508   4484.3
 50.8230     4503   4487.9
 50.8314     4557   4492.4
 50.8398     4503   4497.8
 50.8481     4524   4504.1
 50.8565     4529   4511.4
 50.8648     4582   4519.8
 50.8732     4580   4529.1
 50.8815     4477   4539.5
 50.8899     4487   4550.9
 50.8982     4549   4563.2
 50.9066     4425   4576.2
 50.9150     4476   4589.8
 50.9233     4598   4604.0
 50.9317     4449   4618.8
 50.9400     4546   4633.8
 50.9484     4471   4648.9
 50.9567     4617   4664.1
 50.9651     4486   4679.1
 50.9734     4546   4694.0
 50.9818     4531   4708.7
 50.9902     4451   4723.3
 50.9985     4600   4737.7
 51.0069     4544   4751.9
 51.0152     4582   4766.0
 51.0236     4582   4780.1
 51.0319     4621   4794.3
 51.0403     4502   4808.7
 51.0486     4589   4823.3
 51.0570     4620   4838.2
 51.0654     4596   4853.2
 51.0737     4643   4868.5
 51.0821     4525   4883.9
 51.0904     4680   4899.4
 51.0988     4639   4914.6
 51.1071     4742   4929.4
 51.1155     4863   4943.5
 51.1238     4747   4956.7
 51.1322     4766   4968.6
 51.1406     4912   4979.1
 51.1489     4898   4987.9
 51.1573     4917   4994.9
 51.1656     4920   5000.1
 51.1740     5004   5003.3
 51.1823     5035   5004.3
 51.1907     4914   5003.5
 51.1990     4909   5001.1
 51.2074     5066   4997.2
 51.2158     5065   4992.1
 51.2241     5015   4986.1
 51.2325     4983   4979.2
 51.2408     4961   4972.2
 51.2492     5087   4965.0
 51.2575     5135   4958.0
 51.2659     5079   4951.2
 51.2742     5062   4944.7
 51.2826     4974   4938.5
 51.2910     5183   4932.8
 51.2993     5051   4927.6
 51.3077     4900   4922.9
 51.3160     5120   4918.8
 51.3244     5023   4915.2
 51.3327     5015   4912.5
 51.3411     5009   4910.6
 51.3494     5062   4909.7
 51.3578     5130   4909.9
 51.3662     5246   4911.3
 51.3745     5203   4914.1
 51.3829     5193   4918.2
 51.3912     5052   4923.8
 51.3996     5170   4931.2
 51.4079     5111   4940.3
 51.4163     5177   4951.1
 51.4246     5217   4963.5
 51.4330     5302   4977.3
 51.4414     5302   4992.3
 51.4497     5413   5008.4
 51.4581     5280   5025.1
 51.4664     5538   5042.1
 51.4748     5530   5058.9
 51.4831     5632   5075.3
 51.4915     5673   5090.7
 51.4998     5864   5104.7
 51.5082     5808   5117.1
 51.5166     5814   5127.3
 51.5249     6037   5135.2
 51.5333     5890   5140.9
 51.5416     6136   5144.1
 51.5500     6054   5144.5
 51.5583     6277   5142.0
 51.5667     6119   5136.8
 51.5750     6042   5129.2
 51.5834     6083   5119.2
 51.5918     6105   5106.9
 51.6001     6102   5092.3
 51.6085     6096   5075.4
 51.6168     6048   5056.6
 51.6252     5962   5036.1
 51.6335     5880   5014.0
 51.6419     5779   4990.5
 51.6502     5666   4965.6
 51.6586     5678   4939.4
 51.6670     5606   4912.1
 51.6753     5650   4884.0
 51.6837     5696   4855.1
 51.6920     5505   4825.6
 51.7004     5360   4795.6
 51.7087     5290   4765.4
 51.7171     5229   4735.1
 51.7254     5167   4704.9
 51.7338     5200   4674.9
 51.7422     4971   4645.3
 51.7505     4981   4616.2
 51.7589     4895   4587.8
 51.7672     4942   4560.4
 51.7756     4810   4533.9
 51.7839     4685   4508.4
 51.7923     4725   4484.1
 51.8007     4574   4461.0
 51.8090     4529   4439.2
 51.8174     4502   4418.7
 51.8257     4532   4399.3
 51.8341     4324   4381.0
 51.8424     4301   4363.8
 51.8508     4301   4347.6
 51.8591     4427   4332.3
 51.8675     4404   4317.8
 51.8759     4236   4303.8
 51.8842     4301   4290.4
 51.8926     4227   4277.4
 51.9009     4253   4264.9
 51.9093     4333   4252.9
 51.9176     4111   4241.2
 51.9260     4209   4229.9
 51.9343     4204   4219.1
 51.9427     4152   4208.8
 51.9511     4077   4198.9
 51.9594     4212   4189.6
 51.9678     4066   4180.9
 51.9761     4060   4172.6
 51.9845     4059   4164.9
 51.9928     3974   4157.8
 52.0012     4134   4151.0
 52.0095     3979   4144.8
 52.0179     4019   4139.3
 52.0263     3975   4134.2
 52.0346     4062   4129.6
 52.0430     3896   4125.4
 52.0513     3995   4121.6
 52.0597     4012   4118.5
 52.0680     3973   4115.7
 52.0764     3835   4113.7
 52.0847     3929   4112.4
 52.0931     3969   4111.8
 52.1015     3849   4111.8
 52.1098     3861   4112.5
 52.1182     3960   4113.9
 52.1265     3843   4116.0
 52.1349     3947   4118.9
 52.1432     3777   4122.5
 52.1516     3927   4126.9
 52.1599     4029   4132.1
 52.1683     3868   4138.1
 52.1767     3980   4144.9
 52.1850     3830   4152.6
 52.1934     3874   4161.3
 52.2017     3907   4170.7
 52.2101     3893   4181.1
 52.2184     3904   4192.3
 52.2268     3969   4204.3
 52.2351     3969   4217.1
 52.2435     4026   4230.5
 52.2519     3990   4244.5
 52.2602     4080   4258.9
 52.2686     4238   4273.7
 52.2769     4145   4288.6
 52.2853     4208   4303.5
 52.2936     4207   4318.1
 52.3020     4266   4332.3
 52.3103     4211   4345.9
 52.3187     4287   4358.9
 52.3271     4335   4371.0
 52.3354     4374   4382.3
 52.3438     4234   4392.3
 52.3521     4386   4401.2
 52.3605     4364   4409.1
 52.3688     4377   4416.0
 52.3772     4357   4421.9
 52.3855     4486   4426.8
 52.3939     4308   4430.7
 52.4023     4394   4433.8
 52.4106     4441   4436.3
 52.4190     4477   4438.1
 52.4273     4421   4439.4
 52.4357     4364   4440.1
 52.4440     4621   4440.4
 52.4524     4544   4440.4
 52.4607     4388   4440.0
 52.4691     4355   4439.5
 52.4775     4481   4438.7
 52.4858     4460   4437.7
 52.4942     4381   4436.7
 52.5025     4360   4435.7
 52.5109     4427   4434.6
 52.5192     4283   4433.7
 52.5276     4351   4432.8
 52.5359     4362   4432.0
 52.5443     4344   4431.2
 52.5527     4294   4430.5
 52.5610     4350   4430.1
 52.5694     4410   4430.0
 52.5777     4366   4430.3
 52.5861     4321   4430.8
 52.5944     4476   4431.8
 52.6028     4338   4433.2
 52.6111     4335   4435.2
 52.6195     4440   4437.8
 52.6279     4328   4441.0
 52.6362     4452   4444.4
 52.6446     4583   4448.1
 52.6529     4498   4452.1
 52.6613     4573   4456.1
 52.6696     4559   4459.8
 52.6780     4600   4463.1
 52.6863     4695   4465.7
 52.6947     4665   4467.4
 52.7031     4697   4468.0
 52.7114     4857   4467.4
 52.7198     4800   4465.1
 52.7281     5018   4461.2
 52.7365     4895   4455.9
 52.7448     4989   4449.3
 52.7532     4893   4441.4
 52.7615     4832   4432.4
 52.7699     4802   4422.5
 52.7783     4753   4411.6
 52.7866     4750   4400.5
 52.7950     4765   4389.0
 52.8033     4632   4377.3
 52.8117     4808   4365.5
 52.8200     4690   4353.4
 52.8284     4656   4341.2
 52.8367     4657   4328.9
 52.8451     4621   4316.5
 52.8535     4585   4304.2
 52.8618     4598   4291.9
 52.8702     4550   4279.5
 52.8785     4546   4267.1
 52.8869     4656   4255.0
 52.8952     4521   4243.2
 52.9036     4348   4231.8
 52.9119     4407   4221.0
 52.9203     4389   4210.8
 52.9287     4292   4201.4
 52.9370     4382   4192.9
 52.9454     4320   4185.3
 52.9537     4120   4178.8
 52.9621     4218   4173.5
 52.9704     4079   4169.5
 52.9788     4144   4166.7
 52.9871     4267   4165.1
 52.9955     4117   4164.9
 53.0039     3967   4166.0
 53.0122     4158   4168.5
 53.0206     4120   4172.3
 53.0289     4110   4177.5
 53.0373     4113   4184.0
 53.0456     4180   4191.8
 53.0540     4080   4200.7
 53.0624     4172   4210.9
 53.0707     4106   4222.4
 53.0791     4249   4234.9
 53.0874     4139   4248.6
 53.0958     4209   4263.3
 53.1041     4238   4279.2
 53.1125     4203   4296.4
 53.1208     4253   4314.8
 53.1292     4248   4334.4
 53.1376     4359   4355.4
 53.1459     4335   4377.8
 53.1543     4411   4401.8
 53.1626     4412   4427.5
 53.1710     4494   4455.1
 53.1793     4516   4484.4
 53.1877     4608   4515.5
 53.1960     4601   4548.3
 53.2044     4816   4582.8
 53.2128     4698   4619.1
 53.2211     4672   4656.8
 53.2295     4855   4695.7
 53.2378     4796   4735.5
 53.2462     4910   4775.7
 53.2545     4874   4816.1
 53.2629     4906   4856.0
 53.2712     5155   4894.6
 53.2796     5164   4931.5
 53.2880     5136   4966.2
 53.2963     5127   4998.1
 53.3047     5236   5026.7
 53.3130     5257   5051.2
 53.3214     5263   5071.1
 53.3297     5427   5086.7
 53.3381     5315   5098.2
 53.3464     5651   5105.6
 53.3548     5505   5109.1
 53.3632     5442   5109.1
 53.3715     5436   5105.6
 53.3799     5592   5099.6
 53.3882     5606   5091.4
 53.3966     5556   5081.4
 53.4049     5397   5069.9
 53.4133     5390   5057.4
 53.4216     5391   5043.7
 53.4300     5400   5029.1
 53.4384     5352   5013.7
 53.4467     5372   4997.6
 53.4551     5339   4980.9
 53.4634     5198   4963.8
 53.4718     5315   4945.7
 53.4801     5181   4927.1
 53.4885     5190   4908.0
 53.4968     5166   4888.5
 53.5052     5153   4868.5
 53.5136     5308   4848.2
 53.5219     5147   4827.6
 53.5303     5082   4806.7
 53.5386     5023   4785.6
 53.5470     5120   4764.3
 53.5553     4989   4742.8
 53.5637     4985   4720.9
 53.5720     5083   4699.3
 53.5804     4918   4678.1
 53.5888     4930   4657.3
 53.5971     5025   4637.2
 53.6055     4910   4618.2
 53.6138     5081   4600.5
 53.6222     4722   4584.7
 53.6305     4775   4570.8
 53.6389     4796   4558.7
 53.6472     4878   4548.6
 53.6556     4841   4540.4
 53.6640     4885   4533.9
 53.6723     4703   4529.3
 53.6807     4934   4526.0
 53.6890     4815   4523.5
 53.6974     4761   4521.8
 53.7057     4874   4520.4
 53.7141     4853   4518.7
 53.7224     4927   4516.5
 53.7308     4926   4513.4
 53.7392     4868   4509.2
 53.7475     4831   4503.6
 53.7559     4933   4496.5
 53.7642     5047   4487.6
 53.7726     4890   4476.9
 53.7809     5018   4464.7
 53.7893     4999   4451.1
 53.7976     4833   4436.4
 53.8060     4886   4420.9
 53.8144     4796   4404.8
 53.8227     4725   4388.3
 53.8311     4849   4371.8
 53.8394     4723   4355.4
 53.8478     4836   4339.4
 53.8561     4685   4323.9
 53.8645     4669   4308.8
 53.8728     4563   4294.1
 53.8812     4698   4279.9
 53.8896     4589   4266.1
 53.8979     4703   4252.6
 53.9063     4595   4239.3
 53.9146     4551   4226.1
 53.9230     4541   4213.1
 53.9313     4465   4200.1
 53.9397     4507   4187.5
 53.9480     4465   4175.2
 53.9564     4460   4163.3
 53.9648     4471   4151.8
 53.9731     4333   4141.1
 53.9815     4335   4131.0
 53.9898     4308   4121.6
 53.9982     4323   4113.0
 54.0065     4356   4105.0
 54.0149     4489   4097.7
 54.0232     4232   4091.1
 54.0316     4193   4084.9
 54.0400     4284   4078.9
 54.0483     4278   4072.9
 54.0567     4177   4066.8
 54.0650     4270   4060.6
 54.0734     4114   4054.2
 54.0817     4090   4047.4
 54.0901     4207   4040.0
 54.0984     4142   4032.0
 54.1068     4129   4023.6
 54.1152     4126   4014.8
 54.1235     4013   4005.8
 54.1319     4050   3996.5
 54.1402     4139   3987.1
 54.1486     4022   3977.6
 54.1569     4007   3968.0
 54.1653     3806   3958.3
 54.1736     3998   3948.7
 54.1820     3940   3939.0
 54.1904     3932   3929.3
 54.1987     3916   3919.3
 54.2071     4019   3909.0
 54.2154     3956   3898.4
 54.2238     3927   3887.5
 54.2321     3885   3876.2
 54.2405     3862   3864.6
 54.2488     3856   3852.6
 54.2572     3790   3840.3
 54.2656     3771   3827.9
 54.2739     3761   3815.5
 54.2823     3772   3803.2
 54.2906     3723   3790.9
 54.2990     3727   3778.9
 54.3073     3743   3767.1
 54.3157     3708   3755.6
 54.3241     3627   3744.6
 54.3324     3557   3733.9
 54.3408     3677   3723.7
 54.3491     3580   3713.9
 54.3575     3637   3704.7
 54.3658     3612   3695.9
 54.3742     3523   3687.5
 54.3825     3574   3679.6
 54.3909     3439   3672.1
 54.3993     3425   3665.3
 54.4076     3345   3658.9
 54.4160     3482   3653.1
 54.4243     3414   3647.7
 54.4327     3430   3642.9
 54.4410     3372   3638.6
 54.4494     3346   3634.9
 54.4577     3498   3631.8
 54.4661     3439   3629.1
 54.4745     3328   3627.0
 54.4828     3385   3625.3
 54.4912     3337   3624.2
 54.4995     3436   3623.5
 54.5079     3364   3623.2
 54.5162     3347   3623.4
 54.5246     3399   3624.0
 54.5329     3432   3624.9
 54.5413     3433   3626.2
 54.5497     3420   3627.7
 54.5580     3448   3629.4
 54.5664     3430   3631.3
 54.5747     3287   3633.4
 54.5831     3481   3635.5
 54.5914     3300   3637.6
 54.5998     3384   3639.6
 54.6081     3383   3641.5
 54.6165     3316   3643.2
 54.6249     3450   3644.8
 54.6332     3422   3646.1
 54.6416     3447   3647.1
 54.6499     3436   3647.9
 54.6583     3417   3648.3
 54.6666     3625   3648.4
 54.6750     3356   3648.2
 54.6833     3362   3647.8
 54.6917     3324   3647.0
 54.7001     3411   3646.0
 54.7084     3339   3644.7
 54.7168     3378   3643.2
 54.7251     3426   3641.4
 54.7335     3422   3639.4
 54.7418     3372   3637.2
 54.7502     3439   3634.9
 54.7585     3425   3632.4
 54.7669     3372   3629.7
 54.7753     3481   3626.9
 54.7836     3472   3624.0
 54.7920     3447   3621.0
 54.8003     3562   3617.9
 54.8087     3591   3614.5
 54.8170     3450   3611.0
 54.8254     3358   3607.4
 54.8337     3498   3603.7
 54.8421     3463   3599.9
 54.8505     3512   3595.9
 54.8588     3481   3591.7
 54.8672     3539   3587.4
 54.8755     3420   3583.1
 54.8839     3450   3578.7
 54.8922     3490   3574.3
 54.9006     3609   3569.9
 54.9089     3494   3565.7
 54.9173     3405   3561.8
 54.9257     3397   3558.1
 54.9340     3431   3554.5
 54.9424     3440   3551.2
 54.9507     3450   3548.2
 54.9591     3374   3545.3
 54.9674     3386   3542.7
 54.9758     3307   3540.4
 54.9841     3436   3538.2
 54.9925     3449   3536.2
 55.0009     3311   3534.3
 55.0092     3443   3532.5
 55.0176     3472   3530.8
 55.0259     3431   3529.2
 55.0343     3382   3527.5
 55.0426     3448   3525.9
 55.0510     3325   3524.3
 55.0593     3326   3522.6
 55.0677     3350   3520.8
 55.0761     3504   3519.1
 55.0844     3361   3517.2
 55.0928     3387   3515.4
 55.1011     3236   3513.4
 55.1095     3298   3511.5
 55.1178     3330   3509.5
 55.1262     3330   3507.5
 55.1345     3346   3505.5
 55.1429     3255   3503.5
 55.1513     3297   3501.6
 55.1596     3264   3499.7
 55.1680     3356   3498.0
 55.1763     3312   3496.4
 55.1847     3282   3494.9
 55.1930     3210   3493.4
 55.2014     3281   3492.2
 55.2097     3236   3491.0
 55.2181     3381   3490.0
 55.2265     3227   3489.0
 55.2348     3228   3488.3
 55.2432     3186   3487.7
 55.2515     3253   3487.3
 55.2599     3175   3487.1
 55.2682     3062   3487.1
 55.2766     3286   3487.4
 55.2849     3238   3487.9
 55.2933     3316   3488.7
 55.3017     3275   3489.7
 55.3100     3354   3491.1
 55.3184     3313   3492.8
 55.3267     3306   3494.7
 55.3351     3293   3497.0
 55.3434     3212   3499.7
 55.3518     3332   3502.7
 55.3601     3352   3506.0
 55.3685     3376   3509.7
 55.3769     3306   3513.7
 55.3852     3370   3517.8
 55.3936     3314   3522.2
 55.4019     3415   3526.8
 55.4103     3420   3531.6
 55.4186     3478   3536.5
 55.4270     3519   3541.3
 55.4353     3495   3546.3
 55.4437     3550   3551.2
 55.4521     3392   3555.9
 55.4604     3514   3560.3
 55.4688     3675   3564.4
 55.4771     3651   3568.2
 55.4855     3654   3571.5
 55.4938     3631   3574.5
 55.5022     3705   3576.7
 55.5105     3693   3578.5
 55.5189     3688   3579.6
 55.5273     3678   3580.3
 55.5356     3755   3580.3
 55.5440     3757   3579.8
 55.5523     3682   3578.7
 55.5607     3903   3577.1
 55.5690     3780   3575.0
 55.5774     3704   3572.6
 55.5858     3755   3569.8
 55.5941     3632   3566.6
 55.6025     3746   3563.1
 55.6108     3725   3559.4
 55.6192     3611   3555.4
 55.6275     3744   3551.2
 55.6359     3707   3546.7
 55.6442     3600   3542.2
 55.6526     3767   3537.4
 55.6610     3549   3532.5
 55.6693     3573   3527.5
 55.6777     3513   3522.4
 55.6860     3606   3517.3
 55.6944     3595   3512.2
 55.7027     3584   3507.0
 55.7111     3482   3501.9
 55.7194     3525   3496.8
 55.7278     3552   3491.8
 55.7362     3512   3486.9
 55.7445     3420   3482.1
 55.7529     3506   3477.5
 55.7612     3425   3473.1
 55.7696     3233   3468.9
 55.7779     3406   3464.8
 55.7863     3310   3461.0
 55.7946     3391   3457.3
 55.8030     3286   3454.0
 55.8114     3317   3450.7
 55.8197     3352   3447.7
 55.8281     3235   3444.8
 55.8364     3361   3442.1
 55.8448     3324   3439.5
 55.8531     3203   3437.0
 55.8615     3227   3434.4
 55.8698     3182   3431.8
 55.8782     3288   3429.2
 55.8866     3391   3426.4
 55.8949     3233   3423.6
 55.9033     3312   3420.6
 55.9116     3302   3417.7
 55.9200     3204   3414.9
 55.9283     3284   3412.0
 55.9367     3330   3409.2
 55.9450     3114   3406.4
 55.9534     3306   3403.9
 55.9618     3304   3401.4
 55.9701     3269   3399.1
 55.9785     3257   3397.0
 55.9868     3248   3395.1
 55.9952     3212   3393.3
 56.0035     3187   3391.6
 56.0119     3232   3390.2
 56.0202     3262   3388.9
 56.0286     3292   3387.8
 56.0370     3276   3386.8
 56.0453     3393   3385.9
 56.0537     3266   3385.2
 56.0620     3302   3384.6
 56.0704     3327   3384.2
 56.0787     3379   3384.0
 56.0871     3311   3384.0
 56.0954     3365   3384.2
 56.1038     3392   3384.5
 56.1122     3386   3385.1
 56.1205     3509   3385.8
 56.1289     3352   3386.6
 56.1372     3518   3387.7
 56.1456     3460   3388.8
 56.1539     3352   3390.0
 56.1623     3463   3391.3
 56.1706     3510   3392.6
 56.1790     3578   3393.7
 56.1874     3610   3394.8
 56.1957     3691   3395.7
 56.2041     3676   3396.7
 56.2124     3571   3397.6
 56.2208     3607   3398.2
 56.2291     3668   3398.5
 56.2375     3575   3398.6
 56.2458     3709   3398.5
 56.2542     3739   3398.1
 56.2626     3764   3397.5
 56.2709     3622   3396.7
 56.2793     3705   3395.7
 56.2876     3621   3394.5
 56.2960     3687   3393.2
 56.3043     3698   3391.7
 56.3127     3535   3390.2
 56.3210     3544   3388.7
 56.3294     3623   3387.0
 56.3378     3571   3385.3
 56.3461     3462   3383.6
 56.3545     3467   3381.9
 56.3628     3516   3380.2
 56.3712     3595   3378.4
 56.3795     3607   3376.7
 56.3879     3516   3375.0
 56.3962     3416   3373.3
 56.4046     3488   3371.6
 56.4130     3499   3370.0
 56.4213     3481   3368.3
 56.4297     3439   3366.7
 56.4380     3433   3365.3
 56.4464     3434   3363.9
 56.4547     3352   3362.6
 56.4631     3348   3361.5
 56.4714     3345   3360.4
 56.4798     3363   3359.5
 56.4882     3348   3358.8
 56.4965     3261   3358.2
 56.5049     3328   3357.7
 56.5132     3306   3357.3
 56.5216     3357   3357.1
 56.5299     3373   3356.9
 56.5383     3318   3356.7
 56.5466     3304   3356.6
 56.5550     3204   3356.4
 56.5634     3224   3356.2
 56.5717     3237   3355.9
 56.5801     3296   3355.5
 56.5884     3172   3354.9
 56.5968     3378   3354.3
 56.6051     3293   3353.4
 56.6135     3171   3352.3
 56.6218     3300   3351.0
 56.6302     3227   3349.6
 56.6386     3218   3347.9
 56.6469     3205   3346.1
 56.6553     3228   3344.0
 56.6636     3187   3341.8
 56.6720     3236   3339.4
 56.6803     3251   3336.9
 56.6887     3180   3334.2
 56.6970     3169   3331.5
 56.7054     3188   3328.8
 56.7138     3351   3325.9
 56.7221     3178   3323.0
 56.7305     3188   3320.0
 56.7388     3077   3316.9
 56.7472     3137   3313.8
 56.7555     3194   3310.7
 56.7639     3246   3307.5
 56.7723     3101   3304.3
 56.7806     3146   3301.0
 56.7890     3154   3297.8
 56.7973     3216   3294.5
 56.8057     3026   3291.1
 56.8140     3184   3287.8
 56.8224     3141   3284.5
 56.8307     3145   3281.2
 56.8391     3098   3278.0
 56.8475     3119   3274.9
 56.8558     3104   3271.8
 56.8642     3051   3268.8
 56.8725     3031   3265.8
 56.8809     2956   3263.0
 56.8892     3030   3260.3
 56.8976     3018   3257.8
 56.9059     3144   3255.3
 56.9143     3013   3253.0
 56.9227     3118   3250.9
 56.9310     3088   3248.9
 56.9394     2980   3247.0
 56.9477     2909   3245.3
 56.9561     2994   3243.6
 56.9644     3102   3242.1
 56.9728     3069   3240.8
 56.9811     3039   3239.5
 56.9895     3027   3238.3
 56.9979     2926   3237.2
 57.0062     2987   3236.1
 57.0146     3013   3234.9
 57.0229     2903   3234.1
 57.0313     3013   3233.4
 57.0396     3035   3232.8
 57.0480     3091   3232.2
 57.0563     2977   3231.7
 57.0647     3034   3231.3
 57.0731     2907   3231.0
 57.0814     2948   3230.8
 57.0898     3029   3230.6
 57.0981     2907   3230.6
 57.1065     2963   3230.6
 57.1148     2939   3230.7
 57.1232     2885   3231.0
 57.1315     2979   3231.3
 57.1399     2998   3231.8
 57.1483     3014   3232.3
 57.1566     2988   3232.9
 57.1650     3052   3233.6
 57.1733     3036   3234.4
 57.1817     3007   3235.3
 57.1900     2933   3236.2
 57.1984     2972   3237.1
 57.2067     2945   3238.0
 57.2151     3029   3238.9
 57.2235     3012   3239.8
 57.2318     3071   3240.7
 57.2402     3025   3241.4
 57.2485     3092   3242.1
 57.2569     3094   3242.8
 57.2652     3032   3243.3
 57.2736     2911   3243.7
 57.2819     3085   3244.0
 57.2903     3088   3244.0
 57.2987     3072   3243.9
 57.3070     3061   3243.6
 57.3154     3088   3243.2
 57.3237     3058   3242.6
 57.3321     3049   3241.9
 57.3404     3022   3241.1
 57.3488     2987   3240.2
 57.3571     3034   3239.2
 57.3655     3040   3238.2
 57.3739     3010   3237.1
 57.3822     2967   3236.0
 57.3906     3000   3234.9
 57.3989     3038   3233.8
 57.4073     3020   3232.7
 57.4156     3118   3231.6
 57.4240     3003   3230.5
 57.4323     3155   3229.4
 57.4407     2954   3228.3
 57.4491     3028   3227.2
 57.4574     3082   3226.2
 57.4658     3108   3225.3
 57.4741     2985   3224.4
 57.4825     3037   3223.7
 57.4908     3032   3223.1
 57.4992     3004   3222.6
 57.5075     3128   3222.2
 57.5159     2932   3222.0
 57.5243     2981   3222.0
 57.5326     2963   3222.3
 57.5410     3039   3222.7
 57.5493     2946   3223.4
 57.5577     3130   3224.4
 57.5660     3200   3225.7
 57.5744     3097   3227.2
 57.5827     3144   3229.1
 57.5911     3052   3231.2
 57.5995     2987   3233.7
 57.6078     3047   3236.6
 57.6162     2941   3239.8
 57.6245     3032   3243.3
 57.6329     3001   3247.1
 57.6412     3136   3251.3
 57.6496     3095   3255.8
 57.6579     3086   3260.7
 57.6663     3200   3265.8
 57.6747     3081   3271.2
 57.6830     3056   3276.9
 57.6914     3134   3282.9
 57.6997     3038   3289.1
 57.7081     3176   3295.6
 57.7164     3158   3302.3
 57.7248     3212   3309.4
 57.7331     3132   3316.7
 57.7415     3194   3324.3
 57.7499     3111   3332.2
 57.7582     3193   3340.5
 57.7666     3182   3349.1
 57.7749     3208   3358.0
 57.7833     3083   3367.4
 57.7916     3341   3377.1
 57.8000     3285   3387.1
 57.8083     3349   3397.4
 57.8167     3224   3407.9
 57.8251     3277   3418.6
 57.8334     3364   3429.5
 57.8418     3427   3440.4
 57.8501     3450   3451.3
 57.8585     3419   3462.1
 57.8668     3535   3472.8
 57.8752     3533   3483.3
 57.8835     3538   3493.8
 57.8919     3493   3504.2
 57.9003     3468   3514.4
 57.9086     3438   3524.6
 57.9170     3583   3534.9
 57.9253     3597   3545.3
 57.9337     3608   3556.0
 57.9420     3552   3566.9
 57.9504     3625   3578.1
 57.9587     3571   3589.6
 57.9671     3646   3601.4
 57.9755     3746   3613.4
 57.9838     3629   3625.4
 57.9922     3700   3637.4
 58.0005     3664   3649.1
 58.0089     3771   3660.4
 58.0172     3812   3671.0
 58.0256     3948   3680.9
 58.0340     4012   3689.5
 58.0423     3806   3696.9
 58.0507     4061   3703.0
 58.0590     3947   3707.6
 58.0674     4114   3710.8
 58.0757     4017   3712.6
 58.0841     4043   3712.8
 58.0924     4098   3711.8
 58.1008     4113   3709.7
 58.1092     4022   3706.7
 58.1175     4083   3703.1
 58.1259     3858   3698.9
 58.1342     4025   3694.3
 58.1426     3987   3689.4
 58.1509     3949   3684.4
 58.1593     3876   3679.4
 58.1676     3817   3674.3
 58.1760     3837   3669.1
 58.1844     3850   3663.7
 58.1927     3798   3658.2
 58.2011     3758   3652.5
 58.2094     3855   3646.5
 58.2178     3743   3640.0
 58.2261     3763   3633.2
 58.2345     3795   3625.9
 58.2428     3712   3618.1
 58.2512     3785   3609.9
 58.2596     3742   3601.4
 58.2679     3692   3592.5
 58.2763     3811   3583.4
 58.2846     3662   3574.1
 58.2930     3781   3564.8
 58.3013     3726   3555.5
 58.3097     3695   3546.2
 58.3180     3555   3537.1
 58.3264     3542   3528.1
 58.3348     3525   3519.3
 58.3431     3554   3510.8
 58.3515     3573   3502.5
 58.3598     3564   3494.4
 58.3682     3413   3486.5
 58.3765     3384   3478.8
 58.3849     3509   3471.3
 58.3932     3532   3464.1
 58.4016     3423   3457.0
 58.4100     3497   3450.0
 58.4183     3455   3443.0
 58.4267     3337   3436.2
 58.4350     3368   3429.4
 58.4434     3449   3422.7
 58.4517     3414   3416.0
 58.4601     3417   3409.3
 58.4684     3374   3402.5
 58.4768     3370   3395.8
 58.4852     3385   3389.0
 58.4935     3377   3382.3
 58.5019     3357   3375.6
 58.5102     3375   3368.9
 58.5186     3281   3362.3
 58.5269     3315   3355.8
 58.5353     3296   3349.4
 58.5436     3284   3343.1
 58.5520     3469   3337.1
 58.5604     3330   3331.3
 58.5687     3333   3325.7
 58.5771     3236   3320.3
 58.5854     3292   3315.3
 58.5938     3299   3310.5
 58.6021     3253   3306.1
 58.6105     3298   3301.9
 58.6188     3374   3298.2
 58.6272     3287   3294.7
 58.6356     3394   3291.5
 58.6439     3381   3288.7
 58.6523     3354   3286.2
 58.6606     3254   3284.0
 58.6690     3283   3282.3
 58.6773     3325   3280.8
 58.6857     3382   3279.6
 58.6940     3430   3278.7
 58.7024     3374   3278.0
 58.7108     3456   3277.6
 58.7191     3648   3277.3
 58.7275     3349   3277.2
 58.7358     3474   3277.1
 58.7442     3556   3277.1
 58.7525     3630   3277.0
 58.7609     3438   3276.9
 58.7692     3446   3276.6
 58.7776     3519   3276.2
 58.7860     3581   3275.5
 58.7943     3506   3274.6
 58.8027     3582   3273.5
 58.8110     3759   3272.2
 58.8194     3546   3270.6
 58.8277     3600   3268.8
 58.8361     3679   3266.9
 58.8444     3569   3264.8
 58.8528     3697   3262.7
 58.8612     3693   3260.4
 58.8695     3655   3258.1
 58.8779     3618   3255.8
 58.8862     3593   3253.5
 58.8946     3647   3251.3
 58.9029     3670   3249.1
 58.9113     3576   3247.0
 58.9196     3655   3245.0
 58.9280     3551   3243.0
 58.9364     3480   3241.0
 58.9447     3708   3239.1
 58.9531     3789   3237.2
 58.9614     3694   3235.3
 58.9698     3641   3233.5
 58.9781     3743   3231.6
 58.9865     3588   3229.8
 58.9948     3699   3227.9
 59.0032     3485   3226.0
 59.0116     3546   3224.2
 59.0199     3596   3222.3
 59.0283     3609   3220.4
 59.0366     3734   3218.5
 59.0450     3604   3216.6
 59.0533     3573   3214.7
 59.0617     3611   3212.8
 59.0700     3649   3210.8
 59.0784     3694   3208.9
 59.0868     3736   3206.9
 59.0951     3631   3204.9
 59.1035     3614   3202.9
 59.1118     3505   3200.8
 59.1202     3504   3198.7
 59.1285     3604   3196.7
 59.1369     3567   3194.7
 59.1452     3561   3192.8
 59.1536     3525   3191.0
 59.1620     3398   3189.3
 59.1703     3511   3187.7
 59.1787     3513   3186.4
 59.1870     3498   3185.3
 59.1954     3425   3184.3
 59.2037     3536   3183.6
 59.2121     3483   3183.1
 59.2204     3346   3182.8
 59.2288     3424   3182.7
 59.2372     3406   3182.8
 59.2455     3405   3183.1
 59.2539     3341   3183.5
 59.2622     3341   3184.1
 59.2706     3374   3184.8
 59.2789     3386   3185.7
 59.2873     3297   3186.6
 59.2957     3292   3187.6
 59.3040     3294   3188.7
 59.3124     3302   3189.9
 59.3207     3138   3191.2
 59.3291     3273   3192.6
 59.3374     3282   3194.1
 59.3458     3209   3195.6
 59.3541     3270   3197.2
 59.3625     3300   3198.9
 59.3709     3186   3200.6
 59.3792     3323   3202.5
 59.3876     3262   3204.4
 59.3959     3241   3206.4
 59.4043     3344   3208.6
 59.4126     3224   3211.0
 59.4210     3227   3213.5
 59.4293     3214   3216.3
 59.4377     3236   3219.3
 59.4461     3279   3222.5
 59.4544     3381   3226.0
 59.4628     3384   3229.8
 59.4711     3228   3233.7
 59.4795     3484   3237.8
 59.4878     3402   3241.9
 59.4962     3270   3246.1
 59.5045     3372   3250.2
 59.5129     3283   3254.0
 59.5213     3468   3257.5
 59.5296     3465   3260.6
 59.5380     3381   3263.1
 59.5463     3510   3264.9
 59.5547     3450   3266.1
 59.5630     3447   3266.3
 59.5714     3420   3265.8
 59.5797     3545   3264.5
 59.5881     3417   3262.5
 59.5965     3534   3259.8
 59.6048     3518   3256.7
 59.6132     3448   3253.1
 59.6215     3448   3249.1
 59.6299     3374   3245.1
 59.6382     3480   3241.0
 59.6466     3351   3236.9
 59.6549     3380   3233.0
 59.6633     3489   3229.1
 59.6717     3330   3225.4
 59.6800     3298   3221.8
 59.6884     3311   3218.5
 59.6967     3333   3215.2
 59.7051     3327   3212.0
 59.7134     3331   3208.8
 59.7218     3333   3205.6
 59.7301     3444   3202.4
 59.7385     3337   3199.2
 59.7469     3386   3196.0
 59.7552     3348   3192.8
 59.7636     3410   3189.6
 59.7719     3349   3186.5
 59.7803     3403   3183.6
 59.7886     3270   3180.8
 59.7970     3391   3178.3
 59.8053     3245   3176.1
 59.8137     3282   3174.1
 59.8221     3288   3172.5
 59.8304     3167   3171.2
 59.8388     3334   3170.3
 59.8471     3258   3169.5
 59.8555     3336   3169.0
 59.8638     3201   3168.7
 59.8722     3131   3168.5
 59.8805     3210   3168.3
 59.8889     3221   3168.0
 59.8973     3232   3167.5
 59.9056     3200   3166.7
 59.9140     3339   3165.6
 59.9223     3270   3164.2
 59.9307     3323   3162.4
 59.9390     3295   3160.0
 59.9474     3327   3157.1
 59.9557     3209   3153.8
 59.9641     3269   3150.2
 59.9725     3252   3146.2
 59.9808     3237   3142.1
 59.9892     3280   3137.6
 59.9975     3267   3133.1
 60.0059     3092   3128.5
 60.0142     3209   3123.9
 60.0226     3066   3119.3
 60.0309     3108   3114.8
 60.0393     3019   3110.4
 60.0477     3170   3106.0
 60.0560     3096   3101.6
 60.0644     3040   3097.3
 60.0727     3050   3093.0
 60.0811     3158   3088.7
 60.0894     3147   3084.2
 60.0978     3034   3079.7
 60.1061     3061   3075.2
 60.1145     3045   3070.6
 60.1229     2938   3065.9
 60.1312     3103   3061.2
 60.1396     3059   3056.5
 60.1479     2948   3051.8
 60.1563     2928   3047.2
 60.1646     2911   3042.7
 60.1730     2969   3038.4
 60.1813     2985   3034.2
 60.1897     2982   3030.3
 60.1981     2914   3026.6
 60.2064     2874   3023.2
 60.2148     3029   3020.1
 60.2231     3002   3017.3
 60.2315     2910   3014.8
 60.2398     2870   3012.6
 60.2482     2897   3010.8
 60.2565     2935   3009.3
 60.2649     2837   3008.2
 60.2733     2937   3007.3
 60.2816     2834   3006.8
 60.2900     2876   3006.6
 60.2983     2854   3006.7
 60.3067     2899   3007.2
 60.3150     2955   3008.0
 60.3234     2815   3009.1
 60.3317     2920   3010.6
 60.3401     2802   3012.3
 60.3485     2941   3014.4
 60.3568     2919   3016.8
 60.3652     2868   3019.5
 60.3735     2920   3022.4
 60.3819     2836   3025.5
 60.3902     2919   3028.8
 60.3986     2884   3032.2
 60.4069     2950   3035.6
 60.4153     2972   3039.0
 60.4237     2970   3042.5
 60.4320     2927   3045.8
 60.4404     2971   3049.0
 60.4487     2969   3052.0
 60.4571     2899   3054.8
 60.4654     3001   3057.3
 60.4738     2913   3059.6
 60.4821     3044   3061.7
 60.4905     3026   3063.4
 60.4989     3003   3065.0
 60.5072     2989   3066.2
 60.5156     3048   3067.1
 60.5239     3032   3067.7
 60.5323     2969   3068.0
 60.5406     2989   3068.0
 60.5490     3035   3067.7
 60.5574     3002   3067.0
 60.5657     2972   3066.1
 60.5741     3059   3065.0
 60.5824     2988   3063.6
 60.5908     3070   3062.1
 60.5991     3075   3060.4
 60.6075     3010   3058.5
 60.6158     3063   3056.5
 60.6242     2935   3054.4
 60.6326     3058   3052.2
 60.6409     2951   3050.0
 60.6493     2964   3047.8
 60.6576     3078   3045.4
 60.6660     3113   3043.1
 60.6743     2895   3040.7
 60.6827     3142   3038.3
 60.6910     3028   3035.9
 60.6994     2950   3033.5
 60.7078     2998   3031.0
 60.7161     2937   3028.4
 60.7245     2960   3025.8
 60.7328     2972   3023.2
 60.7412     2974   3020.6
 60.7495     2911   3018.0
 60.7579     2863   3015.3
 60.7662     2982   3012.6
 60.7746     2864   3010.0
 60.7830     2930   3007.3
 60.7913     2959   3004.8
 60.7997     2945   3002.3
 60.8080     2928   2999.8
 60.8164     2962   2997.5
 60.8247     2881   2995.3
 60.8331     2834   2993.2
 60.8414     2882   2991.2
 60.8498     2850   2989.5
 60.8582     2951   2987.8
 60.8665     2898   2986.4
 60.8749     2955   2985.2
 60.8832     2900   2984.1
 60.8916     2893   2983.3
 60.8999     2843   2982.6
 60.9083     2919   2982.1
 60.9166     2912   2981.8
 60.9250     2922   2981.7
 60.9334     2934   2981.7
 60.9417     2950   2981.9
 60.9501     2913   2982.2
 60.9584     2999   2982.6
 60.9668     2889   2983.1
 60.9751     2945   2983.7
 60.9835     2893   2984.3
 60.9918     2932   2985.0
 61.0002     2849   2985.7
 61.0086     2932   2986.4
 61.0169     2947   2987.0
 61.0253     2981   2987.6
 61.0336     2990   2988.1
 61.0420     2976   2988.6
 61.0503     2987   2988.8
 61.0587     2953   2989.0
 61.0670     3062   2989.0
 61.0754     2998   2988.9
 61.0838     3006   2988.5
 61.0921     2967   2988.1
 61.1005     2990   2987.6
 61.1088     3111   2986.9
 61.1172     3091   2986.1
 61.1255     3077   2985.2
 61.1339     2999   2984.2
 61.1422     3004   2983.0
 61.1506     2939   2981.8
 61.1590     2999   2980.5
 61.1673     3000   2979.2
 61.1757     2927   2977.8
 61.1840     2993   2976.4
 61.1924     2971   2974.8
 61.2007     2919   2973.2
 61.2091     2903   2971.6
 61.2174     2960   2969.9
 61.2258     3067   2968.2
 61.2342     2969   2966.4
 61.2425     2929   2964.6
 61.2509     2922   2962.6
 61.2592     2985   2960.7
 61.2676     2967   2958.7
 61.2759     2977   2956.6
 61.2843     3022   2954.5
 61.2926     2944   2952.4
 61.3010     2968   2950.2
 61.3094     2903   2947.9
 61.3177     3025   2945.7
 61.3261     2840   2943.3
 61.3344     2907   2941.0
 61.3428     3033   2938.5
 61.3511     2935   2936.0
 61.3595     2928   2933.5
 61.3678     2926   2930.9
 61.3762     3012   2928.2
 61.3846     3011   2925.5
 61.3929     2933   2922.8
 61.4013     2918   2920.0
 61.4096     2922   2917.3
 61.4180     3006   2914.5
 61.4263     2949   2911.8
 61.4347     2939   2909.1
 61.4430     2886   2906.6
 61.4514     2835   2904.1
 61.4598     2953   2901.7
 61.4681     2962   2899.4
 61.4765     2917   2897.3
 61.4848     2910   2895.3
 61.4932     2761   2893.4
 61.5015     2858   2891.7
 61.5099     2831   2890.1
 61.5182     2796   2888.6
 61.5266     2819   2887.2
 61.5350     2889   2886.0
 61.5433     2854   2884.8
 61.5517     2817   2883.8
 61.5600     2847   2882.9
 61.5684     2839   2882.1
 61.5767     2860   2881.4
 61.5851     2838   2880.8
 61.5934     2774   2880.3
 61.6018     2803   2879.8
 61.6102     2866   2879.5
 61.6185     2844   2879.2
 61.6269     2865   2879.1
 61.6352     2821   2878.9
 61.6436     2823   2878.8
 61.6519     2759   2878.8
 61.6603     2715   2878.8
 61.6686     2795   2878.9
 61.6770     2830   2878.9
 61.6854     2827   2879.0
 61.6937     2829   2879.0
 61.7021     2805   2879.1
 61.7104     2735   2879.1
 61.7188     2815   2879.1
 61.7271     2825   2879.0
 61.7355     2898   2878.9
 61.7438     2823   2878.8
 61.7522     2827   2878.6
 61.7606     2888   2878.4
 61.7689     2863   2878.2
 61.7773     2759   2877.9
 61.7856     2894   2877.6
 61.7940     2777   2877.3
 61.8023     2792   2876.9
 61.8107     2823   2876.4
 61.8191     2849   2875.8
 61.8274     2921   2875.1
 61.8358     2818   2874.4
 61.8441     2928   2873.5
 61.8525     2921   2872.6
 61.8608     2910   2871.6
 61.8692     2946   2870.5
 61.8775     2817   2869.3
 61.8859     2770   2868.1
 61.8943     2807   2866.9
 61.9026     2819   2865.6
 61.9110     2829   2864.3
 61.9193     2854   2863.0
 61.9277     2763   2861.7
 61.9360     2829   2860.3
 61.9444     2777   2859.0
 61.9527     2788   2857.6
 61.9611     2812   2856.3
 61.9695     2705   2855.0
 61.9778     2895   2853.6
 61.9862     2817   2852.2
 61.9945     2873   2850.8
 62.0029     2845   2849.3
 62.0112     2880   2847.8
 62.0196     2861   2846.2
 62.0279     2858   2844.6
 62.0363     2835   2842.9
 62.0447     2782   2841.3
 62.0530     2804   2839.6
 62.0614     2846   2838.0
 62.0697     2867   2836.4
 62.0781     2747   2834.8
 62.0864     2889   2833.3
 62.0948     2910   2831.8
 62.1031     2955   2830.4
 62.1115     2904   2829.1
 62.1199     2831   2828.0
 62.1282     2800   2826.9
 62.1366     2841   2825.9
 62.1449     2785   2825.1
 62.1533     2746   2824.4
 62.1616     2850   2823.7
 62.1700     2758   2823.2
 62.1783     2851   2822.8
 62.1867     2851   2822.4
 62.1951     2927   2822.1
 62.2034     2832   2822.0
 62.2118     2940   2821.9
 62.2201     2746   2821.8
 62.2285     2805   2821.9
 62.2368     2811   2821.9
 62.2452     2962   2822.0
 62.2535     2882   2822.1
 62.2619     2906   2822.2
 62.2703     2839   2822.3
 62.2786     2915   2822.4
 62.2870     2808   2822.5
 62.2953     2907   2822.6
 62.3037     2961   2822.7
 62.3120     2900   2822.7
 62.3204     3044   2822.8
 62.3287     2884   2822.8
 62.3371     2959   2822.9
 62.3455     2929   2822.9
 62.3538     2917   2822.9
 62.3622     2949   2823.0
 62.3705     2982   2823.0
 62.3789     2944   2823.1
 62.3872     2917   2823.2
 62.3956     2963   2823.3
 62.4039     2956   2823.4
 62.4123     2878   2823.5
 62.4207     2871   2823.7
 62.4290     2882   2823.9
 62.4374     2965   2824.2
 62.4457     2909   2824.5
 62.4541     2788   2824.9
 62.4624     2871   2825.4
 62.4708     2926   2825.9
 62.4791     2913   2826.6
 62.4875     2909   2827.4
 62.4959     2896   2828.3
 62.5042     2858   2829.4
 62.5126     2948   2830.6
 62.5209     2882   2832.1
 62.5293     2996   2833.7
 62.5376     3023   2835.4
 62.5460     2933   2837.4
 62.5543     2921   2839.6
 62.5627     2893   2841.9
 62.5711     2820   2844.4
 62.5794     2863   2847.0
 62.5878     2831   2849.7
 62.5961     2895   2852.6
 62.6045     2886   2855.5
 62.6128     2901   2858.5
 62.6212     2988   2861.4
 62.6295     2821   2864.3
 62.6379     2938   2867.2
 62.6463     2901   2869.8
 62.6546     2857   2872.3
 62.6630     2882   2874.5
 62.6713     2948   2876.5
 62.6797     2852   2878.2
 62.6880     2913   2879.6
 62.6964     2880   2880.6
 62.7047     2934   2881.3
 62.7131     2947   2881.7
 62.7215     2912   2881.8
 62.7298     2890   2881.7
 62.7382     2856   2881.4
 62.7465     2855   2880.9
 62.7549     2882   2880.3
 62.7632     2872   2879.5
 62.7716     2932   2878.7
 62.7799     2912   2877.8
 62.7883     2916   2876.9
 62.7967     2919   2875.8
 62.8050     2966   2874.7
 62.8134     2865   2873.4
 62.8217     2987   2872.1
 62.8301     2899   2870.6
 62.8384     2838   2868.9
 62.8468     2811   2867.0
 62.8551     2821   2865.0
 62.8635     2906   2862.8
 62.8719     2848   2860.5
 62.8802     2778   2858.0
 62.8886     2820   2855.4
 62.8969     2941   2852.8
 62.9053     2812   2850.1
 62.9136     2777   2847.4
 62.9220     2872   2844.8
 62.9303     2748   2842.4
 62.9387     2750   2840.0
 62.9471     2751   2837.8
 62.9554     2815   2835.9
 62.9638     2777   2834.2
 62.9721     2766   2832.8
 62.9805     2780   2831.7
 62.9888     2712   2830.8
 62.9972     2825   2830.2
 63.0056     2734   2829.8
 63.0139     2801   2829.8
 63.0223     2730   2830.0
 63.0306     2851   2830.4
 63.0390     2771   2831.1
 63.0473     2765   2832.0
 63.0557     2726   2833.2
 63.0640     2788   2834.5
 63.0724     2705   2836.1
 63.0808     2738   2837.9
 63.0891     2814   2839.9
 63.0975     2681   2842.0
 63.1058     2787   2844.4
 63.1142     2780   2846.8
 63.1225     2731   2849.5
 63.1309     2789   2852.2
 63.1392     2799   2855.0
 63.1476     2718   2857.9
 63.1560     2884   2860.9
 63.1643     2774   2863.9
 63.1727     2863   2866.8
 63.1810     2985   2869.5
 63.1894     2828   2872.2
 63.1977     2910   2874.6
 63.2061     2909   2876.9
 63.2144     2770   2878.7
 63.2228     2910   2880.2
 63.2312     2813   2881.3
 63.2395     2927   2881.9
 63.2479     2876   2882.0
 63.2562     2922   2881.7
 63.2646     2862   2880.9
 63.2729     2897   2879.5
 63.2813     2907   2877.7
 63.2896     2920   2875.5
 63.2980     2937   2872.9
 63.3064     2846   2870.0
 63.3147     2872   2866.8
 63.3231     2927   2863.4
 63.3314     2874   2859.8
 63.3398     2868   2856.1
 63.3481     2879   2852.2
 63.3565     2832   2848.3
 63.3648     2884   2844.2
 63.3732     2854   2840.2
 63.3816     2883   2836.0
 63.3899     2721   2831.8
 63.3983     2705   2827.5
 63.4066     2852   2823.2
 63.4150     2815   2818.8
 63.4233     2755   2814.3
 63.4317     2782   2809.8
 63.4400     2780   2805.1
 63.4484     2834   2800.4
 63.4568     2686   2795.6
 63.4651     2855   2790.8
 63.4735     2688   2785.9
 63.4818     2849   2781.0
 63.4902     2764   2776.0
 63.4985     2582   2771.0
 63.5069     2623   2765.9
 63.5152     2706   2760.9
 63.5236     2689   2755.9
 63.5320     2684   2750.8
 63.5403     2634   2745.9
 63.5487     2622   2740.9
 63.5570     2723   2735.9
 63.5654     2616   2731.1
 63.5737     2637   2726.3
 63.5821     2573   2721.6
 63.5904     2634   2717.1
 63.5988     2489   2712.6
 63.6072     2645   2708.3
 63.6155     2574   2704.2
 63.6239     2607   2700.2
 63.6322     2659   2696.4
 63.6406     2623   2692.8
 63.6489     2432   2689.4
 63.6573     2518   2686.1
 63.6656     2572   2683.1
 63.6740     2570   2680.2
 63.6824     2568   2677.5
 63.6907     2619   2674.9
 63.6991     2558   2672.5
 63.7074     2537   2670.1
 63.7158     2426   2668.0
 63.7241     2619   2665.9
 63.7325     2580   2664.0
 63.7408     2606   2662.2
 63.7492     2488   2660.5
 63.7576     2516   2658.8
 63.7659     2546   2657.3
 63.7743     2494   2655.9
 63.7826     2584   2654.5
 63.7910     2529   2653.3
 63.7993     2628   2652.1
 63.8077     2546   2650.9
 63.8160     2590   2649.8
 63.8244     2551   2648.8
 63.8328     2610   2647.8
 63.8411     2534   2646.8
 63.8495     2609   2645.8
 63.8578     2543   2644.8
 63.8662     2647   2643.8
 63.8745     2593   2642.7
 63.8829     2574   2641.6
 63.8912     2591   2640.3
 63.8996     2596   2639.1
 63.9080     2590   2637.7
 63.9163     2584   2636.3
 63.9247     2593   2634.8
 63.9330     2496   2633.3
 63.9414     2631   2631.7
 63.9497     2574   2630.1
 63.9581     2655   2628.5
 63.9664     2621   2626.9
 63.9748     2670   2625.2
 63.9832     2557   2623.6
 63.9915     2687   2622.0
 63.9999     2514   2620.4
 64.0082     2609   2618.8
 64.0166     2629   2617.3
 64.0249     2568   2615.8
 64.0333     2538   2614.3
 64.0416     2685   2612.8
 64.0500     2530   2611.4
 64.0584     2637   2610.0
 64.0667     2595   2608.7
 64.0751     2588   2607.3
 64.0834     2663   2606.0
 64.0918     2597   2604.8
 64.1001     2570   2603.5
 64.1085     2560   2602.3
 64.1168     2629   2601.2
 64.1252     2562   2600.1
 64.1336     2537   2599.0
 64.1419     2676   2598.0
 64.1503     2581   2597.0
 64.1586     2575   2596.2
 64.1670     2597   2595.3
 64.1753     2602   2594.6
 64.1837     2577   2593.9
 64.1920     2520   2593.2
 64.2004     2535   2592.7
 64.2088     2732   2592.2
 64.2171     2588   2591.8
 64.2255     2621   2591.4
 64.2338     2540   2591.1
 64.2422     2696   2590.9
 64.2505     2488   2590.7
 64.2589     2516   2590.5
 64.2673     2615   2590.5
 64.2756     2616   2590.4
 64.2840     2595   2590.4
 64.2923     2615   2590.4
 64.3007     2585   2590.5
 64.3090     2679   2590.5
 64.3174     2583   2590.6
 64.3257     2536   2590.6
 64.3341     2520   2590.7
 64.3425     2582   2590.7
 64.3508     2604   2590.7
 64.3592     2685   2590.7
 64.3675     2555   2590.7
 64.3759     2752   2590.6
 64.3842     2598   2590.5
 64.3926     2623   2590.3
 64.4009     2702   2590.1
 64.4093     2686   2589.8
 64.4177     2643   2589.5
 64.4260     2628   2589.1
 64.4344     2686   2588.5
 64.4427     2640   2587.9
 64.4511     2629   2587.2
 64.4594     2612   2586.4
 64.4678     2632   2585.4
 64.4761     2583   2584.3
 64.4845     2734   2583.0
 64.4929     2641   2581.7
 64.5012     2725   2580.2
 64.5096     2668   2578.6
 64.5179     2725   2576.8
 64.5263     2717   2575.0
 64.5346     2664   2573.1
 64.5430     2668   2571.1
 64.5513     2638   2569.1
 64.5597     2649   2567.1
 64.5681     2622   2565.0
 64.5764     2621   2562.9
 64.5848     2604   2560.8
 64.5931     2646   2558.6
 64.6015     2582   2556.6
 64.6098     2697   2554.5
 64.6182     2647   2552.4
 64.6265     2678   2550.3
 64.6349     2464   2548.3
 64.6433     2589   2546.3
 64.6516     2547   2544.3
 64.6600     2563   2542.3
 64.6683     2586   2540.3
 64.6767     2550   2538.4
 64.6850     2592   2536.5
 64.6934     2628   2534.6
 64.7017     2461   2532.7
 64.7101     2533   2530.9
 64.7185     2547   2529.1
 64.7268     2631   2527.4
 64.7352     2472   2525.8
 64.7435     2504   2524.2
 64.7519     2516   2522.7
 64.7602     2585   2521.2
 64.7686     2470   2519.8
 64.7769     2480   2518.6
 64.7853     2504   2517.4
 64.7937     2477   2516.3
 64.8020     2391   2515.3
 64.8104     2506   2514.3
 64.8187     2435   2513.5
 64.8271     2430   2512.8
 64.8354     2493   2512.2
 64.8438     2587   2511.8
 64.8521     2516   2511.4
 64.8605     2546   2511.1
 64.8689     2457   2511.0
 64.8772     2430   2511.0
 64.8856     2481   2511.0
 64.8939     2483   2511.2
 64.9023     2440   2511.5
 64.9106     2543   2511.9
 64.9190     2398   2512.4
 64.9273     2420   2512.9
 64.9357     2478   2513.6
 64.9441     2497   2514.3
 64.9524     2466   2515.0
 64.9608     2502   2515.8
 64.9691     2485   2516.6
 64.9775     2441   2517.4
 64.9858     2415   2518.2
 64.9942     2490   2518.9
 65.0025     2521   2519.7
 65.0109     2336   2520.3
 65.0193     2469   2520.9
 65.0276     2463   2521.4
 65.0360     2515   2521.8
 65.0443     2466   2522.1
 65.0527     2496   2522.3
 65.0610     2467   2522.5
 65.0694     2562   2522.5
 65.0777     2469   2522.6
 65.0861     2478   2522.5
 65.0945     2608   2522.5
 65.1028     2463   2522.4
 65.1112     2432   2522.3
 65.1195     2518   2522.2
 65.1279     2378   2522.0
 65.1362     2596   2521.9
 65.1446     2517   2521.7
 65.1529     2522   2521.6
 65.1613     2467   2521.4
 65.1697     2566   2521.1
 65.1780     2498   2520.9
 65.1864     2555   2520.5
 65.1947     2427   2520.2
 65.2031     2433   2519.8
 65.2114     2487   2519.3
 65.2198     2434   2518.8
 65.2281     2508   2518.2
 65.2365     2435   2517.5
 65.2449     2524   2516.8
 65.2532     2473   2516.1
 65.2616     2438   2515.4
 65.2699     2518   2514.7
 65.2783     2472   2513.9
 65.2866     2476   2513.2
 65.2950     2456   2512.5
 65.3033     2502   2511.8
 65.3117     2478   2511.2
 65.3201     2490   2510.7
 65.3284     2515   2510.2
 65.3368     2555   2509.8
 65.3451     2508   2509.4
 65.3535     2558   2509.2
 65.3618     2527   2509.0
 65.3702     2457   2508.9
 65.3785     2538   2508.8
 65.3869     2518   2508.9
 65.3953     2511   2509.0
 65.4036     2398   2509.1
 65.4120     2507   2509.4
 65.4203     2530   2509.7
 65.4287     2538   2510.0
 65.4370     2451   2510.4
 65.4454     2425   2510.9
 65.4537     2443   2511.4
 65.4621     2435   2511.9
 65.4705     2418   2512.4
 65.4788     2432   2513.0
 65.4872     2459   2513.6
 65.4955     2394   2514.1
 65.5039     2483   2514.7
 65.5122     2389   2515.2
 65.5206     2379   2515.6
 65.5290     2510   2516.0
 65.5373     2428   2516.4
 65.5457     2533   2516.6
 65.5540     2464   2516.9
 65.5624     2524   2517.0
 65.5707     2434   2517.1
 65.5791     2514   2517.1
 65.5874     2439   2517.0
 65.5958     2466   2517.0
 65.6042     2486   2516.9
 65.6125     2435   2516.8
 65.6209     2409   2516.7
 65.6292     2536   2516.6
 65.6376     2526   2516.5
 65.6459     2481   2516.5
 65.6543     2469   2516.5
 65.6626     2511   2516.4
 65.6710     2483   2516.4
 65.6794     2460   2516.3
 65.6877     2498   2516.2
 65.6961     2515   2516.1
 65.7044     2520   2515.8
 65.7128     2529   2515.5
 65.7211     2573   2515.0
 65.7295     2541   2514.4
 65.7378     2537   2513.6
 65.7462     2514   2512.7
 65.7546     2538   2511.5
 65.7629     2537   2510.2
 65.7713     2537   2508.6
 65.7796     2497   2506.8
 65.7880     2490   2504.9
 65.7963     2436   2502.8
 65.8047     2463   2500.5
 65.8130     2526   2498.1
 65.8214     2374   2495.7
 65.8298     2496   2493.1
 65.8381     2457   2490.5
 65.8465     2451   2487.8
 65.8548     2458   2485.1
 65.8632     2507   2482.5
 65.8715     2399   2479.8
 65.8799     2430   2477.2
 65.8882     2362   2474.7
 65.8966     2452   2472.1
 65.9050     2493   2469.6
 65.9133     2355   2467.2
 65.9217     2421   2464.7
 65.9300     2483   2462.4
 65.9384     2525   2460.0
 65.9467     2431   2457.7
 65.9551     2442   2455.4
 65.9634     2414   2453.1
 65.9718     2450   2450.9
 65.9802     2490   2448.6
 65.9885     2441   2446.4
 65.9969     2378   2444.2
 66.0052     2433   2442.0
 66.0136     2503   2439.9
 66.0219     2460   2437.7
 66.0303     2444   2435.6
 66.0386     2397   2433.5
 66.0470     2430   2431.5
 66.0554     2459   2429.4
 66.0637     2409   2427.4
 66.0721     2571   2425.5
 66.0804     2460   2423.6
 66.0888     2459   2421.7
 66.0971     2407   2420.0
 66.1055     2492   2418.2
 66.1138     2455   2416.6
 66.1222     2410   2415.0
 66.1306     2481   2413.4
 66.1389     2415   2412.0
 66.1473     2435   2410.5
 66.1556     2507   2409.2
 66.1640     2392   2407.8
 66.1723     2445   2406.6
 66.1807     2394   2405.4
 66.1890     2591   2404.2
 66.1974     2419   2403.0
 66.2058     2404   2401.9
 66.2141     2333   2400.7
 66.2225     2398   2399.6
 66.2308     2443   2398.5
 66.2392     2385   2397.5
 66.2475     2474   2396.4
 66.2559     2451   2395.3
 66.2642     2268   2394.3
 66.2726     2498   2393.3
 66.2810     2504   2392.3
 66.2893     2571   2391.3
 66.2977     2519   2390.3
 66.3060     2420   2389.4
 66.3144     2377   2388.5
 66.3227     2472   2387.7
 66.3311     2389   2386.9
 66.3394     2509   2386.2
 66.3478     2393   2385.4
 66.3562     2321   2384.8
 66.3645     2362   2384.2
 66.3729     2494   2383.6
 66.3812     2452   2383.1
 66.3896     2372   2382.6
 66.3979     2463   2382.2
 66.4063     2471   2381.7
 66.4146     2367   2381.4
 66.4230     2477   2381.0
 66.4314     2438   2380.7
 66.4397     2531   2380.4
 66.4481     2504   2380.0
 66.4564     2461   2379.7
 66.4648     2332   2379.4
 66.4731     2568   2379.1
 66.4815     2443   2378.8
 66.4898     2484   2378.4
 66.4982     2432   2378.0
 66.5066     2440   2377.6
 66.5149     2573   2377.1
 66.5233     2491   2376.6
 66.5316     2562   2376.1
 66.5400     2566   2375.5
 66.5483     2447   2374.9
 66.5567     2555   2374.3
 66.5650     2481   2373.6
 66.5734     2497   2372.9
 66.5818     2581   2372.1
 66.5901     2517   2371.4
 66.5985     2507   2370.7
 66.6068     2478   2369.9
 66.6152     2430   2369.2
 66.6235     2431   2368.4
 66.6319     2378   2367.7
 66.6402     2478   2366.9
 66.6486     2404   2366.2
 66.6570     2424   2365.4
 66.6653     2468   2364.7
 66.6737     2426   2363.9
 66.6820     2391   2363.1
 66.6904     2452   2362.3
 66.6987     2475   2361.4
 66.7071     2492   2360.6
 66.7154     2431   2359.6
 66.7238     2483   2358.6
 66.7322     2402   2357.6
 66.7405     2391   2356.5
 66.7489     2444   2355.4
 66.7572     2455   2354.2
 66.7656     2470   2353.0
 66.7739     2331   2351.8
 66.7823     2371   2350.5
 66.7907     2439   2349.1
 66.7990     2374   2347.8
 66.8074     2428   2346.4
 66.8157     2416   2345.0
 66.8241     2449   2343.7
 66.8324     2433   2342.3
 66.8408     2378   2341.0
 66.8491     2282   2339.6
 66.8575     2326   2338.3
 66.8659     2391   2337.0
 66.8742     2323   2335.7
 66.8826     2279   2334.5
 66.8909     2335   2333.2
 66.8993     2346   2332.0
 66.9076     2366   2330.9
 66.9160     2318   2329.7
 66.9243     2277   2328.6
 66.9327     2315   2327.5
 66.9411     2383   2326.4
 66.9494     2310   2325.4
 66.9578     2321   2324.4
 66.9661     2402   2323.4
 66.9745     2367   2322.5
 66.9828     2296   2321.6
 66.9912     2205   2320.7
 66.9995     2274   2319.8
 67.0079     2333   2318.9
 67.0163     2177   2318.1
 67.0246     2317   2317.4
 67.0330     2312   2316.7
 67.0413     2257   2316.0
 67.0497     2251   2315.4
 67.0580     2236   2314.9
 67.0664     2351   2314.4
 67.0747     2267   2313.9
 67.0831     2173   2313.6
 67.0915     2235   2313.3
 67.0998     2212   2313.0
 67.1082     2228   2312.8
 67.1165     2311   2312.7
 67.1249     2256   2312.6
 67.1332     2276   2312.5
 67.1416     2348   2312.6
 67.1499     2287   2312.7
 67.1583     2299   2312.8
 67.1667     2262   2313.0
 67.1750     2226   2313.3
 67.1834     2319   2313.6
 67.1917     2295   2313.9
 67.2001     2317   2314.3
 67.2084     2367   2314.8
 67.2168     2230   2315.3
 67.2251     2277   2315.8
 67.2335     2303   2316.3
 67.2419     2278   2316.8
 67.2502     2240   2317.4
 67.2586     2329   2317.9
 67.2669     2324   2318.4
 67.2753     2368   2319.0
 67.2836     2331   2319.5
 67.2920     2359   2319.9
 67.3003     2292   2320.3
 67.3087     2388   2320.7
 67.3171     2419   2321.0
 67.3254     2291   2321.3
 67.3338     2304   2321.5
 67.3421     2378   2321.6
 67.3505     2322   2321.6
 67.3588     2317   2321.5
 67.3672     2352   2321.4
 67.3755     2517   2321.2
 67.3839     2375   2320.9
 67.3923     2263   2320.6
 67.4006     2355   2320.2
 67.4090     2316   2319.8
 67.4173     2229   2319.3
 67.4257     2365   2318.8
 67.4340     2371   2318.2
 67.4424     2302   2317.6
 67.4507     2382   2317.0
 67.4591     2354   2316.4
 67.4675     2322   2315.8
 67.4758     2342   2315.1
 67.4842     2312   2314.5
 67.4925     2335   2313.8
 67.5009     2293   2313.1
 67.5092     2385   2312.4
 67.5176     2411   2311.6
 67.5259     2354   2310.9
 67.5343     2364   2310.1
 67.5427     2388   2309.4
 67.5510     2304   2308.6
 67.5594     2365   2307.8
 67.5677     2314   2307.1
 67.5761     2420   2306.3
 67.5844     2303   2305.5
 67.5928     2324   2304.8
 67.6011     2249   2304.1
 67.6095     2261   2303.4
 67.6179     2255   2302.8
 67.6262     2270   2302.2
 67.6346     2270   2301.7
 67.6429     2327   2301.2
 67.6513     2444   2300.8
 67.6596     2333   2300.4
 67.6680     2390   2300.2
 67.6763     2383   2300.0
 67.6847     2256   2299.8
 67.6931     2277   2299.8
 67.7014     2251   2299.8
 67.7098     2287   2299.9
 67.7181     2256   2300.1
 67.7265     2337   2300.4
 67.7348     2298   2300.7
 67.7432     2310   2301.1
 67.7515     2321   2301.6
 67.7599     2263   2302.1
 67.7683     2283   2302.7
 67.7766     2335   2303.4
 67.7850     2232   2304.0
 67.7933     2342   2304.7
 67.8017     2266   2305.4
 67.8100     2367   2306.1
 67.8184     2349   2306.8
 67.8267     2349   2307.4
 67.8351     2368   2308.0
 67.8435     2374   2308.5
 67.8518     2338   2309.0
 67.8602     2248   2309.3
 67.8685     2351   2309.6
 67.8769     2377   2309.8
 67.8852     2341   2309.8
 67.8936     2418   2309.8
 67.9019     2334   2309.6
 67.9103     2361   2309.3
 67.9187     2357   2309.0
 67.9270     2339   2308.5
 67.9354     2290   2308.0
 67.9437     2350   2307.4
 67.9521     2389   2306.7
 67.9604     2464   2306.1
 67.9688     2315   2305.3
 67.9771     2393   2304.6
 67.9855     2353   2303.8
 67.9939     2323   2303.0
 68.0022     2233   2302.1
 68.0106     2284   2301.3
 68.0189     2344   2300.4
 68.0273     2394   2299.5
 68.0356     2350   2298.6
 68.0440     2362   2297.7
 68.0524     2277   2296.7
 68.0607     2288   2295.8
 68.0691     2331   2294.8
 68.0774     2333   2293.7
 68.0858     2336   2292.7
 68.0941     2452   2291.6
 68.1025     2337   2290.4
 68.1108     2271   2289.3
 68.1192     2257   2288.2
 68.1276     2243   2287.0
 68.1359     2272   2285.8
 68.1443     2398   2284.7
 68.1526     2284   2283.5
 68.1610     2274   2282.4
 68.1693     2211   2281.2
 68.1777     2336   2280.1
 68.1860     2331   2279.0
 68.1944     2284   2277.9
 68.2028     2334   2276.9
 68.2111     2315   2275.9
 68.2195     2302   2274.9
 68.2278     2256   2273.9
 68.2362     2317   2272.9
 68.2445     2344   2271.9
 68.2529     2366   2270.9
 68.2612     2228   2270.0
 68.2696     2270   2269.0
 68.2780     2267   2268.1
 68.2863     2237   2267.1
 68.2947     2303   2266.2
 68.3030     2248   2265.3
 68.3114     2283   2264.3
 68.3197     2267   2263.4
 68.3281     2211   2262.5
 68.3364     2225   2261.7
 68.3448     2292   2260.8
 68.3532     2186   2260.0
 68.3615     2222   2259.2
 68.3699     2122   2258.4
 68.3782     2142   2257.7
 68.3866     2216   2256.9
 68.3949     2160   2256.2
 68.4033     2151   2255.5
 68.4116     2174   2254.9
 68.4200     2225   2254.3
 68.4284     2222   2253.7
 68.4367     2166   2253.1
 68.4451     2172   2252.5
 68.4534     2159   2252.0
 68.4618     2171   2251.5
 68.4701     2195   2251.0
 68.4785     2215   2250.5
 68.4868     2208   2250.0
 68.4952     2179   2249.5
 68.5036     2171   2249.0
 68.5119     2201   2248.6
 68.5203     2200   2248.2
 68.5286     2124   2247.7
 68.5370     2254   2247.3
 68.5453     2239   2246.9
 68.5537     2157   2246.5
 68.5620     2147   2246.0
 68.5704     2152   2245.6
 68.5788     2217   2245.2
 68.5871     2228   2244.8
 68.5955     2154   2244.4
 68.6038     2208   2244.0
 68.6122     2215   2243.6
 68.6205     2191   2243.2
 68.6289     2223   2242.9
 68.6372     2195   2242.5
 68.6456     2278   2242.1
 68.6540     2203   2241.7
 68.6623     2304   2241.4
 68.6707     2204   2241.0
 68.6790     2229   2240.6
 68.6874     2145   2240.3
 68.6957     2207   2240.0
 68.7041     2207   2239.6
 68.7124     2130   2239.3
 68.7208     2142   2239.0
 68.7292     2249   2238.8
 68.7375     2241   2238.5
 68.7459     2158   2238.3
 68.7542     2188   2238.0
 68.7626     2229   2237.8
 68.7709     2301   2237.7
 68.7793     2226   2237.5
 68.7876     2130   2237.4
 68.7960     2084   2237.3
 68.8044     2202   2237.2
 68.8127     2154   2237.1
 68.8211     2123   2237.1
 68.8294     2315   2237.1
 68.8378     2308   2237.1
 68.8461     2105   2237.2
 68.8545     2218   2237.3
 68.8628     2225   2237.4
 68.8712     2272   2237.5
 68.8796     2193   2237.7
 68.8879     2164   2237.9
 68.8963     2209   2238.1
 68.9046     2220   2238.3
 68.9130     2197   2238.5
 68.9213     2233   2238.7
 68.9297     2222   2239.0
 68.9380     2250   2239.2
 68.9464     2172   2239.5
 68.9548     2113   2239.8
 68.9631     2124   2240.0
 68.9715     2277   2240.3
 68.9798     2170   2240.6
 68.9882     2201   2240.9
 68.9965     2216   2241.2
 69.0049     2186   2241.5
 69.0132     2291   2241.9
 69.0216     2277   2242.2
 69.0300     2117   2242.6
 69.0383     2252   2243.1
 69.0467     2252   2243.5
 69.0550     2060   2244.0
 69.0634     2269   2244.5
 69.0717     2268   2245.0
 69.0801     2256   2245.6
 69.0884     2267   2246.2
 69.0968     2272   2246.8
 69.1052     2168   2247.4
 69.1135     2250   2248.1
 69.1219     2317   2248.8
 69.1302     2227   2249.4
 69.1386     2260   2250.1
 69.1469     2222   2250.8
 69.1553     2286   2251.5
 69.1636     2258   2252.1
 69.1720     2288   2252.8
 69.1804     2345   2253.4
 69.1887     2219   2254.1
 69.1971     2246   2254.7
 69.2054     2290   2255.3
 69.2138     2290   2255.9
 69.2221     2310   2256.4
 69.2305     2265   2256.9
 69.2388     2362   2257.4
 69.2472     2250   2257.8
 69.2556     2223   2258.2
 69.2639     2269   2258.6
 69.2723     2283   2258.9
 69.2806     2232   2259.1
 69.2890     2293   2259.3
 69.2973     2271   2259.4
 69.3057     2370   2259.5
 69.3141     2304   2259.4
 69.3224     2236   2259.4
 69.3308     2257   2259.2
 69.3391     2262   2259.0
 69.3475     2326   2258.7
 69.3558     2263   2258.4
 69.3642     2340   2258.0
 69.3725     2322   2257.5
 69.3809     2246   2257.0
 69.3893     2332   2256.4
 69.3976     2305   2255.7
 69.4060     2310   2255.0
 69.4143     2252   2254.3
 69.4227     2285   2253.5
 69.4310     2210   2252.7
 69.4394     2318   2251.9
 69.4477     2273   2251.0
 69.4561     2249   2250.1
 69.4645     2129   2249.2
 69.4728     2240   2248.3
 69.4812     2292   2247.3
 69.4895     2322   2246.4
 69.4979     2240   2245.5
 69.5062     2328   2244.5
 69.5146     2248   2243.6
 69.5229     2249   2242.6
 69.5313     2245   2241.7
 69.5397     2222   2240.8
 69.5480     2275   2239.9
 69.5564     2172   2239.0
 69.5647     2249   2238.1
 69.5731     2216   2237.2
 69.5814     2340   2236.3
 69.5898     2240   2235.5
 69.5981     2215   2234.7
 69.6065     2294   2233.9
 69.6149     2295   2233.2
 69.6232     2209   2232.4
 69.6316     2219   2231.7
 69.6399     2220   2231.1
 69.6483     2162   2230.5
 69.6566     2230   2229.9
 69.6650     2224   2229.4
 69.6733     2210   2228.9
 69.6817     2228   2228.4
 69.6901     2256   2228.0
 69.6984     2171   2227.6
 69.7068     2213   2227.2
 69.7151     2276   2226.9
 69.7235     2145   2226.6
 69.7318     2294   2226.3
 69.7402     2136   2226.1
 69.7485     2227   2225.9
 69.7569     2180   2225.7
 69.7653     2263   2225.5
 69.7736     2166   2225.3
 69.7820     2227   2225.2
 69.7903     2290   2225.0
 69.7987     2229   2224.9
 69.8070     2256   2224.8
 69.8154     2302   2224.7
 69.8237     2230   2224.6
 69.8321     2304   2224.5
 69.8405     2134   2224.4
 69.8488     2243   2224.3
 69.8572     2178   2224.2
 69.8655     2225   2224.1
 69.8739     2163   2224.0
 69.8822     2209   2223.9
 69.8906     2217   2223.8
 69.8989     2232   2223.6
 69.9073     2266   2223.5
 69.9157     2189   2223.4
 69.9240     2257   2223.2
 69.9324     2248   2223.0
 69.9407     2229   2222.8
 69.9491     2238   2222.6
 69.9574     2270   2222.3
 69.9658     2232   2222.1
 69.9741     2243   2221.8
 69.9825     2129   2221.5
 69.9909     2168   2221.2
 69.9992     2253   2220.9
 70.0076     2221   2220.6
 70.0159     2234   2220.3
 70.0243     2076   2220.0
 70.0326     2286   2219.7
 70.0410     2219   2219.3
 70.0493     2203   2219.0
 70.0577     2145   2218.8
 70.0661     2288   2218.5
 70.0744     2352   2218.2
 70.0828     2253   2217.9
 70.0911     2255   2217.7
 70.0995     2272   2217.5
 70.1078     2175   2217.2
 70.1162     2197   2217.0
 70.1245     2329   2216.9
 70.1329     2133   2216.7
 70.1413     2202   2216.5
 70.1496     2218   2216.4
 70.1580     2323   2216.3
 70.1663     2333   2216.2
 70.1747     2194   2216.1
 70.1830     2250   2216.0
 70.1914     2075   2216.0
 70.1997     2225   2215.9
 70.2081     2196   2215.9
 70.2165     2207   2215.9
 70.2248     2262   2215.9
 70.2332     2259   2215.9
 70.2415     2276   2215.9
 70.2499     2244   2215.9
 70.2582     2263   2216.0
 70.2666     2191   2216.1
 70.2749     2293   2216.1
 70.2833     2316   2216.2
 70.2917     2157   2216.3
 70.3000     2163   2216.3
 70.3084     2195   2216.4
 70.3167     2329   2216.5
 70.3251     2337   2216.6
 70.3334     2212   2216.7
 70.3418     2213   2216.8
 70.3501     2246   2216.9
 70.3585     2219   2217.1
 70.3669     2294   2217.2
 70.3752     2191   2217.3
 70.3836     2211   2217.5
 70.3919     2257   2217.6
 70.4003     2206   2217.8
 70.4086     2268   2217.9
 70.4170     2245   2218.1
 70.4253     2331   2218.3
 70.4337     2277   2218.4
 70.4421     2239   2218.6
 70.4504     2291   2218.7
 70.4588     2338   2218.9
 70.4671     2224   2219.0
 70.4755     2291   2219.1
 70.4838     2270   2219.3
 70.4922     2274   2219.4
 70.5006     2245   2219.5
 70.5089     2337   2219.6
 70.5173     2344   2219.7
 70.5256     2266   2219.8
 70.5340     2299   2220.0
 70.5423     2194   2220.1
 70.5507     2240   2220.2
 70.5590     2309   2220.4
 70.5674     2270   2220.5
 70.5758     2265   2220.7
 70.5841     2299   2220.9
 70.5925     2129   2221.2
 70.6008     2269   2221.4
 70.6092     2283   2221.7
 70.6175     2236   2222.0
 70.6259     2284   2222.4
 70.6342     2252   2222.7
 70.6426     2354   2223.1
 70.6510     2304   2223.5
 70.6593     2219   2223.9
 70.6677     2185   2224.3
 70.6760     2157   2224.7
 70.6844     2286   2225.1
 70.6927     2230   2225.5
 70.7011     2260   2225.9
 70.7094     2267   2226.3
 70.7178     2222   2226.7
 70.7262     2248   2227.0
 70.7345     2203   2227.3
 70.7429     2202   2227.6
 70.7512     2244   2227.9
 70.7596     2235   2228.2
 70.7679     2281   2228.4
 70.7763     2211   2228.6
 70.7846     2185   2228.8
 70.7930     2239   2229.1
 70.8014     2299   2229.3
 70.8097     2164   2229.5
 70.8181     2202   2229.7
 70.8264     2295   2230.0
 70.8348     2248   2230.2
 70.8431     2204   2230.5
 70.8515     2267   2230.8
 70.8598     2255   2231.1
 70.8682     2257   2231.3
 70.8766     2138   2231.6
 70.8849     2305   2231.9
 70.8933     2166   2232.1
 70.9016     2319   2232.3
 70.9100     2197   2232.5
 70.9183     2234   2232.6
 70.9267     2331   2232.6
 70.9350     2163   2232.6
 70.9434     2305   2232.6
 70.9518     2191   2232.5
 70.9601     2292   2232.3
 70.9685     2155   2232.1
 70.9768     2218   2231.8
 70.9852     2209   2231.5
 70.9935     2286   2231.2
 71.0019     2215   2230.8
 71.0102     2281   2230.4
 71.0186     2273   2230.1
 71.0270     2288   2229.7
 71.0353     2189   2229.4
 71.0437     2233   2229.1
 71.0520     2240   2228.8
 71.0604     2202   2228.5
 71.0687     2240   2228.3
 71.0771     2292   2228.1
 71.0854     2194   2228.0
 71.0938     2287   2227.8
 71.1022     2169   2227.7
 71.1105     2217   2227.6
 71.1189     2335   2227.6
 71.1272     2212   2227.5
 71.1356     2141   2227.4
 71.1439     2249   2227.3
 71.1523     2338   2227.1
 71.1606     2224   2227.0
 71.1690     2130   2226.8
 71.1774     2288   2226.6
 71.1857     2211   2226.3
 71.1941     2232   2226.0
 71.2024     2340   2225.7
 71.2108     2289   2225.3
 71.2191     2309   2224.9
 71.2275     2230   2224.4
 71.2358     2270   2223.9
 71.2442     2177   2223.4
 71.2526     2246   2222.9
 71.2609     2241   2222.4
 71.2693     2215   2221.9
 71.2776     2164   2221.4
 71.2860     2155   2220.9
 71.2943     2219   2220.4
 71.3027     2226   2219.9
 71.3110     2122   2219.5
 71.3194     2249   2219.0
 71.3278     2219   2218.6
 71.3361     2303   2218.2
 71.3445     2243   2217.9
 71.3528     2232   2217.5
 71.3612     2146   2217.2
 71.3695     2163   2216.8
 71.3779     2266   2216.5
 71.3862     2171   2216.2
 71.3946     2212   2215.9
 71.4030     2224   2215.6
 71.4113     2131   2215.3
 71.4197     2221   2214.9
 71.4280     2233   2214.6
 71.4364     2274   2214.3
 71.4447     2085   2213.9
 71.4531     2178   2213.6
 71.4614     2212   2213.2
 71.4698     2286   2212.8
 71.4782     2217   2212.4
 71.4865     2218   2212.0
 71.4949     2166   2211.7
 71.5032     2220   2211.2
 71.5116     2158   2210.8
 71.5199     2159   2210.4
 71.5283     2211   2210.0
 71.5366     2127   2209.6
 71.5450     2201   2209.2
 71.5534     2256   2208.7
 71.5617     2123   2208.3
 71.5701     2158   2207.9
 71.5784     2145   2207.5
 71.5868     2190   2207.1
 71.5951     2197   2206.8
 71.6035     2236   2206.4
 71.6118     2156   2206.0
 71.6202     2117   2205.7
 71.6286     2095   2205.4
 71.6369     2168   2205.1
 71.6453     2149   2204.8
 71.6536     2154   2204.6
 71.6620     2171   2204.4
 71.6703     2119   2204.2
 71.6787     2197   2204.0
 71.6870     2207   2203.8
 71.6954     2107   2203.7
 71.7038     2106   2203.6
 71.7121     2161   2203.5
 71.7205     2209   2203.4
 71.7288     2143   2203.3
 71.7372     2217   2203.3
 71.7455     2126   2203.2
 71.7539     2133   2203.2
 71.7623     2215   2203.2
 71.7706     2091   2203.2
 71.7790     2135   2203.3
 71.7873     2185   2203.3
 71.7957     2118   2203.4
 71.8040     2192   2203.5
 71.8124     2139   2203.6
 71.8207     2201   2203.7
 71.8291     2140   2203.8
 71.8375     2130   2203.9
 71.8458     2157   2204.1
 71.8542     2201   2204.2
 71.8625     2218   2204.4
 71.8709     2062   2204.6
 71.8792     2125   2204.8
 71.8876     2310   2205.0
 71.8959     2189   2205.2
 71.9043     2153   2205.4
 71.9127     2040   2205.6
 71.9210     2186   2205.9
 71.9294     2152   2206.1
 71.9377     2141   2206.4
 71.9461     2182   2206.6
 71.9544     2190   2206.9
 71.9628     2178   2207.2
 71.9711     2134   2207.5
 71.9795     2243   2207.9
 71.9879     2160   2208.2
 71.9962     2236   2208.5
 72.0046     2170   2208.9
 72.0129     2227   2209.2
 72.0213     2145   2209.6
 72.0296     2179   2209.9
 72.0380     2201   2210.3
 72.0463     2144   2210.7
 72.0547     2172   2211.1
 72.0631     2116   2211.5
 72.0714     2159   2211.9
 72.0798     2199   2212.3
 72.0881     2224   2212.8
 72.0965     2172   2213.2
 72.1048     2242   2213.7
 72.1132     2242   2214.1
 72.1215     2210   2214.6
 72.1299     2221   2215.1
 72.1383     2192   2215.5
 72.1466     2220   2216.0
 72.1550     2322   2216.5
 72.1633     2210   2217.0
 72.1717     2301   2217.5
 72.1800     2203   2218.0
 72.1884     2175   2218.5
 72.1967     2085   2219.0
 72.2051     2207   2219.4
 72.2135     2248   2219.9
 72.2218     2261   2220.4
 72.2302     2278   2220.8
 72.2385     2302   2221.3
 72.2469     2117   2221.7
 72.2552     2288   2222.1
 72.2636     2242   2222.5
 72.2719     2220   2222.9
 72.2803     2262   2223.3
 72.2887     2196   2223.7
 72.2970     2143   2224.1
 72.3054     2324   2224.4
 72.3137     2245   2224.8
 72.3221     2283   2225.1
 72.3304     2261   2225.4
 72.3388     2296   2225.7
 72.3471     2237   2226.0
 72.3555     2244   2226.3
 72.3639     2262   2226.6
 72.3722     2235   2226.9
 72.3806     2218   2227.2
 72.3889     2157   2227.5
 72.3973     2215   2227.8
 72.4056     2223   2228.1
 72.4140     2223   2228.4
 72.4223     2324   2228.7
 72.4307     2284   2229.0
 72.4391     2185   2229.4
 72.4474     2234   2229.8
 72.4558     2304   2230.1
 72.4641     2284   2230.5
 72.4725     2225   2230.9
 72.4808     2284   2231.3
 72.4892     2268   2231.8
 72.4975     2287   2232.2
 72.5059     2239   2232.6
 72.5143     2303   2233.1
 72.5226     2277   2233.5
 72.5310     2219   2234.0
 72.5393     2293   2234.4
 72.5477     2307   2234.8
 72.5560     2210   2235.2
 72.5644     2229   2235.6
 72.5727     2228   2235.9
 72.5811     2177   2236.2
 72.5895     2337   2236.4
 72.5978     2210   2236.6
 72.6062     2238   2236.7
 72.6145     2327   2236.8
 72.6229     2183   2236.8
 72.6312     2293   2236.8
 72.6396     2256   2236.7
 72.6479     2239   2236.6
 72.6563     2221   2236.4
 72.6647     2270   2236.1
 72.6730     2191   2235.8
 72.6814     2251   2235.5
 72.6897     2317   2235.2
 72.6981     2252   2234.8
 72.7064     2254   2234.5
 72.7148     2240   2234.1
 72.7231     2242   2233.7
 72.7315     2219   2233.3
 72.7399     2309   2233.0
 72.7482     2268   2232.6
 72.7566     2194   2232.2
 72.7649     2248   2231.9
 72.7733     2326   2231.5
 72.7816     2239   2231.2
 72.7900     2252   2230.8
 72.7983     2179   2230.5
 72.8067     2233   2230.1
 72.8151     2227   2229.8
 72.8234     2235   2229.4
 72.8318     2197   2229.0
 72.8401     2276   2228.6
 72.8485     2244   2228.2
 72.8568     2309   2227.7
 72.8652     2256   2227.3
 72.8735     2333   2226.8
 72.8819     2254   2226.3
 72.8903     2222   2225.8
 72.8986     2239   2225.3
 72.9070     2263   2224.7
 72.9153     2173   2224.2
 72.9237     2096   2223.6
 72.9320     2271   2223.0
 72.9404     2119   2222.5
 72.9487     2318   2221.9
 72.9571     2187   2221.3
 72.9655     2225   2220.8
 72.9738     2237   2220.2
 72.9822     2284   2219.7
 72.9905     2278   2219.1
 72.9989     2206   2218.6
 73.0072     2187   2218.0
 73.0156     2178   2217.5
 73.0240     2205   2217.0
 73.0323     2151   2216.5
 73.0407     2210   2216.0
 73.0490     2204   2215.5
 73.0574     2112   2215.0
 73.0657     2310   2214.5
 73.0741     2205   2214.0
 73.0824     2209   2213.5
 73.0908     2232   2213.0
 73.0992     2220   2212.6
 73.1075     2239   2212.1
 73.1159     2234   2211.6
 73.1242     2206   2211.2
 73.1326     2168   2210.7
 73.1409     2075   2210.3
 73.1493     2172   2209.9
 73.1576     2210   2209.5
 73.1660     2209   2209.1
 73.1744     2215   2208.7
 73.1827     2179   2208.3
 73.1911     2215   2208.0
 73.1994     2160   2207.7
 73.2078     2112   2207.4
 73.2161     2205   2207.1
 73.2245     2178   2206.9
 73.2328     2203   2206.6
 73.2412     2153   2206.4
 73.2496     2135   2206.2
 73.2579     2100   2206.0
 73.2663     2179   2205.8
 73.2746     2220   2205.7
 73.2830     2172   2205.5
 73.2913     2205   2205.4
 73.2997     2155   2205.2
 73.3080     2067   2205.1
 73.3164     2238   2204.9
 73.3248     2236   2204.8
 73.3331     2254   2204.7
 73.3415     2215   2204.5
 73.3498     2192   2204.4
 73.3582     2213   2204.2
 73.3665     2246   2204.0
 73.3749     2209   2203.9
 73.3832     2157   2203.7
 73.3916     2248   2203.5
 73.4000     2152   2203.3
 73.4083     2268   2203.0
 73.4167     2235   2202.8
 73.4250     2207   2202.6
 73.4334     2163   2202.3
 73.4417     2159   2202.1
 73.4501     2240   2201.9
 73.4584     2172   2201.6
 73.4668     2197   2201.4
 73.4752     2157   2201.2
 73.4835     2201   2201.0
 73.4919     2213   2200.8
 73.5002     2174   2200.6
 73.5086     2176   2200.4
 73.5169     2204   2200.2
 73.5253     2186   2200.0
 73.5336     2268   2199.9
 73.5420     2235   2199.7
 73.5504     2263   2199.6
 73.5587     2164   2199.4
 73.5671     2196   2199.3
 73.5754     2204   2199.2
 73.5838     2209   2199.0
 73.5921     2152   2198.9
 73.6005     2220   2198.8
 73.6088     2136   2198.6
 73.6172     2184   2198.5
 73.6256     2188   2198.4
 73.6339     2206   2198.2
 73.6423     2257   2198.1
 73.6506     2187   2197.9
 73.6590     2193   2197.8
 73.6673     2142   2197.6
 73.6757     2245   2197.5
 73.6840     2106   2197.3
 73.6924     2176   2197.2
 73.7008     2090   2197.1
 73.7091     2118   2197.0
 73.7175     2197   2196.9
 73.7258     2209   2196.8
 73.7342     2276   2196.7
 73.7425     2274   2196.6
 73.7509     2136   2196.6
 73.7592     2088   2196.5
 73.7676     2050   2196.5
 73.7760     2187   2196.5
 73.7843     2163   2196.5
 73.7927     2212   2196.5
 73.8010     2302   2196.5
 73.8094     2160   2196.6
 73.8177     2161   2196.6
 73.8261     2057   2196.7
 73.8344     2190   2196.8
 73.8428     2248   2196.9
 73.8512     2203   2197.0
 73.8595     2100   2197.1
 73.8679     2213   2197.2
 73.8762     2213   2197.3
 73.8846     2141   2197.4
 73.8929     2098   2197.5
 73.9013     2270   2197.6
 73.9096     2110   2197.7
 73.9180     2102   2197.8
 73.9264     2227   2197.9
 73.9347     2218   2198.0
 73.9431     2208   2198.1
 73.9514     2223   2198.2
 73.9598     2177   2198.3
 73.9681     2207   2198.4
 73.9765     2200   2198.5
 73.9848     2215   2198.5
 73.9932     2104   2198.6
 74.0016     2177   2198.7
 74.0099     2188   2198.8
 74.0183     2230   2198.9
 74.0266     2211   2199.0
 74.0350     2142   2199.0
 74.0433     2192   2199.1
 74.0517     2136   2199.3
 74.0600     2152   2199.4
 74.0684     2170   2199.5
 74.0768     2114   2199.7
 74.0851     2225   2199.8
 74.0935     2159   2200.0
 74.1018     2140   2200.2
 74.1102     2113   2200.4
 74.1185     2167   2200.6
 74.1269     2173   2200.8
 74.1352     2152   2201.0
 74.1436     2207   2201.3
 74.1520     2179   2201.6
 74.1603     2119   2201.8
 74.1687     2138   2202.1
 74.1770     2074   2202.4
 74.1854     2193   2202.7
 74.1937     2243   2203.0
 74.2021     2088   2203.4
 74.2104     2118   2203.7
 74.2188     2219   2204.0
 74.2272     2140   2204.4
 74.2355     2106   2204.7
 74.2439     2228   2205.1
 74.2522     2204   2205.5
 74.2606     2112   2205.8
 74.2689     2139   2206.2
 74.2773     2272   2206.6
 74.2857     2205   2207.0
 74.2940     2243   2207.3
 74.3024     2202   2207.7
 74.3107     2254   2208.1
 74.3191     2138   2208.5
 74.3274     2146   2208.9
 74.3358     2207   2209.2
 74.3441     2152   2209.6
 74.3525     2232   2209.9
 74.3609     2175   2210.3
 74.3692     2239   2210.6
 74.3776     2167   2210.9
 74.3859     2157   2211.2
 74.3943     2189   2211.5
 74.4026     2109   2211.8
 74.4110     2090   2212.0
 74.4193     2118   2212.3
 74.4277     2191   2212.5
 74.4361     2204   2212.6
 74.4444     2183   2212.8
 74.4528     2298   2212.9
 74.4611     2203   2213.0
 74.4695     2194   2213.1
 74.4778     2171   2213.2
 74.4862     2220   2213.2
 74.4945     2227   2213.2
 74.5029     2128   2213.2
 74.5113     2211   2213.2
 74.5196     2210   2213.1
 74.5280     2235   2213.0
 74.5363     2184   2212.9
 74.5447     2167   2212.8
 74.5530     2164   2212.7
 74.5614     2246   2212.6
 74.5697     2185   2212.4
 74.5781     2131   2212.2
 74.5865     2227   2212.0
 74.5948     2159   2211.9
 74.6032     2113   2211.7
 74.6115     2250   2211.4
 74.6199     2291   2211.2
 74.6282     2133   2211.0
 74.6366     2143   2210.8
 74.6449     2222   2210.6
 74.6533     2152   2210.3
 74.6617     2213   2210.1
 74.6700     2182   2209.9
 74.6784     2170   2209.7
 74.6867     2253   2209.4
 74.6951     2094   2209.2
 74.7034     2129   2209.0
 74.7118     2226   2208.8
 74.7201     2202   2208.6
 74.7285     2237   2208.4
 74.7369     2136   2208.3
 74.7452     2299   2208.1
 74.7536     2168   2207.9
 74.7619     2188   2207.8
 74.7703     2057   2207.7
 74.7786     2176   2207.5
 74.7870     2136   2207.4
 74.7953     2161   2207.3
 74.8037     2211   2207.2
 74.8121     2210   2207.2
 74.8204     2213   2207.1
 74.8288     2182   2207.0
 74.8371     2210   2207.0
 74.8455     2267   2207.0
 74.8538     2228   2207.0
 74.8622     2235   2207.0
 74.8705     2221   2207.0
 74.8789     2184   2207.0
 74.8873     2146   2207.1
 74.8956     2272   2207.1
 74.9040     2202   2207.2
 74.9123     2230   2207.2
 74.9207     2175   2207.3
 74.9290     2236   2207.4
 74.9374     2182   2207.5
 74.9457     2223   2207.6
 74.9541     2216   2207.7
 74.9625     2208   2207.9
 74.9708     2268   2208.0
 74.9792     2131   2208.1
 74.9875     2177   2208.3
 74.9959     2200   2208.4
 75.0042     2164   2208.6
 75.0126     2253   2208.7
 75.0209     2298   2208.9
 75.0293     2136   2209.0
 75.0377     2233   2209.2
 75.0460     2177   2209.4
 75.0544     2177   2209.6
 75.0627     2182   2209.8
 75.0711     2219   2210.0
 75.0794     2210   2210.2
 75.0878     2249   2210.5
 75.0961     2207   2210.7
 75.1045     2259   2210.9
 75.1129     2139   2211.1
 75.1212     2159   2211.4
 75.1296     2213   2211.6
 75.1379     2222   2211.9
 75.1463     2329   2212.1
 75.1546     2192   2212.4
 75.1630     2202   2212.6
 75.1713     2267   2212.8
 75.1797     2253   2213.1
 75.1881     2302   2213.3
 75.1964     2255   2213.6
 75.2048     2277   2213.9
 75.2131     2224   2214.1
 75.2215     2222   2214.4
 75.2298     2226   2214.6
 75.2382     2196   2214.9
 75.2465     2286   2215.1
 75.2549     2315   2215.4
 75.2633     2274   2215.7
 75.2716     2292   2215.9
 75.2800     2240   2216.2
 75.2883     2194   2216.4
 75.2967     2227   2216.7
 75.3050     2327   2216.9
 75.3134     2251   2217.2
 75.3217     2275   2217.4
 75.3301     2292   2217.7
 75.3385     2337   2217.9
 75.3468     2269   2218.1
 75.3552     2279   2218.3
 75.3635     2321   2218.5
 75.3719     2283   2218.7
 75.3802     2281   2218.9
 75.3886     2257   2219.1
 75.3969     2281   2219.3
 75.4053     2327   2219.4
 75.4137     2256   2219.6
 75.4220     2265   2219.7
 75.4304     2316   2219.9
 75.4387     2225   2220.0
 75.4471     2202   2220.1
 75.4554     2263   2220.2
 75.4638     2200   2220.3
 75.4721     2263   2220.4
 75.4805     2257   2220.5
 75.4889     2261   2220.6
 75.4972     2195   2220.7
 75.5056     2270   2220.7
 75.5139     2266   2220.8
 75.5223     2298   2220.8
 75.5306     2299   2220.9
 75.5390     2237   2220.9
 75.5474     2228   2220.9
 75.5557     2196   2220.9
 75.5641     2285   2221.0
 75.5724     2340   2221.0
 75.5808     2217   2221.0
 75.5891     2323   2221.0
 75.5975     2353   2220.9
 75.6058     2261   2220.9
 75.6142     2324   2220.9
 75.6226     2306   2220.9
 75.6309     2308   2220.8
 75.6393     2312   2220.8
 75.6476     2258   2220.7
 75.6560     2215   2220.6
 75.6643     2227   2220.6
 75.6727     2246   2220.5
 75.6810     2387   2220.4
 75.6894     2308   2220.2
 75.6978     2240   2220.1
 75.7061     2341   2220.0
 75.7145     2205   2219.8
 75.7228     2305   2219.6
 75.7312     2358   2219.4
 75.7395     2296   2219.2
 75.7479     2277   2219.0
 75.7562     2337   2218.8
 75.7646     2359   2218.6
 75.7730     2349   2218.4
 75.7813     2485   2218.2
 75.7897     2212   2218.0
 75.7980     2312   2217.8
 75.8064     2311   2217.6
 75.8147     2267   2217.4
 75.8231     2277   2217.2
 75.8314     2319   2217.0
 75.8398     2180   2216.9
 75.8482     2383   2216.7
 75.8565     2326   2216.6
 75.8649     2175   2216.5
 75.8732     2273   2216.4
 75.8816     2255   2216.3
 75.8899     2317   2216.3
 75.8983     2261   2216.2
 75.9066     2294   2216.2
 75.9150     2349   2216.1
 75.9234     2286   2216.1
 75.9317     2333   2216.1
 75.9401     2311   2216.1
 75.9484     2244   2216.0
 75.9568     2312   2216.0
 75.9651     2252   2216.0
 75.9735     2246   2215.9
 75.9818     2371   2215.9
 75.9902     2329   2215.8
 75.9986     2292   2215.7
 76.0069     2319   2215.7
 76.0153     2312   2215.6
 76.0236     2190   2215.5
 76.0320     2415   2215.4
 76.0403     2246   2215.2
 76.0487     2350   2215.1
 76.0570     2294   2215.0
 76.0654     2248   2214.9
 76.0738     2278   2214.7
 76.0821     2263   2214.6
 76.0905     2246   2214.5
 76.0988     2234   2214.4
 76.1072     2244   2214.3
 76.1155     2335   2214.2
 76.1239     2175   2214.1
 76.1322     2266   2214.1
 76.1406     2219   2214.0
 76.1490     2269   2214.0
 76.1573     2244   2213.9
 76.1657     2311   2213.9
 76.1740     2233   2213.9
 76.1824     2227   2213.9
 76.1907     2300   2213.9
 76.1991     2254   2213.9
 76.2074     2219   2214.0
 76.2158     2274   2214.0
 76.2242     2310   2214.1
 76.2325     2261   2214.1
 76.2409     2186   2214.2
 76.2492     2184   2214.3
 76.2576     2290   2214.4
 76.2659     2240   2214.4
 76.2743     2291   2214.5
 76.2826     2243   2214.6
 76.2910     2329   2214.8
 76.2994     2320   2214.9
 76.3077     2162   2215.0
 76.3161     2257   2215.2
 76.3244     2270   2215.4
 76.3328     2157   2215.5
 76.3411     2240   2215.7
 76.3495     2188   2215.9
 76.3578     2263   2216.2
 76.3662     2275   2216.4
 76.3746     2354   2216.7
 76.3829     2267   2217.0
 76.3913     2195   2217.3
 76.3996     2237   2217.7
 76.4080     2276   2218.0
 76.4163     2268   2218.4
 76.4247     2220   2218.8
 76.4330     2283   2219.3
 76.4414     2162   2219.7
 76.4498     2228   2220.2
 76.4581     2218   2220.6
 76.4665     2312   2221.1
 76.4748     2298   2221.5
 76.4832     2234   2222.0
 76.4915     2224   2222.4
 76.4999     2256   2222.9
 76.5082     2284   2223.3
 76.5166     2161   2223.6
 76.5250     2227   2224.0
 76.5333     2226   2224.3
 76.5417     2324   2224.5
 76.5500     2303   2224.8
 76.5584     2233   2224.9
 76.5667     2269   2225.1
 76.5751     2298   2225.2
 76.5834     2233   2225.3
 76.5918     2317   2225.4
 76.6002     2263   2225.5
 76.6085     2263   2225.5
 76.6169     2295   2225.6
 76.6252     2224   2225.6
 76.6336     2307   2225.6
 76.6419     2269   2225.7
 76.6503     2282   2225.7
 76.6586     2288   2225.8
 76.6670     2200   2225.8
 76.6754     2274   2225.9
 76.6837     2317   2226.0
 76.6921     2245   2226.0
 76.7004     2141   2226.1
 76.7088     2290   2226.2
 76.7171     2310   2226.3
 76.7255     2274   2226.3
 76.7339     2228   2226.4
 76.7422     2393   2226.5
 76.7506     2288   2226.5
 76.7589     2169   2226.6
 76.7673     2250   2226.6
 76.7756     2251   2226.6
 76.7840     2274   2226.7
 76.7923     2253   2226.7
 76.8007     2295   2226.6
 76.8091     2212   2226.6
 76.8174     2252   2226.6
 76.8258     2329   2226.5
 76.8341     2242   2226.5
 76.8425     2258   2226.4
 76.8508     2229   2226.4
 76.8592     2206   2226.4
 76.8675     2253   2226.3
 76.8759     2288   2226.3
 76.8843     2253   2226.3
 76.8926     2262   2226.2
 76.9010     2341   2226.2
 76.9093     2170   2226.2
 76.9177     2227   2226.2
 76.9260     2234   2226.2
 76.9344     2216   2226.2
 76.9427     2173   2226.2
 76.9511     2175   2226.2
 76.9595     2282   2226.2
 76.9678     2256   2226.2
 76.9762     2152   2226.2
 76.9845     2232   2226.2
 76.9929     2228   2226.2
 77.0012     2243   2226.2
 77.0096     2261   2226.2
 77.0179     2235   2226.2
 77.0263     2389   2226.2
 77.0347     2293   2226.2
 77.0430     2243   2226.2
 77.0514     2151   2226.2
 77.0597     2245   2226.2
 77.0681     2184   2226.2
 77.0764     2184   2226.2
 77.0848     2216   2226.2
 77.0931     2197   2226.2
 77.1015     2128   2226.2
 77.1099     2197   2226.1
 77.1182     2262   2226.1
 77.1266     2205   2226.1
 77.1349     2219   2226.1
 77.1433     2200   2226.0
 77.1516     2210   2226.0
 77.1600     2206   2226.0
 77.1683     2265   2226.0
 77.1767     2201   2225.9
 77.1851     2217   2225.9
 77.1934     2233   2225.9
 77.2018     2203   2225.9
 77.2101     2170   2225.9
 77.2185     2159   2225.9
 77.2268     2128   2225.9
 77.2352     2250   2225.9
 77.2435     2136   2225.9
 77.2519     2139   2226.0
 77.2603     2298   2226.0
 77.2686     2151   2226.0
 77.2770     2259   2226.0
 77.2853     2298   2226.1
 77.2937     2272   2226.1
 77.3020     2174   2226.1
 77.3104     2209   2226.2
 77.3187     2194   2226.2
 77.3271     2155   2226.3
 77.3355     2167   2226.3
 77.3438     2285   2226.3
 77.3522     2178   2226.4
 77.3605     2246   2226.4
 77.3689     2244   2226.4
 77.3772     2120   2226.4
 77.3856     2222   2226.5
 77.3939     2174   2226.5
 77.4023     2157   2226.5
 77.4107     2171   2226.5
 77.4190     2170   2226.6
 77.4274     2267   2226.6
 77.4357     2220   2226.6
 77.4441     2146   2226.6
 77.4524     2219   2226.7
 77.4608     2065   2226.7
 77.4691     2208   2226.7
 77.4775     2144   2226.8
 77.4859     2203   2226.8
 77.4942     2174   2226.9
 77.5026     2173   2226.9
 77.5109     2172   2227.0
 77.5193     2101   2227.0
 77.5276     2160   2227.1
 77.5360     2220   2227.2
 77.5443     2180   2227.3
 77.5527     2110   2227.3
 77.5611     2182   2227.4
 77.5694     2153   2227.5
 77.5778     2272   2227.6
 77.5861     2234   2227.7
 77.5945     2147   2227.9
 77.6028     2133   2228.0
 77.6112     2135   2228.1
 77.6195     2202   2228.2
 77.6279     2084   2228.4
 77.6363     2189   2228.5
 77.6446     2263   2228.6
 77.6530     2216   2228.8
 77.6613     2174   2229.0
 77.6697     2177   2229.1
 77.6780     2224   2229.3
 77.6864     2197   2229.4
 77.6947     2204   2229.6
 77.7031     2163   2229.8
 77.7115     2162   2230.0
 77.7198     2249   2230.2
 77.7282     2110   2230.4
 77.7365     2274   2230.6
 77.7449     2239   2230.8
 77.7532     2216   2231.0
 77.7616     2236   2231.2
 77.7699     2178   2231.5
 77.7783     2201   2231.7
 77.7867     2139   2231.9
 77.7950     2219   2232.2
 77.8034     2159   2232.4
 77.8117     2156   2232.7
 77.8201     2226   2233.0
 77.8284     2191   2233.3
 77.8368     2222   2233.5
 77.8451     2210   2233.8
 77.8535     2223   2234.1
 77.8619     2263   2234.5
 77.8702     2158   2234.8
 77.8786     2223   2235.1
 77.8869     2287   2235.4
 77.8953     2075   2235.8
 77.9036     2172   2236.1
 77.9120     2169   2236.5
 77.9203     2107   2236.8
 77.9287     2233   2237.2
 77.9371     2157   2237.6
 77.9454     2163   2237.9
 77.9538     2192   2238.3
 77.9621     2151   2238.7
 77.9705     2193   2239.1
 77.9788     2210   2239.4
 77.9872     2116   2239.8
 77.9956     2108   2240.2
 78.0039     2194   2240.6
 78.0123     2166   2241.0
 78.0206     2194   2241.4
 78.0290     2154   2241.8
 78.0373     2197   2242.2
 78.0457     2215   2242.6
 78.0540     2276   2243.0
 78.0624     2254   2243.4
 78.0708     2205   2243.8
 78.0791     2314   2244.2
 78.0875     2155   2244.5
 78.0958     2301   2244.9
 78.1042     2249   2245.3
 78.1125     2160   2245.7
 78.1209     2319   2246.0
 78.1292     2215   2246.4
 78.1376     2167   2246.8
 78.1460     2203   2247.1
 78.1543     2176   2247.5
 78.1627     2285   2247.8
 78.1710     2164   2248.2
 78.1794     2111   2248.5
 78.1877     2143   2248.8
 78.1961     2151   2249.2
 78.2044     2130   2249.5
 78.2128     2177   2249.8
 78.2212     2186   2250.2
 78.2295     2203   2250.5
 78.2379     2158   2250.8
 78.2462     2147   2251.1
 78.2546     2177   2251.4
 78.2629     2126   2251.7
 78.2713     2284   2252.0
 78.2796     2174   2252.3
 78.2880     2187   2252.6
 78.2964     2218   2252.9
 78.3047     2236   2253.1
 78.3131     2234   2253.4
 78.3214     2268   2253.7
 78.3298     2225   2254.0
 78.3381     2278   2254.3
 78.3465     2256   2254.5
 78.3548     2220   2254.8
 78.3632     2253   2255.1
 78.3716     2178   2255.3
 78.3799     2212   2255.6
 78.3883     2212   2255.9
 78.3966     2230   2256.1
 78.4050     2215   2256.4
 78.4133     2157   2256.7
 78.4217     2235   2256.9
 78.4300     2162   2257.2
 78.4384     2252   2257.4
 78.4468     2110   2257.7
 78.4551     2270   2258.0
 78.4635     2111   2258.2
 78.4718     2173   2258.5
 78.4802     2184   2258.8
 78.4885     2203   2259.1
 78.4969     2276   2259.3
 78.5052     2259   2259.6
 78.5136     2244   2259.9
 78.5220     2260   2260.2
 78.5303     2241   2260.5
 78.5387     2246   2260.7
 78.5470     2160   2261.0
 78.5554     2293   2261.3
 78.5637     2222   2261.6
 78.5721     2159   2261.9
 78.5804     2138   2262.3
 78.5888     2254   2262.6
 78.5972     2292   2262.9
 78.6055     2189   2263.2
 78.6139     2236   2263.5
 78.6222     2267   2263.9
 78.6306     2252   2264.2
 78.6389     2248   2264.6
 78.6473     2166   2264.9
 78.6556     2260   2265.3
 78.6640     2241   2265.7
 78.6724     2156   2266.0
 78.6807     2192   2266.4
 78.6891     2147   2266.8
 78.6974     2268   2267.2
 78.7058     2166   2267.6
 78.7141     2114   2268.0
 78.7225     2139   2268.4
 78.7308     2192   2268.8
 78.7392     2287   2269.3
 78.7476     2162   2269.7
 78.7559     2241   2270.1
 78.7643     2190   2270.6
 78.7726     2169   2271.0
 78.7810     2176   2271.5
 78.7893     2224   2271.9
 78.7977     2261   2272.4
 78.8060     2285   2272.9
 78.8144     2200   2273.4
 78.8228     2253   2273.9
 78.8311     2179   2274.4
 78.8395     2295   2274.9
 78.8478     2253   2275.4
 78.8562     2262   2275.9
 78.8645     2185   2276.4
 78.8729     2259   2277.0
 78.8812     2266   2277.5
 78.8896     2152   2278.0
 78.8980     2248   2278.6
 78.9063     2195   2279.1
 78.9147     2244   2279.7
 78.9230     2291   2280.3
 78.9314     2267   2280.8
 78.9397     2312   2281.4
 78.9481     2199   2282.0
 78.9564     2244   2282.6
 78.9648     2302   2283.1
 78.9732     2336   2283.7
 78.9815     2292   2284.3
 78.9899     2254   2284.9
 78.9982     2254   2285.4
 79.0066     2271   2286.0
 79.0149     2263   2286.6
 79.0233     2244   2287.2
 79.0316     2258   2287.7
 79.0400     2300   2288.3
 79.0484     2318   2288.9
 79.0567     2344   2289.4
 79.0651     2184   2290.0
 79.0734     2268   2290.5
 79.0818     2385   2291.1
 79.0901     2244   2291.6
 79.0985     2206   2292.2
 79.1068     2281   2292.7
 79.1152     2269   2293.2
 79.1236     2272   2293.8
 79.1319     2302   2294.3
 79.1403     2295   2294.9
 79.1486     2222   2295.4
 79.1570     2250   2296.0
 79.1653     2296   2296.5
 79.1737     2320   2297.1
 79.1820     2274   2297.6
 79.1904     2310   2298.2
 79.1988     2227   2298.8
 79.2071     2211   2299.4
 79.2155     2277   2299.9
 79.2238     2244   2300.5
 79.2322     2270   2301.1
 79.2405     2320   2301.7
 79.2489     2327   2302.3
 79.2573     2289   2302.9
 79.2656     2238   2303.5
 79.2740     2275   2304.1
 79.2823     2273   2304.8
 79.2907     2258   2305.4
 79.2990     2331   2306.0
 79.3074     2282   2306.6
 79.3157     2295   2307.3
 79.3241     2328   2307.9
 79.3325     2306   2308.5
 79.3408     2321   2309.2
 79.3492     2333   2309.9
 79.3575     2268   2310.5
 79.3659     2386   2311.2
 79.3742     2224   2311.9
 79.3826     2237   2312.6
 79.3909     2265   2313.3
 79.3993     2331   2314.0
 79.4077     2428   2314.7
 79.4160     2325   2315.5
 79.4244     2321   2316.2
 79.4327     2341   2317.0
 79.4411     2340   2317.8
 79.4494     2416   2318.6
 79.4578     2425   2319.4
 79.4661     2360   2320.3
 79.4745     2319   2321.1
 79.4829     2270   2322.0
 79.4912     2302   2322.9
 79.4996     2269   2323.8
 79.5079     2226   2324.7
 79.5163     2324   2325.7
 79.5246     2269   2326.6
 79.5330     2294   2327.6
 79.5413     2305   2328.6
 79.5497     2321   2329.6
 79.5581     2312   2330.7
 79.5664     2299   2331.7
 79.5748     2276   2332.8
 79.5831     2249   2333.9
 79.5915     2186   2334.9
 79.5998     2348   2336.0
 79.6082     2308   2337.1
 79.6165     2332   2338.3
 79.6249     2342   2339.4
 79.6333     2288   2340.5
 79.6416     2352   2341.7
 79.6500     2417   2342.8
 79.6583     2351   2344.0
 79.6667     2287   2345.1
 79.6750     2320   2346.2
 79.6834     2403   2347.4
 79.6917     2274   2348.5
 79.7001     2325   2349.7
 79.7085     2318   2350.8
 79.7168     2246   2351.9
 79.7252     2246   2353.0
 79.7335     2343   2354.1
 79.7419     2402   2355.2
 79.7502     2379   2356.3
 79.7586     2438   2357.4
 79.7669     2352   2358.5
 79.7753     2406   2359.6
 79.7837     2455   2360.7
 79.7920     2409   2361.7
 79.8004     2403   2362.8
 79.8087     2423   2363.9
 79.8171     2354   2365.0
 79.8254     2356   2366.0
 79.8338     2432   2367.1
 79.8421     2343   2368.1
 79.8505     2516   2369.2
 79.8589     2391   2370.2
 79.8672     2433   2371.3
 79.8756     2397   2372.3
 79.8839     2491   2373.3
 79.8923     2456   2374.3
 79.9006     2463   2375.3
 79.9090     2457   2376.2
 79.9173     2456   2377.2
 79.9257     2445   2378.1
 79.9341     2511   2378.9
 79.9424     2514   2379.8
 79.9508     2405   2380.5
 79.9591     2455   2381.3
 79.9675     2559   2382.0
 79.9758     2581   2382.6
 79.9842     2521   2383.3
 79.9925     2504   2383.8
 80.0009     2491   2384.4
 80.0093     2503   2384.9
 80.0176     2582   2385.3
 80.0260     2539   2385.8
 80.0343     2606   2386.2
 80.0427     2461   2386.6
 80.0510     2533   2387.0
 80.0594     2573   2387.3
 80.0677     2557   2387.7
 80.0761     2518   2388.0
 80.0845     2550   2388.4
 80.0928     2548   2388.7
 80.1012     2514   2389.1
 80.1095     2496   2389.5
 80.1179     2490   2389.8
 80.1262     2507   2390.2
 80.1346     2477   2390.6
 80.1429     2513   2391.0
 80.1513     2556   2391.4
 80.1597     2444   2391.8
 80.1680     2464   2392.2
 80.1764     2496   2392.6
 80.1847     2504   2393.0
 80.1931     2507   2393.4
 80.2014     2488   2393.8
 80.2098     2432   2394.2
 80.2181     2613   2394.7
 80.2265     2487   2395.1
 80.2349     2452   2395.5
 80.2432     2513   2395.9
 80.2516     2570   2396.3
 80.2599     2577   2396.7
 80.2683     2509   2397.1
 80.2766     2452   2397.5
 80.2850     2507   2397.9
 80.2933     2461   2398.3
 80.3017     2546   2398.6
 80.3101     2492   2399.0
 80.3184     2460   2399.4
 80.3268     2442   2399.8
 80.3351     2458   2400.1
 80.3435     2560   2400.5
 80.3518     2420   2400.8
 80.3602     2455   2401.2
 80.3685     2299   2401.5
 80.3769     2491   2401.8
 80.3853     2471   2402.2
 80.3936     2440   2402.5
 80.4020     2411   2402.8
 80.4103     2485   2403.1
 80.4187     2402   2403.4
 80.4270     2492   2403.7
 80.4354     2332   2404.0
 80.4437     2393   2404.2
 80.4521     2477   2404.5
 80.4605     2519   2404.8
 80.4688     2547   2405.0
 80.4772     2472   2405.3
 80.4855     2463   2405.6
 80.4939     2436   2405.8
 80.5022     2393   2406.1
 80.5106     2406   2406.3
 80.5190     2428   2406.6
 80.5273     2394   2406.8
 80.5357     2412   2407.1
 80.5440     2473   2407.4
 80.5524     2355   2407.6
 80.5607     2435   2407.9
 80.5691     2352   2408.1
 80.5774     2427   2408.4
 80.5858     2460   2408.6
 80.5942     2395   2408.9
 80.6025     2390   2409.1
 80.6109     2337   2409.4
 80.6192     2436   2409.6
 80.6276     2319   2409.8
 80.6359     2438   2410.0
 80.6443     2426   2410.2
 80.6526     2376   2410.4
 80.6610     2404   2410.6
 80.6694     2469   2410.8
 80.6777     2345   2410.9
 80.6861     2419   2411.1
 80.6944     2308   2411.2
 80.7028     2397   2411.4
 80.7111     2409   2411.5
 80.7195     2355   2411.6
 80.7278     2373   2411.7
 80.7362     2447   2411.8
 80.7446     2424   2411.9
 80.7529     2409   2412.0
 80.7613     2382   2412.1
 80.7696     2406   2412.2
 80.7780     2334   2412.2
 80.7863     2433   2412.3
 80.7947     2463   2412.4
 80.8030     2406   2412.5
 80.8114     2418   2412.6
 80.8198     2438   2412.6
 80.8281     2400   2412.7
 80.8365     2371   2412.8
 80.8448     2296   2412.9
 80.8532     2360   2413.0
 80.8615     2402   2413.1
 80.8699     2338   2413.2
 80.8782     2345   2413.3
 80.8866     2364   2413.4
 80.8950     2340   2413.5
 80.9033     2432   2413.7
 80.9117     2393   2413.8
 80.9200     2482   2413.9
 80.9284     2415   2414.1
 80.9367     2395   2414.3
 80.9451     2344   2414.4
 80.9534     2386   2414.6
 80.9618     2456   2414.8
 80.9702     2387   2415.0
 80.9785     2393   2415.2
 80.9869     2418   2415.4
 80.9952     2324   2415.6
 81.0036     2465   2415.8
 81.0119     2260   2416.0
 81.0203     2435   2416.3
 81.0286     2324   2416.5
 81.0370     2406   2416.8
 81.0454     2311   2417.0
 81.0537     2372   2417.3
 81.0621     2383   2417.6
 81.0704     2398   2417.8
 81.0788     2374   2418.1
 81.0871     2364   2418.5
 81.0955     2391   2418.8
 81.1038     2327   2419.1
 81.1122     2378   2419.4
 81.1206     2426   2419.8
 81.1289     2393   2420.1
 81.1373     2388   2420.5
 81.1456     2433   2420.9
 81.1540     2374   2421.3
 81.1623     2328   2421.7
 81.1707     2374   2422.1
 81.1790     2368   2422.5
 81.1874     2427   2422.9
 81.1958     2340   2423.4
 81.2041     2344   2423.8
 81.2125     2407   2424.3
 81.2208     2364   2424.8
 81.2292     2326   2425.3
 81.2375     2457   2425.8
 81.2459     2323   2426.3
 81.2542     2299   2426.8
 81.2626     2302   2427.3
 81.2710     2361   2427.8
 81.2793     2352   2428.3
 81.2877     2366   2428.9
 81.2960     2359   2429.4
 81.3044     2407   2429.9
 81.3127     2453   2430.5
 81.3211     2482   2431.0
 81.3294     2399   2431.5
 81.3378     2411   2432.0
 81.3462     2306   2432.5
 81.3545     2401   2433.1
 81.3629     2461   2433.6
 81.3712     2391   2434.1
 81.3796     2284   2434.6
 81.3879     2470   2435.0
 81.3963     2453   2435.5
 81.4046     2463   2436.0
 81.4130     2433   2436.5
 81.4214     2459   2437.0
 81.4297     2439   2437.4
 81.4381     2473   2437.9
 81.4464     2452   2438.4
 81.4548     2426   2438.8
 81.4631     2381   2439.3
 81.4715     2461   2439.8
 81.4798     2530   2440.2
 81.4882     2468   2440.7
 81.4966     2421   2441.2
 81.5049     2469   2441.7
 81.5133     2466   2442.2
 81.5216     2555   2442.7
 81.5300     2397   2443.2
 81.5383     2412   2443.7
 81.5467     2390   2444.2
 81.5550     2473   2444.7
 81.5634     2515   2445.3
 81.5718     2463   2445.8
 81.5801     2391   2446.3
 81.5885     2441   2446.9
 81.5968     2463   2447.4
 81.6052     2502   2448.0
 81.6135     2472   2448.6
 81.6219     2457   2449.1
 81.6302     2517   2449.7
 81.6386     2488   2450.3
 81.6470     2469   2450.9
 81.6553     2518   2451.4
 81.6637     2416   2452.0
 81.6720     2514   2452.6
 81.6804     2490   2453.2
 81.6887     2527   2453.8
 81.6971     2419   2454.4
 81.7054     2497   2454.9
 81.7138     2471   2455.5
 81.7222     2518   2456.1
 81.7305     2399   2456.7
 81.7389     2494   2457.2
 81.7472     2531   2457.7
 81.7556     2417   2458.3
 81.7639     2467   2458.8
 81.7723     2547   2459.2
 81.7807     2540   2459.7
 81.7890     2568   2460.1
 81.7974     2457   2460.6
 81.8057     2533   2460.9
 81.8141     2572   2461.3
 81.8224     2494   2461.6
 81.8308     2476   2461.9
 81.8391     2456   2462.2
 81.8475     2456   2462.4
 81.8559     2564   2462.6
 81.8642     2573   2462.8
 81.8726     2571   2463.0
 81.8809     2574   2463.2
 81.8893     2568   2463.3
 81.8976     2614   2463.4
 81.9060     2541   2463.5
 81.9143     2643   2463.6
 81.9227     2653   2463.7
 81.9311     2500   2463.8
 81.9394     2645   2463.9
 81.9478     2544   2464.0
 81.9561     2595   2464.1
 81.9645     2641   2464.2
 81.9728     2527   2464.3
 81.9812     2563   2464.4
 81.9895     2498   2464.5
 81.9979     2532   2464.6
 82.0063     2621   2464.7
 82.0146     2470   2464.8
 82.0230     2566   2464.8
 82.0313     2505   2464.9
 82.0397     2507   2465.0
 82.0480     2589   2465.1
 82.0564     2532   2465.2
 82.0647     2635   2465.3
 82.0731     2510   2465.3
 82.0815     2575   2465.4
 82.0898     2544   2465.4
 82.0982     2508   2465.4
 82.1065     2551   2465.4
 82.1149     2540   2465.4
 82.1232     2518   2465.3
 82.1316     2650   2465.3
 82.1399     2507   2465.2
 82.1483     2499   2465.1
 82.1567     2548   2465.0
 82.1650     2467   2464.9
 82.1734     2555   2464.8
 82.1817     2485   2464.6
 82.1901     2565   2464.5
 82.1984     2576   2464.3
 82.2068     2529   2464.1
 82.2151     2624   2463.9
 82.2235     2549   2463.7
 82.2319     2570   2463.6
 82.2402     2574   2463.4
 82.2486     2538   2463.2
 82.2569     2518   2463.0
 82.2653     2482   2462.8
 82.2736     2529   2462.6
 82.2820     2591   2462.4
 82.2903     2501   2462.2
 82.2987     2549   2462.1
 82.3071     2490   2461.9
 82.3154     2406   2461.8
 82.3238     2440   2461.6
 82.3321     2497   2461.5
 82.3405     2411   2461.3
 82.3488     2449   2461.2
 82.3572     2460   2461.0
 82.3655     2514   2460.9
 82.3739     2497   2460.8
 82.3823     2498   2460.6
 82.3906     2425   2460.5
 82.3990     2469   2460.4
 82.4073     2439   2460.3
 82.4157     2427   2460.1
 82.4240     2481   2460.0
 82.4324     2385   2459.9
 82.4407     2431   2459.8
 82.4491     2441   2459.7
 82.4575     2449   2459.6
 82.4658     2488   2459.4
 82.4742     2513   2459.3
 82.4825     2466   2459.2
 82.4909     2437   2459.1
 82.4992     2397   2459.0
 82.5076     2486   2459.0
 82.5159     2521   2458.9
 82.5243     2485   2458.8
 82.5327     2432   2458.8
 82.5410     2408   2458.7
 82.5494     2449   2458.7
 82.5577     2402   2458.6
 82.5661     2473   2458.6
 82.5744     2394   2458.6
 82.5828     2359   2458.6
 82.5911     2436   2458.6
 82.5995     2442   2458.7
 82.6079     2414   2458.7
 82.6162     2375   2458.8
 82.6246     2472   2458.8
 82.6329     2412   2458.9
 82.6413     2389   2459.0
 82.6496     2426   2459.1
 82.6580     2375   2459.2
 82.6663     2375   2459.3
 82.6747     2467   2459.4
 82.6831     2473   2459.5
 82.6914     2390   2459.7
 82.6998     2444   2459.8
 82.7081     2439   2460.0
 82.7165     2382   2460.1
 82.7248     2419   2460.3
 82.7332     2393   2460.4
 82.7415     2568   2460.6
 82.7499     2515   2460.8
 82.7583     2525   2460.9
 82.7666     2417   2461.1
 82.7750     2553   2461.2
 82.7833     2471   2461.4
 82.7917     2434   2461.5
 82.8000     2518   2461.6
 82.8084     2542   2461.7
 82.8167     2504   2461.8
 82.8251     2591   2461.8
 82.8335     2473   2461.9
 82.8418     2572   2461.9
 82.8502     2509   2461.9
 82.8585     2507   2461.9
 82.8669     2475   2461.8
 82.8752     2553   2461.7
 82.8836     2609   2461.6
 82.8919     2481   2461.5
 82.9003     2526   2461.4
 82.9087     2567   2461.2
 82.9170     2476   2461.1
 82.9254     2523   2460.9
 82.9337     2515   2460.7
 82.9421     2505   2460.5
 82.9504     2577   2460.3
 82.9588     2481   2460.2
 82.9672     2482   2460.0
 82.9755     2557   2459.8
 82.9839     2529   2459.6
 82.9922     2526   2459.4
 83.0006     2562   2459.2
 83.0089     2443   2459.0
 83.0173     2587   2458.8
 83.0256     2514   2458.6
 83.0340     2530   2458.4
 83.0424     2573   2458.3
 83.0507     2515   2458.1
 83.0591     2592   2457.9
 83.0674     2488   2457.7
 83.0758     2452   2457.5
 83.0841     2583   2457.3
 83.0925     2468   2457.1
 83.1008     2502   2456.9
 83.1092     2546   2456.7
 83.1176     2410   2456.5
 83.1259     2544   2456.3
 83.1343     2575   2456.1
 83.1426     2355   2455.8
 83.1510     2496   2455.6
 83.1593     2554   2455.3
 83.1677     2529   2455.1
 83.1760     2554   2454.8
 83.1844     2489   2454.5
 83.1928     2408   2454.3
 83.2011     2603   2454.0
 83.2095     2478   2453.7
 83.2178     2424   2453.4
 83.2262     2485   2453.1
 83.2345     2392   2452.8
 83.2429     2505   2452.5
 83.2512     2474   2452.2
 83.2596     2492   2451.9
 83.2680     2367   2451.6
 83.2763     2511   2451.3
 83.2847     2499   2451.0
 83.2930     2349   2450.7
 83.3014     2401   2450.5
 83.3097     2369   2450.2
 83.3181     2382   2449.9
 83.3264     2365   2449.6
 83.3348     2432   2449.3
 83.3432     2340   2449.0
 83.3515     2433   2448.7
 83.3599     2419   2448.5
 83.3682     2394   2448.2
 83.3766     2465   2447.9
 83.3849     2316   2447.6
 83.3933     2342   2447.4
 83.4016     2324   2447.1
 83.4100     2400   2446.8
 83.4184     2282   2446.5
 83.4267     2296   2446.2
 83.4351     2364   2446.0
 83.4434     2276   2445.7
 83.4518     2306   2445.4
 83.4601     2419   2445.1
 83.4685     2355   2444.8
 83.4768     2329   2444.5
 83.4852     2345   2444.2
 83.4936     2437   2443.9
 83.5019     2328   2443.6
 83.5103     2302   2443.2
 83.5186     2259   2442.9
 83.5270     2267   2442.6
 83.5353     2346   2442.3
 83.5437     2295   2441.9
 83.5520     2183   2441.6
 83.5604     2342   2441.3
 83.5688     2259   2440.9
 83.5771     2352   2440.6
 83.5855     2216   2440.2
 83.5938     2242   2439.8
 83.6022     2323   2439.5
 83.6105     2175   2439.1
 83.6189     2262   2438.7
 83.6272     2275   2438.3
 83.6356     2343   2437.9
 83.6440     2324   2437.5
 83.6523     2323   2437.1
 83.6607     2387   2436.7
 83.6690     2268   2436.3
 83.6774     2331   2435.9
 83.6857     2260   2435.4
 83.6941     2284   2435.0
 83.7024     2391   2434.5
 83.7108     2317   2434.1
 83.7192     2285   2433.6
 83.7275     2361   2433.1
 83.7359     2226   2432.7
 83.7442     2302   2432.2
 83.7526     2262   2431.7
 83.7609     2238   2431.2
 83.7693     2236   2430.7
 83.7776     2302   2430.2
 83.7860     2298   2429.7
 83.7944     2255   2429.2
 83.8027     2379   2428.7
 83.8111     2201   2428.2
 83.8194     2268   2427.8
 83.8278     2220   2427.3
 83.8361     2265   2426.8
 83.8445     2194   2426.3
 83.8528     2307   2425.8
 83.8612     2241   2425.3
 83.8696     2254   2424.8
 83.8779     2322   2424.3
 83.8863     2308   2423.8
 83.8946     2326   2423.2
 83.9030     2288   2422.7
 83.9113     2267   2422.2
 83.9197     2268   2421.7
 83.9280     2283   2421.2
 83.9364     2299   2420.7
 83.9448     2294   2420.2
 83.9531     2326   2419.7
 83.9615     2233   2419.1
 83.9698     2319   2418.6
 83.9782     2249   2418.1
 83.9865     2176   2417.6
 83.9949     2263   2417.1
 84.0032     2316   2416.6
 84.0116     2233   2416.1
 84.0200     2368   2415.6
 84.0283     2305   2415.0
 84.0367     2221   2414.5
 84.0450     2212   2414.0
 84.0534     2342   2413.6
 84.0617     2340   2413.1
 84.0701     2300   2412.6
 84.0784     2324   2412.1
 84.0868     2326   2411.6
 84.0952     2322   2411.2
 84.1035     2334   2410.7
 84.1119     2322   2410.3
 84.1202     2374   2409.8
 84.1286     2331   2409.4
 84.1369     2343   2409.0
 84.1453     2281   2408.6
 84.1536     2335   2408.2
 84.1620     2436   2407.8
 84.1704     2360   2407.4
 84.1787     2354   2407.0
 84.1871     2348   2406.6
 84.1954     2329   2406.3
 84.2038     2401   2405.9
 84.2121     2360   2405.6
 84.2205     2204   2405.3
 84.2289     2287   2404.9
 84.2372     2337   2404.6
 84.2456     2219   2404.3
 84.2539     2354   2404.0
 84.2623     2345   2403.7
 84.2706     2278   2403.5
 84.2790     2443   2403.2
 84.2873     2319   2403.0
 84.2957     2358   2402.7
 84.3041     2389   2402.5
 84.3124     2419   2402.2
 84.3208     2355   2402.0
 84.3291     2350   2401.8
 84.3375     2334   2401.5
 84.3458     2444   2401.3
 84.3542     2461   2401.1
 84.3625     2484   2400.8
 84.3709     2399   2400.6
 84.3793     2474   2400.3
 84.3876     2517   2400.0
 84.3960     2544   2399.8
 84.4043     2505   2399.5
 84.4127     2449   2399.2
 84.4210     2411   2398.8
 84.4294     2582   2398.5
 84.4377     2526   2398.1
 84.4461     2377   2397.7
 84.4545     2521   2397.3
 84.4628     2633   2396.8
 84.4712     2558   2396.4
 84.4795     2619   2395.9
 84.4879     2484   2395.4
 84.4962     2505   2394.9
 84.5046     2470   2394.4
 84.5129     2628   2393.8
 84.5213     2652   2393.3
 84.5297     2536   2392.7
 84.5380     2683   2392.1
 84.5464     2498   2391.6
 84.5547     2565   2391.0
 84.5631     2599   2390.4
 84.5714     2548   2389.8
 84.5798     2549   2389.2
 84.5881     2595   2388.6
 84.5965     2525   2388.0
 84.6049     2408   2387.4
 84.6132     2497   2386.8
 84.6216     2666   2386.2
 84.6299     2509   2385.6
 84.6383     2532   2385.0
 84.6466     2558   2384.4
 84.6550     2533   2383.7
 84.6633     2481   2383.1
 84.6717     2450   2382.5
 84.6801     2563   2381.9
 84.6884     2507   2381.2
 84.6968     2510   2380.6
 84.7051     2637   2379.9
 84.7135     2560   2379.3
 84.7218     2430   2378.6
 84.7302     2537   2377.9
 84.7385     2543   2377.2
 84.7469     2541   2376.5
 84.7553     2620   2375.8
 84.7636     2464   2375.1
 84.7720     2435   2374.4
 84.7803     2563   2373.6
 84.7887     2443   2372.9
 84.7970     2457   2372.2
 84.8054     2590   2371.4
 84.8137     2424   2370.7
 84.8221     2476   2369.9
 84.8305     2500   2369.2
 84.8388     2477   2368.4
 84.8472     2506   2367.6
 84.8555     2526   2366.9
 84.8639     2490   2366.1
 84.8722     2349   2365.4
 84.8806     2453   2364.6
 84.8889     2439   2363.9
 84.8973     2394   2363.1
 84.9057     2420   2362.4
 84.9140     2448   2361.6
 84.9224     2460   2360.9
 84.9307     2447   2360.1
 84.9391     2390   2359.4
 84.9474     2432   2358.7
 84.9558     2414   2358.0
 84.9641     2358   2357.2
 84.9725     2393   2356.5
 84.9809     2434   2355.8
 84.9892     2379   2355.1
 84.9976     2412   2354.4
 85.0059     2392   2353.7
 85.0143     2332   2353.1
 85.0226     2411   2352.4
 85.0310     2426   2351.7
 85.0393     2402   2351.0
 85.0477     2315   2350.4
 85.0561     2365   2349.7
 85.0644     2391   2349.0
 85.0728     2301   2348.4
 85.0811     2335   2347.7
 85.0895     2369   2347.0
 85.0978     2407   2346.4
 85.1062     2390   2345.7
 85.1145     2393   2345.0
 85.1229     2339   2344.4
 85.1313     2382   2343.7
 85.1396     2335   2343.0
 85.1480     2403   2342.3
 85.1563     2367   2341.6
 85.1647     2393   2340.9
 85.1730     2377   2340.2
 85.1814     2383   2339.5
 85.1897     2298   2338.8
 85.1981     2346   2338.1
 85.2065     2340   2337.4
 85.2148     2286   2336.7
 85.2232     2421   2336.0
 85.2315     2397   2335.3
 85.2399     2368   2334.6
 85.2482     2323   2333.9
 85.2566     2285   2333.2
 85.2649     2391   2332.5
 85.2733     2384   2331.8
 85.2817     2344   2331.1
 85.2900     2370   2330.4
 85.2984     2364   2329.8
 85.3067     2352   2329.1
 85.3151     2335   2328.4
 85.3234     2342   2327.8
 85.3318     2349   2327.1
 85.3401     2305   2326.5
 85.3485     2324   2325.9
 85.3569     2423   2325.2
 85.3652     2303   2324.6
 85.3736     2427   2323.9
 85.3819     2333   2323.3
 85.3903     2345   2322.6
 85.3986     2276   2322.0
 85.4070     2327   2321.3
 85.4153     2406   2320.6
 85.4237     2431   2320.0
 85.4321     2417   2319.3
 85.4404     2334   2318.6
 85.4488     2392   2317.9
 85.4571     2366   2317.1
 85.4655     2403   2316.4
 85.4738     2381   2315.6
 85.4822     2375   2314.9
 85.4906     2435   2314.1
 85.4989     2389   2313.3
 85.5073     2345   2312.5
 85.5156     2393   2311.7
 85.5240     2484   2310.9
 85.5323     2434   2310.1
 85.5407     2346   2309.2
 85.5490     2399   2308.4
 85.5574     2343   2307.5
 85.5658     2304   2306.7
 85.5741     2365   2305.8
 85.5825     2302   2305.0
 85.5908     2309   2304.1
 85.5992     2383   2303.2
 85.6075     2263   2302.3
 85.6159     2415   2301.5
 85.6242     2411   2300.6
 85.6326     2337   2299.7
 85.6410     2383   2298.8
 85.6493     2294   2298.0
 85.6577     2331   2297.1
 85.6660     2349   2296.2
 85.6744     2333   2295.3
 85.6827     2338   2294.4
 85.6911     2242   2293.6
 85.6994     2226   2292.7
 85.7078     2319   2291.8
 85.7162     2288   2290.9
 85.7245     2365   2290.0
 85.7329     2177   2289.1
 85.7412     2337   2288.2
 85.7496     2444   2287.3
 85.7579     2320   2286.4
 85.7663     2285   2285.5
 85.7746     2341   2284.6
 85.7830     2301   2283.7
 85.7914     2298   2282.8
 85.7997     2337   2281.9
 85.8081     2285   2281.0
 85.8164     2263   2280.0
 85.8248     2275   2279.1
 85.8331     2307   2278.1
 85.8415     2298   2277.2
 85.8498     2342   2276.2
 85.8582     2302   2275.3
 85.8666     2239   2274.3
 85.8749     2354   2273.4
 85.8833     2283   2272.4
 85.8916     2242   2271.4
 85.9000     2283   2270.5
 85.9083     2276   2269.5
 85.9167     2263   2268.6
 85.9250     2275   2267.6
 85.9334     2246   2266.7
 85.9418     2320   2265.7
 85.9501     2260   2264.8
 85.9585     2270   2263.9
 85.9668     2210   2263.0
 85.9752     2183   2262.0
 85.9835     2166   2261.1
 85.9919     2255   2260.2
 86.0002     2241   2259.3
 86.0086     2184   2258.5
 86.0170     2240   2257.6
 86.0253     2197   2256.7
 86.0337     2251   2255.9
 86.0420     2183   2255.0
 86.0504     2102   2254.2
 86.0587     2227   2253.3
 86.0671     2202   2252.5
 86.0754     2202   2251.7
 86.0838     2235   2250.9
 86.0922     2158   2250.1
 86.1005     2216   2249.3
 86.1089     2277   2248.5
 86.1172     2207   2247.7
 86.1256     2206   2246.9
 86.1339     2195   2246.1
 86.1423     2203   2245.3
 86.1506     2153   2244.6
 86.1590     2169   2243.8
 86.1674     2205   2243.0
 86.1757     2223   2242.3
 86.1841     2172   2241.5
 86.1924     2220   2240.8
 86.2008     2191   2240.1
 86.2091     2096   2239.3
 86.2175     2147   2238.6
 86.2258     2245   2237.8
 86.2342     2158   2237.1
 86.2426     2180   2236.4
 86.2509     2221   2235.7
 86.2593     2130   2234.9
 86.2676     2154   2234.2
 86.2760     2071   2233.5
 86.2843     2130   2232.8
 86.2927     2150   2232.1
 86.3010     2243   2231.4
 86.3094     2172   2230.7
 86.3178     2209   2230.0
 86.3261     2171   2229.3
 86.3345     2228   2228.6
 86.3428     2140   2227.9
 86.3512     2171   2227.2
 86.3595     2197   2226.5
 86.3679     2201   2225.8
 86.3762     2212   2225.2
 86.3846     2238   2224.5
 86.3930     2164   2223.8
 86.4013     2189   2223.1
 86.4097     2239   2222.5
 86.4180     2192   2221.8
 86.4264     2253   2221.1
 86.4347     2176   2220.5
 86.4431     2242   2219.8
 86.4514     2172   2219.2
 86.4598     2158   2218.5
 86.4682     2160   2217.8
 86.4765     2180   2217.1
 86.4849     2194   2216.5
 86.4932     2242   2215.8
 86.5016     2086   2215.1
 86.5099     2151   2214.4
 86.5183     2221   2213.8
 86.5266     2110   2213.1
 86.5350     2238   2212.4
 86.5434     2169   2211.7
 86.5517     2122   2211.0
 86.5601     2257   2210.3
 86.5684     2131   2209.5
 86.5768     2226   2208.8
 86.5851     2144   2208.1
 86.5935     2210   2207.4
 86.6018     2240   2206.7
 86.6102     2222   2206.0
 86.6186     2184   2205.2
 86.6269     2167   2204.5
 86.6353     2151   2203.8
 86.6436     2194   2203.1
 86.6520     2189   2202.4
 86.6603     2135   2201.7
 86.6687     2158   2201.0
 86.6770     2180   2200.2
 86.6854     2208   2199.5
 86.6938     2175   2198.8
 86.7021     2172   2198.1
 86.7105     2203   2197.4
 86.7188     2162   2196.7
 86.7272     2089   2196.0
 86.7355     2202   2195.4
 86.7439     2138   2194.7
 86.7523     2131   2194.0
 86.7606     2117   2193.3
 86.7690     2075   2192.6
 86.7773     2213   2191.9
 86.7857     2171   2191.2
 86.7940     2103   2190.6
 86.8024     2104   2189.9
 86.8107     2120   2189.2
 86.8191     2169   2188.6
 86.8275     2224   2187.9
 86.8358     2120   2187.2
 86.8442     2118   2186.6
 86.8525     2243   2185.9
 86.8609     2160   2185.2
 86.8692     2186   2184.6
 86.8776     2168   2183.9
 86.8859     2112   2183.3
 86.8943     2118   2182.6
 86.9027     2112   2182.0
 86.9110     2138   2181.3
 86.9194     2087   2180.7
 86.9277     2134   2180.1
 86.9361     2162   2179.4
 86.9444     2136   2178.8
 86.9528     2150   2178.2
 86.9611     2261   2177.6
 86.9695     2105   2177.0
 86.9779     2200   2176.4
 86.9862     2182   2175.8
 86.9946     2124   2175.2
 87.0029     2021   2174.6
 87.0113     2209   2174.0
 87.0196     2155   2173.4
 87.0280     2161   2172.9
 87.0363     2143   2172.3
 87.0447     2150   2171.7
 87.0531     2079   2171.2
 87.0614     2128   2170.7
 87.0698     2104   2170.1
 87.0781     2073   2169.6
 87.0865     2224   2169.1
 87.0948     2086   2168.5
 87.1032     2144   2168.0
 87.1115     2157   2167.5
 87.1199     2141   2167.0
 87.1283     2191   2166.5
 87.1366     2210   2166.0
 87.1450     2091   2165.5
 87.1533     2201   2165.0
 87.1617     2189   2164.5
 87.1700     2211   2164.1
 87.1784     2238   2163.6
 87.1867     2170   2163.1
 87.1951     2183   2162.6
 87.2035     2206   2162.1
 87.2118     2218   2161.7
 87.2202     2229   2161.2
 87.2285     2122   2160.7
 87.2369     2191   2160.3
 87.2452     2184   2159.8
 87.2536     2176   2159.3
 87.2619     2242   2158.9
 87.2703     2072   2158.4
 87.2787     2233   2158.0
 87.2870     2182   2157.5
 87.2954     2237   2157.0
 87.3037     2191   2156.6
 87.3121     2184   2156.1
 87.3204     2225   2155.7
 87.3288     2332   2155.2
 87.3371     2217   2154.7
 87.3455     2191   2154.3
 87.3539     2187   2153.8
 87.3622     2199   2153.3
 87.3706     2139   2152.9
 87.3789     2172   2152.4
 87.3873     2238   2151.9
 87.3956     2242   2151.4
 87.4040     2171   2150.9
 87.4123     2176   2150.5
 87.4207     2189   2150.0
 87.4291     2252   2149.5
 87.4374     2158   2148.9
 87.4458     2284   2148.4
 87.4541     2176   2147.9
 87.4625     2142   2147.4
 87.4708     2298   2146.9
 87.4792     2141   2146.3
 87.4875     2344   2145.8
 87.4959     2201   2145.2
 87.5043     2153   2144.7
 87.5126     2261   2144.2
 87.5210     2230   2143.6
 87.5293     2271   2143.0
 87.5377     2243   2142.5
 87.5460     2175   2141.9
 87.5544     2242   2141.4
 87.5627     2133   2140.8
 87.5711     2253   2140.2
 87.5795     2157   2139.6
 87.5878     2217   2139.1
 87.5962     2183   2138.5
 87.6045     2212   2137.9
 87.6129     2203   2137.4
 87.6212     2196   2136.8
 87.6296     2197   2136.2
 87.6379     2173   2135.6
 87.6463     2188   2135.1
 87.6547     2180   2134.5
 87.6630     2186   2133.9
 87.6714     2195   2133.3
 87.6797     2201   2132.8
 87.6881     2348   2132.2
 87.6964     2136   2131.6
 87.7048     2149   2131.1
 87.7131     2195   2130.5
 87.7215     2213   2129.9
 87.7299     2118   2129.3
 87.7382     2245   2128.8
 87.7466     2150   2128.2
 87.7549     2246   2127.6
 87.7633     2227   2127.1
 87.7716     2145   2126.5
 87.7800     2184   2125.9
 87.7883     2134   2125.4
 87.7967     2251   2124.8
 87.8051     2095   2124.2
 87.8134     2113   2123.7
 87.8218     2177   2123.1
 87.8301     2100   2122.6
 87.8385     2185   2122.0
 87.8468     2045   2121.5
 87.8552     2078   2120.9
 87.8635     2252   2120.4
 87.8719     2158   2119.8
 87.8803     2146   2119.3
 87.8886     2151   2118.8
 87.8970     2137   2118.2
 87.9053     2139   2117.7
 87.9137     2070   2117.2
 87.9220     2156   2116.7
 87.9304     2078   2116.2
 87.9387     2105   2115.6
 87.9471     2174   2115.1
 87.9555     2080   2114.7
 87.9638     2162   2114.2
 87.9722     2100   2113.7
 87.9805     2074   2113.2
 87.9889     2051   2112.7
 87.9972     2116   2112.2
 88.0056     2064   2111.8
 88.0140     2126   2111.3
 88.0223     2046   2110.8
 88.0307     2100   2110.4
 88.0390     2156   2109.9
 88.0474     2035   2109.5
 88.0557     2154   2109.0
 88.0641     2105   2108.6
 88.0724     2093   2108.1
 88.0808     2046   2107.7
 88.0892     2109   2107.2
 88.0975     2118   2106.8
 88.1059     2105   2106.3
 88.1142     2101   2105.9
 88.1226     2065   2105.4
 88.1309     2124   2105.0
 88.1393     2043   2104.5
 88.1476     1995   2104.1
 88.1560     2030   2103.6
 88.1644     2145   2103.2
 88.1727     2070   2102.7
 88.1811     2084   2102.3
 88.1894     2098   2101.8
 88.1978     2118   2101.4
 88.2061     2050   2100.9
 88.2145     2109   2100.4
 88.2228     2014   2100.0
 88.2312     2108   2099.5
 88.2396     2100   2099.0
 88.2479     2098   2098.5
 88.2563     2010   2098.1
 88.2646     2123   2097.6
 88.2730     2075   2097.1
 88.2813     2065   2096.6
 88.2897     2101   2096.1
 88.2980     2061   2095.7
 88.3064     2033   2095.2
 88.3148     2205   2094.7
 88.3231     2078   2094.2
 88.3315     2045   2093.7
 88.3398     2008   2093.2
 88.3482     2100   2092.7
 88.3565     2008   2092.2
 88.3649     2101   2091.7
 88.3732     2061   2091.2
 88.3816     2111   2090.7
 88.3900     2064   2090.2
 88.3983     2015   2089.7
 88.4067     2088   2089.2
 88.4150     2045   2088.7
 88.4234     1943   2088.2
 88.4317     1929   2087.7
 88.4401     2053   2087.2
 88.4484     2094   2086.7
 88.4568     2062   2086.2
 88.4652     2067   2085.7
 88.4735     2054   2085.2
 88.4819     2017   2084.7
 88.4902     2138   2084.2
 88.4986     1953   2083.7
 88.5069     1996   2083.2
 88.5153     2038   2082.7
 88.5236     2024   2082.2
 88.5320     2006   2081.7
 88.5404     2110   2081.2
 88.5487     1976   2080.7
 88.5571     1963   2080.2
 88.5654     2012   2079.7
 88.5738     2076   2079.1
 88.5821     2008   2078.6
 88.5905     2073   2078.1
 88.5988     2154   2077.6
 88.6072     2054   2077.1
 88.6156     2021   2076.6
 88.6239     2039   2076.1
 88.6323     2024   2075.6
 88.6406     2070   2075.1
 88.6490     1974   2074.6
 88.6573     2072   2074.1
 88.6657     1991   2073.6
 88.6740     2085   2073.1
 88.6824     2045   2072.6
 88.6908     2091   2072.1
 88.6991     1980   2071.6
 88.7075     2051   2071.1
 88.7158     2059   2070.6
 88.7242     2043   2070.1
 88.7325     2068   2069.6
 88.7409     2025   2069.0
 88.7492     2035   2068.5
 88.7576     2140   2068.0
 88.7660     2051   2067.5
 88.7743     2138   2067.0
 88.7827     2048   2066.5
 88.7910     2191   2065.9
 88.7994     1957   2065.4
 88.8077     2123   2064.9
 88.8161     2104   2064.4
 88.8244     2057   2063.8
 88.8328     2036   2063.3
 88.8412     2073   2062.8
 88.8495     2126   2062.3
 88.8579     2011   2061.7
 88.8662     2052   2061.2
 88.8746     2021   2060.7
 88.8829     2068   2060.2
 88.8913     2081   2059.7
 88.8996     2039   2059.2
 88.9080     2033   2058.6
 88.9164     2210   2058.1
 88.9247     2029   2057.6
 88.9331     2110   2057.1
 88.9414     2080   2056.6
 88.9498     2096   2056.2
 88.9581     2006   2055.7
 88.9665     2031   2055.2
 88.9748     2027   2054.7
 88.9832     2081   2054.2
 88.9916     2029   2053.7
 88.9999     2059   2053.2
 89.0083     2055   2052.8
 89.0166     2073   2052.3
 89.0250     2046   2051.8
 89.0333     2050   2051.3
 89.0417     2100   2050.9
 89.0500     2085   2050.4
 89.0584     1977   2049.9
 89.0668     2085   2049.4
 89.0751     2051   2048.9
 89.0835     2067   2048.4
 89.0918     1990   2047.9
 89.1002     2010   2047.4
 89.1085     2094   2046.9
 89.1169     2057   2046.4
 89.1252     2017   2045.9
 89.1336     1982   2045.4
 89.1420     2117   2044.8
 89.1503     2093   2044.3
 89.1587     2102   2043.7
 89.1670     2068   2043.2
 89.1754     2026   2042.6
 89.1837     2000   2042.1
 89.1921     2047   2041.5
 89.2005     2056   2040.9
 89.2088     2129   2040.3
 89.2172     2050   2039.7
 89.2255     2030   2039.1
 89.2339     2061   2038.5
 89.2422     2004   2037.9
 89.2506     2112   2037.3
 89.2589     2107   2036.7
 89.2673     2121   2036.1
 89.2757     2012   2035.4
 89.2840     2116   2034.8
 89.2924     2005   2034.2
 89.3007     2073   2033.5
 89.3091     2004   2032.9
 89.3174     2057   2032.3
 89.3258     2006   2031.6
 89.3341     1977   2031.0
 89.3425     2106   2030.3
 89.3509     2073   2029.7
 89.3592     2004   2029.0
 89.3676     2024   2028.4
 89.3759     2092   2027.7
 89.3843     2043   2027.0
 89.3926     2058   2026.4
 89.4010     2091   2025.7
 89.4093     2007   2025.0
 89.4177     1949   2024.3
 89.4261     2002   2023.6
 89.4344     2033   2022.9
 89.4428     2078   2022.2
 89.4511     2073   2021.5
 89.4595     2095   2020.8
 89.4678     2078   2020.1
 89.4762     2098   2019.4
 89.4845     2023   2018.7
 89.4929     2089   2017.9
 89.5013     2093   2017.2
 89.5096     1904   2016.5
 89.5180     2042   2015.7
 89.5263     2029   2015.0
 89.5347     2035   2014.2
 89.5430     2024   2013.5
 89.5514     1972   2012.8
 89.5597     2086   2012.0
 89.5681     2085   2011.3
 89.5765     2041   2010.5
 89.5848     2018   2009.8
 89.5932     2017   2009.0
 89.6015     1990   2008.3
 89.6099     2036   2007.5
 89.6182     1968   2006.8
 89.6266     2033   2006.1
 89.6349     1987   2005.3
 89.6433     2014   2004.6
 89.6517     2036   2003.9
 89.6600     2012   2003.1
 89.6684     2019   2002.4
 89.6767     2046   2001.7
 89.6851     2031   2001.0
 89.6934     2034   2000.3
 89.7018     1980   1999.6
 89.7101     2062   1998.8
 89.7185     2116   1998.1
 89.7269     1937   1997.4
 89.7352     2077   1996.8
 89.7436     1979   1996.1
 89.7519     2012   1995.4
 89.7603     1948   1994.7
 89.7686     2025   1994.0
 89.7770     1947   1993.3
 89.7853     2003   1992.7
 89.7937     2009   1992.0
 89.8021     1885   1991.4
 89.8104     1922   1990.7
 89.8188     1904   1990.1
 89.8271     1995   1989.4
 89.8355     1980   1988.8
 89.8438     1976   1988.1
 89.8522     1962   1987.5
 89.8605     2026   1986.9
 89.8689     1944   1986.3
 89.8773     1922   1985.7
 89.8856     2000   1985.1
 89.8940     1956   1984.5
 89.9023     1901   1983.9
 89.9107     2028   1983.3
 89.9190     1969   1982.7
 89.9274     1971   1982.1
 89.9357     2020   1981.6
 89.9441     1985   1981.0
 89.9525     1910   1980.4
 89.9608     1962   1979.9
 89.9692     1991   1979.4
 89.9775     1977   1978.8
 89.9859     1964   1978.3
 89.9942     1982   1977.8
 90.0026     1905   1977.2
 90.0109     1991   1976.7
