# Supplementary material for: Mechanochemical vs Wet Approach for Directing CO2 Capture toward Various Carbonate and Bicarbonate Networks
Source: ACS Sustain Chem Eng. 2022 Apr 1;10(14):4374–80. doi: 10.1021/acssuschemeng.1c08402 (PMC9006257; doi:10.1021/acssuschemeng.1c08402)
Supplement: Supplementary file 4 — sc1c08402_si_004.cif [file sc1c08402_si_004.cif]

 
data_shelx
 
_audit_creation_method            'SHELXL-2018/3'
_shelx_SHELXL_version_number      '2018/3'
_chemical_name_systematic         ?
_chemical_name_common             ?
_chemical_melting_point           ?
_chemical_formula_moiety          ?
_chemical_formula_sum      'C14 H23 N5 O4' 
_chemical_formula_weight          325.37

loop_
 _atom_type_symbol
 _atom_type_description
 _atom_type_scat_dispersion_real
 _atom_type_scat_dispersion_imag
 _atom_type_scat_source
 'C'  'C'   0.0181   0.0091
 'International Tables Vol C Tables 4.2.6.8 and 6.1.1.4'
 'H'  'H'   0.0000   0.0000
 'International Tables Vol C Tables 4.2.6.8 and 6.1.1.4'
 'N'  'N'   0.0311   0.0180
 'International Tables Vol C Tables 4.2.6.8 and 6.1.1.4'
 'O'  'O'   0.0492   0.0322
 'International Tables Vol C Tables 4.2.6.8 and 6.1.1.4'
 
_space_group_crystal_system       monoclinic
_space_group_IT_number            15
_space_group_name_H-M_alt         'C 2/c'
_space_group_name_Hall            '-C 2yc'
 
_shelx_space_group_comment
;
The symmetry employed for this shelxl refinement is uniquely defined
by the following loop, which should always be used as a source of
symmetry information in preference to the above space-group names.
They are only intended as comments.
;
 
loop_
 _space_group_symop_operation_xyz
 'x, y, z'
 '-x, y, -z+1/2'
 'x+1/2, y+1/2, z'
 '-x+1/2, y+1/2, -z+1/2'
 '-x, -y, -z'
 'x, -y, z-1/2'
 '-x+1/2, -y+1/2, -z'
 'x+1/2, -y+1/2, z-1/2'
 
_cell_length_a                    18.226(3)
_cell_length_b                    16.0494(13)
_cell_length_c                    15.145(2)
_cell_angle_alpha                 90
_cell_angle_beta                  129.69(3)
_cell_angle_gamma                 90
_cell_volume                      3409.1(14)
_cell_formula_units_Z             8
_cell_measurement_temperature     100(2)
_cell_measurement_reflns_used     2349
_cell_measurement_theta_min       3.7897
_cell_measurement_theta_max       71.2266
 
_exptl_crystal_description        'plate'
_exptl_crystal_colour             'colorless'
_exptl_crystal_density_meas       ?
_exptl_crystal_density_method     ?
_exptl_crystal_density_diffrn     1.268          
_exptl_crystal_F_000              1392
_exptl_transmission_factor_min    ?
_exptl_transmission_factor_max    ?
_exptl_crystal_size_max           0.22
_exptl_crystal_size_mid           0.16
_exptl_crystal_size_min           0.10
_exptl_absorpt_coefficient_mu     0.787
_shelx_estimated_absorpt_T_min    ?
_shelx_estimated_absorpt_T_max    ?
_exptl_absorpt_correction_type    'multi-scan'
_exptl_absorpt_correction_T_min   0.860
_exptl_absorpt_correction_T_max   0.924
_exptl_absorpt_process_details    
;
CrysAlisPro, Agilent Technologies,
Version 1.171.35.19 (release 27-10-2011 CrysAlis171 .NET)
(compiled Oct 27 2011,15:02:11)
Empirical absorption correction using spherical harmonics,
 implemented in SCALE3 ABSPACK scaling algorithm.
;
_exptl_absorpt_special_details    ?
_diffrn_ambient_temperature       100(2)
_diffrn_radiation_wavelength      1.54184
_diffrn_radiation_type            CuK\a
_diffrn_source                   'micro-focus sealed X-ray tube'
_diffrn_source_type 'SuperNova (Cu) X-ray Source'
_diffrn_measurement_device 'four-circle diffractometer'
_diffrn_measurement_device_type   'SuperNova, Dual, Cu at home/near, Eos'
_diffrn_measurement_method        '\w scans'
_diffrn_detector_area_resol_mean  16.2974
_diffrn_reflns_number             6486
_diffrn_reflns_av_unetI/netI      0.0412
_diffrn_reflns_av_R_equivalents   0.0338
_diffrn_reflns_limit_h_min        -14
_diffrn_reflns_limit_h_max        22
_diffrn_reflns_limit_k_min        -16
_diffrn_reflns_limit_k_max        19
_diffrn_reflns_limit_l_min        -18
_diffrn_reflns_limit_l_max        18
_diffrn_reflns_theta_min          4.079
_diffrn_reflns_theta_max          71.369
_diffrn_reflns_theta_full         67.684
_diffrn_measured_fraction_theta_max   0.981
_diffrn_measured_fraction_theta_full  0.997
_diffrn_reflns_Laue_measured_fraction_max    0.981
_diffrn_reflns_Laue_measured_fraction_full   0.997
_diffrn_reflns_point_group_measured_fraction_max   0.981
_diffrn_reflns_point_group_measured_fraction_full  0.997
_reflns_number_total              3250
_reflns_number_gt                 2707
_reflns_threshold_expression      'I > 2\s(I)'
_reflns_Friedel_coverage          0.000
_reflns_Friedel_fraction_max      .
_reflns_Friedel_fraction_full     .
 
_reflns_special_details
;
 Reflections were merged by SHELXL according to the crystal
 class for the calculation of statistics and refinement.
 
 _reflns_Friedel_fraction is defined as the number of unique
 Friedel pairs measured divided by the number that would be
 possible theoretically, ignoring centric projections and
 systematic absences.
;
 
_computing_data_collection   
;
CrysAlisPro, Agilent Technologies,
Version 1.171.35.19 (release 27-10-2011 CrysAlis171 .NET)
(compiled Oct 27 2011,15:02:11)
;     
_computing_cell_refinement        
;
CrysAlisPro, Agilent Technologies,
Version 1.171.35.19 (release 27-10-2011 CrysAlis171 .NET)
(compiled Oct 27 2011,15:02:11)
;
_computing_data_reduction 
;
CrysAlisPro, Agilent Technologies,
Version 1.171.35.19 (release 27-10-2011 CrysAlis171 .NET)
(compiled Oct 27 2011,15:02:11)
;        
_computing_structure_solution     'SHELXT 2014/5 (Sheldrick, 2014)'
_computing_structure_refinement 'SHELXL-2018/3 (Sheldrick, 2018)'
_computing_molecular_graphics     ?
_computing_publication_material   ?
_refine_special_details           ?
_refine_ls_structure_factor_coef  Fsqd
_refine_ls_matrix_type            full
_refine_ls_weighting_scheme       calc
_refine_ls_weighting_details
'w=1/[\s^2^(Fo^2^)+(0.1117P)^2^+0.5909P] where P=(Fo^2^+2Fc^2^)/3'
_atom_sites_solution_primary      ?
_atom_sites_solution_secondary    ?
_atom_sites_solution_hydrogens    mixed
_refine_ls_hydrogen_treatment     mixed
_refine_ls_extinction_method      none
_refine_ls_extinction_coef        .
_refine_ls_number_reflns          3250
_refine_ls_number_parameters      222
_refine_ls_number_restraints      6
_refine_ls_R_factor_all           0.0658
_refine_ls_R_factor_gt            0.0571
_refine_ls_wR_factor_ref          0.1724
_refine_ls_wR_factor_gt           0.1606
_refine_ls_goodness_of_fit_ref    1.070
_refine_ls_restrained_S_all       1.069
_refine_ls_shift/su_max           0.000
_refine_ls_shift/su_mean          0.000
 
loop_
 _atom_site_label
 _atom_site_type_symbol
 _atom_site_fract_x
 _atom_site_fract_y
 _atom_site_fract_z
 _atom_site_U_iso_or_equiv
 _atom_site_adp_type
 _atom_site_occupancy
 _atom_site_site_symmetry_order  
 _atom_site_calc_flag
 _atom_site_refinement_flags_posn
 _atom_site_refinement_flags_adp
 _atom_site_refinement_flags_occupancy
 _atom_site_disorder_assembly
 _atom_site_disorder_group
C1 C 0.14308(12) 0.58561(12) 0.39929(16) 0.0330(4) Uani 1 1 d . . . . .
C2 C 0.13998(13) 0.62895(12) 0.47631(17) 0.0368(4) Uani 1 1 d . . . . .
H2 H 0.146856 0.687840 0.481669 0.044 Uiso 1 1 calc R U . . .
C3 C 0.12689(14) 0.58678(13) 0.54571(18) 0.0392(4) Uani 1 1 d . . . . .
H3 H 0.125793 0.616642 0.599017 0.047 Uiso 1 1 calc R U . . .
C4 C 0.11545(13) 0.50094(13) 0.53654(18) 0.0408(5) Uani 1 1 d . . . . .
H4 H 0.105644 0.471827 0.582863 0.049 Uiso 1 1 calc R U . . .
C5 C 0.11837(14) 0.45803(13) 0.46005(19) 0.0420(5) Uani 1 1 d . . . . .
H5 H 0.110627 0.399223 0.454562 0.050 Uiso 1 1 calc R U . . .
C6 C 0.13248(13) 0.49888(13) 0.39003(17) 0.0373(4) Uani 1 1 d . . . . .
C7 C 0.13554(18) 0.45243(15) 0.3065(2) 0.0518(5) Uani 1 1 d . . . . .
H7A H 0.088197 0.475898 0.229573 0.078 Uiso 1 1 calc R U . . .
H7B H 0.121187 0.393501 0.305997 0.078 Uiso 1 1 calc R U . . .
H7C H 0.199247 0.457548 0.329471 0.078 Uiso 1 1 calc R U . . .
C8 C 0.23266(12) 0.64692(11) 0.35552(15) 0.0304(4) Uani 1 1 d . . . . .
C9 C 0.16965(12) 0.71528(10) 0.17324(15) 0.0286(4) Uani 1 1 d . . . . .
C10 C 0.46163(12) 0.72456(10) 0.34393(15) 0.0277(4) Uani 1 1 d . . . . .
N1 N 0.15015(11) 0.63003(10) 0.32330(14) 0.0362(4) Uani 1 1 d . . . . .
N2 N 0.31843(10) 0.62866(10) 0.45674(13) 0.0348(4) Uani 1 1 d . . . . .
H2A H 0.321855 0.601903 0.509983 0.042 Uiso 1 1 calc R U . . .
H2B H 0.370979 0.643501 0.469534 0.042 Uiso 1 1 calc R U . . .
N3 N 0.24173(10) 0.68999(10) 0.28193(13) 0.0305(3) Uani 1 1 d . . . . .
H3A H 0.300039 0.701672 0.309236 0.037 Uiso 1 1 calc R U . . .
N4 N 0.19374(10) 0.75613(10) 0.11891(12) 0.0314(3) Uani 1 1 d . . . . .
H4A H 0.149200 0.774616 0.048743 0.038 Uiso 1 1 calc R U . . .
H4B H 0.254249 0.764737 0.153046 0.038 Uiso 1 1 calc R U . . .
N5 N 0.08004(10) 0.70136(10) 0.12482(13) 0.0315(3) Uani 1 1 d . . . . .
H5A H 0.034302 0.719269 0.054716 0.038 Uiso 1 1 calc R U . . .
H5B H 0.065741 0.674124 0.162497 0.038 Uiso 1 1 calc R U . . .
O1 O 0.43415(8) 0.72717(8) 0.40186(10) 0.0313(3) Uani 1 1 d . . . . .
O2 O 0.54658(8) 0.72008(9) 0.38387(10) 0.0353(3) Uani 1 1 d . . . . .
O3 O 0.39257(8) 0.72600(8) 0.22972(11) 0.0318(3) Uani 1 1 d . . . . .
O4 O 0.38103(10) 0.55977(9) 0.66650(12) 0.0394(3) Uani 1 1 d . . . . .
C11 C 0.39578(15) 0.61990(13) 0.74660(18) 0.0405(4) Uani 1 1 d . . . . .
H11A H 0.344635 0.662405 0.706164 0.049 Uiso 1 1 calc R U . . .
H11B H 0.457841 0.648288 0.786206 0.049 Uiso 1 1 calc R U . . .
C12 C 0.39439(18) 0.57342(14) 0.8320(2) 0.0489(5) Uani 1 1 d . . . . .
H12A H 0.329494 0.571988 0.807824 0.059 Uiso 0.885(10) 1 calc R U P A -1
H12B H 0.438889 0.598552 0.909433 0.059 Uiso 0.885(10) 1 calc R U P A -1
H12C H 0.346438 0.598046 0.835430 0.059 Uiso 0.115(10) 1 calc R U P A 2
H12D H 0.457666 0.576525 0.909459 0.059 Uiso 0.115(10) 1 calc R U P A 2
C14 C 0.37996(14) 0.47758(13) 0.70287(18) 0.0387(4) Uani 1 1 d . . . . .
H14A H 0.416453 0.438301 0.693528 0.046 Uiso 0.885(10) 1 calc R U P A -1
H14B H 0.313800 0.456839 0.658089 0.046 Uiso 0.885(10) 1 calc R U P A -1
H14C H 0.440091 0.448368 0.734473 0.046 Uiso 0.115(10) 1 calc R U P A 2
H14D H 0.326323 0.445256 0.636490 0.046 Uiso 0.115(10) 1 calc R U P A 2
C13 C 0.4269(3) 0.48738(15) 0.8294(2) 0.0418(9) Uani 0.885(10) 1 d . U P A -1
H13A H 0.404287 0.444305 0.853844 0.050 Uiso 0.885(10) 1 calc R U P A -1
H13B H 0.497258 0.484377 0.879020 0.050 Uiso 0.885(10) 1 calc R U P A -1
C13A C 0.3692(18) 0.4835(10) 0.7923(17) 0.034(5) Uani 0.115(10) 1 d . U P A 2
H13C H 0.413163 0.444751 0.856535 0.041 Uiso 0.115(10) 1 calc R U P A 2
H13D H 0.302961 0.470819 0.759632 0.041 Uiso 0.115(10) 1 calc R U P A 2
H3B H 0.420(2) 0.7294(19) 0.201(3) 0.052 Uiso 1 1 d . U . . .
 
loop_
 _atom_site_aniso_label
 _atom_site_aniso_U_11
 _atom_site_aniso_U_22
 _atom_site_aniso_U_33
 _atom_site_aniso_U_23
 _atom_site_aniso_U_13
 _atom_site_aniso_U_12
C1 0.0263(8) 0.0358(9) 0.0362(9) 0.0078(7) 0.0197(7) 0.0010(6)
C2 0.0355(9) 0.0358(10) 0.0415(10) 0.0060(7) 0.0257(8) 0.0037(7)
C3 0.0415(10) 0.0435(11) 0.0438(10) 0.0067(8) 0.0325(9) 0.0074(7)
C4 0.0382(9) 0.0468(11) 0.0485(11) 0.0127(8) 0.0328(9) 0.0040(8)
C5 0.0417(11) 0.0340(10) 0.0528(12) 0.0055(8) 0.0314(10) -0.0013(7)
C6 0.0344(9) 0.0396(10) 0.0419(10) 0.0013(7) 0.0262(8) -0.0001(7)
C7 0.0650(14) 0.0426(12) 0.0614(13) -0.0052(10) 0.0467(12) -0.0043(9)
C8 0.0323(9) 0.0297(8) 0.0334(9) 0.0028(6) 0.0229(8) 0.0008(6)
C9 0.0291(8) 0.0271(8) 0.0316(8) -0.0023(6) 0.0203(7) 0.0001(6)
C10 0.0299(8) 0.0252(8) 0.0307(8) -0.0018(6) 0.0205(7) -0.0018(5)
N1 0.0327(8) 0.0417(9) 0.0363(8) 0.0079(6) 0.0231(7) 0.0007(6)
N2 0.0293(8) 0.0451(9) 0.0328(8) 0.0084(6) 0.0212(7) 0.0005(6)
N3 0.0255(7) 0.0362(8) 0.0313(7) 0.0034(6) 0.0188(6) -0.0010(5)
N4 0.0259(7) 0.0402(8) 0.0280(7) 0.0040(6) 0.0172(6) 0.0018(5)
N5 0.0274(7) 0.0373(8) 0.0294(7) 0.0042(5) 0.0179(6) 0.0003(5)
O1 0.0298(6) 0.0375(7) 0.0316(6) -0.0042(5) 0.0219(5) -0.0032(4)
O2 0.0267(6) 0.0522(8) 0.0291(6) -0.0023(5) 0.0187(5) -0.0003(5)
O3 0.0274(6) 0.0411(7) 0.0307(6) 0.0016(5) 0.0203(5) 0.0015(4)
O4 0.0522(8) 0.0343(7) 0.0362(7) 0.0051(5) 0.0303(6) 0.0058(5)
C11 0.0503(11) 0.0356(10) 0.0406(10) 0.0028(7) 0.0314(9) 0.0058(7)
C12 0.0647(14) 0.0448(12) 0.0497(12) 0.0022(9) 0.0423(11) 0.0015(9)
C14 0.0421(10) 0.0349(10) 0.0448(10) 0.0019(7) 0.0305(9) 0.0018(7)
C13 0.054(2) 0.0376(12) 0.0462(15) 0.0080(9) 0.0377(16) 0.0043(10)
C13A 0.025(10) 0.041(8) 0.044(8) 0.008(6) 0.025(7) -0.002(6)
 
_geom_special_details
;
 All esds (except the esd in the dihedral angle between two l.s. planes)
 are estimated using the full covariance matrix.  The cell esds are taken
 into account individually in the estimation of esds in distances, angles
 and torsion angles; correlations between esds in cell parameters are only
 used when they are defined by crystal symmetry.  An approximate (isotropic)
 treatment of cell esds is used for estimating esds involving l.s. planes.
;
 
loop_
 _geom_bond_atom_site_label_1
 _geom_bond_atom_site_label_2
 _geom_bond_distance
 _geom_bond_site_symmetry_2
 _geom_bond_publ_flag
C1 C2 1.390(3) . ?
C1 C6 1.400(3) . ?
C1 N1 1.428(2) . ?
C2 C3 1.393(3) . ?
C2 H2 0.9500 . ?
C3 C4 1.387(3) . ?
C3 H3 0.9500 . ?
C4 C5 1.378(3) . ?
C4 H4 0.9500 . ?
C5 C6 1.403(3) . ?
C5 H5 0.9500 . ?
C6 C7 1.499(3) . ?
C7 H7A 0.9800 . ?
C7 H7B 0.9800 . ?
C7 H7C 0.9800 . ?
C8 N1 1.279(2) . ?
C8 N2 1.349(2) . ?
C8 N3 1.408(2) . ?
C9 N5 1.314(2) . ?
C9 N4 1.327(2) . ?
C9 N3 1.356(2) . ?
C10 O2 1.254(2) . ?
C10 O1 1.259(2) . ?
C10 O3 1.340(2) . ?
N2 H2A 0.8800 . ?
N2 H2B 0.8800 . ?
N3 H3A 0.8800 . ?
N4 H4A 0.8800 . ?
N4 H4B 0.8800 . ?
N5 H5A 0.8800 . ?
N5 H5B 0.8800 . ?
O3 H3B 0.85(3) . ?
O4 C14 1.435(2) . ?
O4 C11 1.435(2) . ?
C11 C12 1.508(3) . ?
C11 H11A 0.9900 . ?
C11 H11B 0.9900 . ?
C12 C13 1.513(3) . ?
C12 C13A 1.517(18) . ?
C12 H12A 0.9900 . ?
C12 H12B 0.9900 . ?
C12 H12C 0.9900 . ?
C12 H12D 0.9900 . ?
C14 C13A 1.491(17) . ?
C14 C13 1.528(3) . ?
C14 H14A 0.9900 . ?
C14 H14B 0.9900 . ?
C14 H14C 0.9900 . ?
C14 H14D 0.9900 . ?
C13 H13A 0.9900 . ?
C13 H13B 0.9900 . ?
C13A H13C 0.9900 . ?
C13A H13D 0.9900 . ?
 
loop_
 _geom_angle_atom_site_label_1
 _geom_angle_atom_site_label_2
 _geom_angle_atom_site_label_3
 _geom_angle
 _geom_angle_site_symmetry_1
 _geom_angle_site_symmetry_3
 _geom_angle_publ_flag
C2 C1 C6 120.31(17) . . ?
C2 C1 N1 119.97(17) . . ?
C6 C1 N1 119.56(17) . . ?
C1 C2 C3 120.56(18) . . ?
C1 C2 H2 119.7 . . ?
C3 C2 H2 119.7 . . ?
C4 C3 C2 119.63(18) . . ?
C4 C3 H3 120.2 . . ?
C2 C3 H3 120.2 . . ?
C5 C4 C3 119.78(17) . . ?
C5 C4 H4 120.1 . . ?
C3 C4 H4 120.1 . . ?
C4 C5 C6 121.74(19) . . ?
C4 C5 H5 119.1 . . ?
C6 C5 H5 119.1 . . ?
C1 C6 C5 117.97(18) . . ?
C1 C6 C7 120.12(18) . . ?
C5 C6 C7 121.91(19) . . ?
C6 C7 H7A 109.5 . . ?
C6 C7 H7B 109.5 . . ?
H7A C7 H7B 109.5 . . ?
C6 C7 H7C 109.5 . . ?
H7A C7 H7C 109.5 . . ?
H7B C7 H7C 109.5 . . ?
N1 C8 N2 127.92(17) . . ?
N1 C8 N3 120.38(16) . . ?
N2 C8 N3 111.69(14) . . ?
N5 C9 N4 121.58(16) . . ?
N5 C9 N3 121.47(16) . . ?
N4 C9 N3 116.94(15) . . ?
O2 C10 O1 125.75(16) . . ?
O2 C10 O3 118.45(15) . . ?
O1 C10 O3 115.80(14) . . ?
C8 N1 C1 119.19(16) . . ?
C8 N2 H2A 120.0 . . ?
C8 N2 H2B 120.0 . . ?
H2A N2 H2B 120.0 . . ?
C9 N3 C8 126.55(14) . . ?
C9 N3 H3A 116.7 . . ?
C8 N3 H3A 116.7 . . ?
C9 N4 H4A 120.0 . . ?
C9 N4 H4B 120.0 . . ?
H4A N4 H4B 120.0 . . ?
C9 N5 H5A 120.0 . . ?
C9 N5 H5B 120.0 . . ?
H5A N5 H5B 120.0 . . ?
C10 O3 H3B 106.5(19) . . ?
C14 O4 C11 109.57(15) . . ?
O4 C11 C12 107.22(17) . . ?
O4 C11 H11A 110.3 . . ?
C12 C11 H11A 110.3 . . ?
O4 C11 H11B 110.3 . . ?
C12 C11 H11B 110.3 . . ?
H11A C11 H11B 108.5 . . ?
C11 C12 C13 101.96(17) . . ?
C11 C12 C13A 107.3(6) . . ?
C11 C12 H12A 111.4 . . ?
C13 C12 H12A 111.4 . . ?
C11 C12 H12B 111.4 . . ?
C13 C12 H12B 111.4 . . ?
H12A C12 H12B 109.2 . . ?
C11 C12 H12C 110.3 . . ?
C13A C12 H12C 110.3 . . ?
C11 C12 H12D 110.3 . . ?
C13A C12 H12D 110.3 . . ?
H12C C12 H12D 108.5 . . ?
O4 C14 C13A 109.4(7) . . ?
O4 C14 C13 104.64(17) . . ?
O4 C14 H14A 110.8 . . ?
C13 C14 H14A 110.8 . . ?
O4 C14 H14B 110.8 . . ?
C13 C14 H14B 110.8 . . ?
H14A C14 H14B 108.9 . . ?
O4 C14 H14C 109.8 . . ?
C13A C14 H14C 109.8 . . ?
O4 C14 H14D 109.8 . . ?
C13A C14 H14D 109.8 . . ?
H14C C14 H14D 108.2 . . ?
C12 C13 C14 102.2(2) . . ?
C12 C13 H13A 111.3 . . ?
C14 C13 H13A 111.3 . . ?
C12 C13 H13B 111.3 . . ?
C14 C13 H13B 111.3 . . ?
H13A C13 H13B 109.2 . . ?
C14 C13A C12 103.8(10) . . ?
C14 C13A H13C 111.0 . . ?
C12 C13A H13C 111.0 . . ?
C14 C13A H13D 111.0 . . ?
C12 C13A H13D 111.0 . . ?
H13C C13A H13D 109.0 . . ?
 
loop_
 _geom_hbond_atom_site_label_D 
 _geom_hbond_atom_site_label_H 
 _geom_hbond_atom_site_label_A 
 _geom_hbond_distance_DH 
 _geom_hbond_distance_HA 
 _geom_hbond_distance_DA 
 _geom_hbond_angle_DHA 
 _geom_hbond_site_symmetry_A 
 _geom_hbond_publ_flag
N5 H5B N1  0.88 2.00 2.659(2) 130.4 . yes
O3 H3B O2  0.85(3) 1.74(3) 2.5760(17) 166(3) 2_655 yes
N3 H3A O1  0.88 1.93 2.796(2) 167.1 . yes
 
_refine_diff_density_max    0.438
_refine_diff_density_min   -0.265
_refine_diff_density_rms    0.061

_shelx_res_file
;
TITL ml785_e_a.res in C2/c
    shelx.res
    created by SHELXL-2018/3 at 21:49:06 on 21-Jul-2021
CELL 1.54184 18.226 16.0494 15.145 90 129.69 90
ZERR 8 0.003 0.0013 0.002 0 0.03 0
LATT 7
SYMM -X,+Y,0.5-Z
SFAC C H N O
UNIT 112 184 40 32
EQIV $1 1-X,+Y,0.5-Z
EQIV $2 +X,+Y,+Z
SIMU 0.02 0.02 2 C13 > C13A

L.S. 10
PLAN  20
TEMP -173
HTAB N5 N1
HTAB O3 O2_$1
HTAB N3 O1
FMAP 2
ACTA
BOND $H
LIST 4
MERG 2
OMIT 0 180
OMIT 15 3 2
OMIT 2 0 2
OMIT 14 4 3
OMIT -2 0 2
OMIT  2   0   0

REM <olex2.extras>
REM <HklSrc "%.\\ML785_E.hkl">
REM </olex2.extras>

WGHT    0.111700    0.590900
FVAR       0.24642   0.88501
C1    1    0.143077    0.585615    0.399291    11.00000    0.02628    0.03584 =
         0.03623    0.00781    0.01971    0.00097
C2    1    0.139982    0.628953    0.476310    11.00000    0.03551    0.03581 =
         0.04150    0.00601    0.02568    0.00365
AFIX  43
H2    2    0.146856    0.687840    0.481669    11.00000   -1.20000
AFIX   0
C3    1    0.126887    0.586778    0.545708    11.00000    0.04153    0.04355 =
         0.04380    0.00669    0.03247    0.00737
AFIX  43
H3    2    0.125793    0.616642    0.599017    11.00000   -1.20000
AFIX   0
C4    1    0.115454    0.500936    0.536544    11.00000    0.03825    0.04683 =
         0.04852    0.01266    0.03284    0.00398
AFIX  43
H4    2    0.105644    0.471827    0.582863    11.00000   -1.20000
AFIX   0
C5    1    0.118371    0.458026    0.460048    11.00000    0.04167    0.03403 =
         0.05276    0.00545    0.03136   -0.00132
AFIX  43
H5    2    0.110627    0.399223    0.454562    11.00000   -1.20000
AFIX   0
C6    1    0.132476    0.498876    0.390026    11.00000    0.03439    0.03960 =
         0.04190    0.00133    0.02617   -0.00014
C7    1    0.135542    0.452435    0.306538    11.00000    0.06502    0.04264 =
         0.06137   -0.00520    0.04667   -0.00432
AFIX 137
H7A   2    0.088197    0.475898    0.229573    11.00000   -1.50000
H7B   2    0.121187    0.393501    0.305997    11.00000   -1.50000
H7C   2    0.199247    0.457548    0.329471    11.00000   -1.50000
AFIX   0
C8    1    0.232663    0.646923    0.355522    11.00000    0.03235    0.02973 =
         0.03340    0.00280    0.02292    0.00080
C9    1    0.169649    0.715280    0.173242    11.00000    0.02905    0.02715 =
         0.03158   -0.00233    0.02028    0.00012

C10   1    0.461634    0.724558    0.343927    11.00000    0.02987    0.02521 =
         0.03068   -0.00183    0.02053   -0.00176
N1    3    0.150150    0.630032    0.323300    11.00000    0.03275    0.04175 =
         0.03635    0.00785    0.02314    0.00073
N2    3    0.318433    0.628661    0.456736    11.00000    0.02929    0.04509 =
         0.03284    0.00839    0.02116    0.00053
AFIX  93
H2A   2    0.321855    0.601903    0.509983    11.00000   -1.20000
H2B   2    0.370979    0.643501    0.469534    11.00000   -1.20000
AFIX   0
N3    3    0.241726    0.689992    0.281935    11.00000    0.02551    0.03623 =
         0.03129    0.00337    0.01884   -0.00100
AFIX  43
H3A   2    0.300039    0.701672    0.309236    11.00000   -1.20000
AFIX   0
N4    3    0.193738    0.756132    0.118908    11.00000    0.02595    0.04018 =
         0.02796    0.00399    0.01723    0.00175
AFIX  93
H4A   2    0.149200    0.774616    0.048743    11.00000   -1.20000
H4B   2    0.254249    0.764737    0.153046    11.00000   -1.20000
AFIX   0
N5    3    0.080039    0.701359    0.124825    11.00000    0.02737    0.03731 =
         0.02940    0.00424    0.01795    0.00032
AFIX  93
H5A   2    0.034302    0.719269    0.054716    11.00000   -1.20000
H5B   2    0.065741    0.674124    0.162497    11.00000   -1.20000
AFIX   0

O1    4    0.434145    0.727169    0.401857    11.00000    0.02983    0.03750 =
         0.03160   -0.00423    0.02191   -0.00323
O2    4    0.546581    0.720079    0.383867    11.00000    0.02665    0.05216 =
         0.02907   -0.00230    0.01868   -0.00035
O3    4    0.392569    0.726001    0.229725    11.00000    0.02737    0.04112 =
         0.03067    0.00160    0.02027    0.00151
O4    4    0.381031    0.559775    0.666499    11.00000    0.05219    0.03429 =
         0.03616    0.00508    0.03028    0.00581
C11   1    0.395781    0.619905    0.746595    11.00000    0.05033    0.03564 =
         0.04065    0.00276    0.03143    0.00577
AFIX  23
H11A  2    0.344635    0.662405    0.706164    11.00000   -1.20000
H11B  2    0.457841    0.648288    0.786206    11.00000   -1.20000
AFIX   0
C12   1    0.394393    0.573422    0.832040    11.00000    0.06472    0.04484 =
         0.04970    0.00225    0.04230    0.00147
PART -1
AFIX  23
H12A  2    0.329494    0.571988    0.807824    21.00000   -1.20000
H12B  2    0.438889    0.598552    0.909433    21.00000   -1.20000
AFIX  23
PART 0
PART 2
H12C  2    0.346438    0.598046    0.835430   -21.00000   -1.20000
H12D  2    0.457666    0.576525    0.909459   -21.00000   -1.20000
AFIX   0
PART 0
C14   1    0.379955    0.477578    0.702870    11.00000    0.04213    0.03493 =
         0.04479    0.00194    0.03045    0.00180
PART -1
AFIX  23
H14A  2    0.416453    0.438301    0.693528    21.00000   -1.20000
H14B  2    0.313800    0.456839    0.658089    21.00000   -1.20000
AFIX  23
PART 0
PART 2
H14C  2    0.440091    0.448368    0.734473   -21.00000   -1.20000
H14D  2    0.326323    0.445256    0.636490   -21.00000   -1.20000
AFIX   0
PART 0
PART -1
C13   1    0.426917    0.487380    0.829403    21.00000    0.05410    0.03758 =
         0.04617    0.00800    0.03774    0.00426
AFIX  23
H13A  2    0.404287    0.444305    0.853844    21.00000   -1.20000
H13B  2    0.497258    0.484377    0.879020    21.00000   -1.20000
AFIX   0
PART 0
PART 2
C13A  1    0.369177    0.483537    0.792325   -21.00000    0.02526    0.04057 =
         0.04408    0.00794    0.02511   -0.00160
AFIX  23
H13C  2    0.413163    0.444751    0.856535   -21.00000   -1.20000
H13D  2    0.302961    0.470819    0.759632   -21.00000   -1.20000
AFIX   0
PART 0
H3B   2    0.420233    0.729397    0.201126    11.00000   -1.50000
HKLF 4


REM  ml785_e_a.res in C2/c
REM wR2 = 0.1724, GooF = S = 1.070, Restrained GooF = 1.069 for all data
REM R1 = 0.0571 for 2707 Fo > 4sig(Fo) and 0.0658 for all 3250 data
REM 222 parameters refined using 6 restraints

END

WGHT      0.1094      0.6504

REM Highest difference peak  0.438,  deepest hole -0.265,  1-sigma level  0.061
Q1    1   0.1642  0.5943  0.2952  11.00000  0.05    0.44
Q2    1   0.4504  0.7659  0.3791  11.00000  0.05    0.40
Q3    1   0.4401  0.5518  0.8520  11.00000  0.05    0.38
Q4    1   0.1189  0.5411  0.5049  11.00000  0.05    0.35
Q5    1   0.1397  0.4727  0.3560  11.00000  0.05    0.31
Q6    1   0.0892  0.6375  0.2571  11.00000  0.05    0.30
Q7    1   0.4419  0.6860  0.3746  11.00000  0.05    0.29
Q8    1   0.5347  0.7531  0.3962  11.00000  0.05    0.27
Q9    1   0.1053  0.6697  0.1070  11.00000  0.05    0.27
Q10   1   0.4899  0.7294  0.4719  11.00000  0.05    0.27
Q11   1   0.1221  0.4228  0.4166  11.00000  0.05    0.27
Q12   1   0.5849  0.7232  0.4443  11.00000  0.05    0.24
Q13   1   0.5557  0.7580  0.3526  11.00000  0.05    0.24
Q14   1   0.3412  0.7311  0.1858  11.00000  0.05    0.22
Q15   1   0.1509  0.5460  0.3625  11.00000  0.05    0.22
Q16   1   0.4286  0.7634  0.4363  11.00000  0.05    0.22
Q17   1   0.1089  0.6118  0.4075  11.00000  0.05    0.22
Q18   1   0.2488  0.4831  0.5460  11.00000  0.05    0.21
Q19   1   0.1288  0.7007  0.1502  11.00000  0.05    0.20
Q20   1   0.0655  0.7702  0.0168  11.00000  0.05    0.20
;
_shelx_res_checksum   54333

_shelx_hkl_file
;
   0   0   1   -0.02    0.23
   0   0   2 1056.23    8.46
   0   0   2 1065.54   15.78
   0   0   3    1.17    0.87
   0   0   4 1084.42   19.77
   0   0   5    0.59    0.87
   0   0   6  181.58   11.50
   0   0   6  183.04    7.87
   0   0   7    1.33    1.68
   0   0   7   -0.63    0.71
   0   0   8    8.61    2.16
   0   0   9    1.11    1.11
   0   0  10    4.75    1.83
   0   0  10    5.34    1.23
   0   0  11   -0.14    0.46
   0   0  12   19.12    1.98
   0   0  13    0.41    0.45
   0   0  14   93.16    2.73
   0  -2  -1  731.11    8.48
   0  -2   2  219.46    4.64
   0   2   3  445.78    7.65
   0  -2   3  464.56    8.00
   0  -2  -3  467.86   14.25
   0   2   4  437.85    9.12
   0  -2   4  433.94    8.61
   0  -2   4  492.07   14.81
   0  -2   4  483.06   16.85
   0   2   4  426.44   10.96
   0  -2   5   45.66    3.18
   0   2   5   43.17    4.26
   0  -2   5   45.52    4.99
   0  -2   5   43.18    6.42
   0   2   5   47.82    3.49
   0   2   6  317.37   10.16
   0   2   6  292.47   13.04
   0   2   7    1.47    1.04
   0   2   7    2.37    1.13
   0  -2   8  445.40   15.35
   0   2   8  464.77   14.76
   0   2   8  460.82   21.73
   0   2   9    4.51    1.60
   0  -2   9    2.59    1.25
   0  -2  10    3.76    0.83
   0  -2  10    4.49    1.08
   0   2  10    4.30    1.28
   0   2  10    5.31    1.26
   0  -2  10    6.05    1.79
   0   2  11   48.64    3.49
   0  -2  11   43.27    2.91
   0   2  12    3.48    0.96
   0  -2  12    4.58    0.95
   0   2  13    0.59    0.36
   0   2  14    4.37    0.67
   0   4   0 2329.95   18.76
   0  -4  -2  280.96    7.20
   0   4   2  221.46    7.38
   0   4   3   70.05    4.29
   0   4   3   72.84    3.28
   0   4   3   72.37    2.99
   0  -4   3   78.46    3.85
   0   4   4  791.06   16.31
   0   4   4  797.46   11.74
   0  -4   4  826.25   13.19
   0  -4   5   61.12    3.96
   0   4   5   61.94    3.76
   0   4   5   54.92    4.87
   0   4   6   29.02    2.90
   0   4   6   26.63    3.74
   0  -4   6   29.49    3.10
   0   4   7   98.18    8.58
   0   4   7  103.13    5.98
   0   4   8   50.96    6.91
   0  -4   8   56.42    5.55
   0  -4   9   42.62    5.13
   0   4   9   38.18    3.08
   0  -4  10   66.35    6.46
   0   4  10   68.89    4.22
   0   4  11    1.80    0.85
   0   4  12   14.18    1.81
   0   4  13   -0.24    0.53
   0   4  14    1.04    0.37
   0   6   0  702.59   12.85
   0   6   1  718.87   16.80
   0   6   2    0.36    0.70
   0   6   3   81.70    5.94
   0  -6   4  252.66    8.39
   0   6   4  205.93    9.36
   0  -6   5    1.01    0.68
   0   6   5    2.04    1.02
   0  -6   6   25.11    3.08
   0   6   6   23.09    3.88
   0   6   7  664.61   22.14
   0   6   9    3.79    0.74
   0   6   9    3.78    1.07
   0  -6   9    4.09    1.73
   0   6  10    0.31    0.51
   0   6  10    0.14    0.30
   0   6  11    4.73    1.23
   0   6  12   13.63    1.64
   0  -6  13    0.79    0.28
   0   6  13    1.14    0.46
   0   8   0  386.82   15.20
   0   8   1  347.62   13.36
   0   8   2  146.35    8.90
   0   8   3   56.25    5.45
   0  -8   4    7.06    1.73
   0   8   4    7.23    1.95
   0  -8   5    1.62    1.14
   0   8   5    3.50    1.49
   0  -8   6   38.25    4.29
   0   8   6   40.09    5.40
   0   8   7  114.45    9.65
   0   8   8   32.30    2.16
   0   8   9    3.27    1.05
   0   8   9    3.86    0.78
   0   8   9    2.78    0.68
   0   8  10    2.18    0.72
   0   8  10    3.07    0.74
   0   8  11    5.43    1.05
   0  -8  12    0.95    0.35
   0   8  12    0.55    0.35
   0  -8  13    9.31    0.71
   0  10   0   15.35    3.45
   0  10   1  726.34   22.88
   0  10  -1  742.46   23.87
   0  10   2    3.58    1.75
   0  10   3   51.07    5.90
   0 -10   4    2.88    1.45
   0  10   4    2.31    1.42
   0 -10   5   59.71    5.20
   0  10   5   71.53    7.75
   0  10   6   87.15    8.96
   0  10   7  153.69   11.74
   0  10   7  141.15    4.60
   0 -10   8    2.54    0.73
   0  10   8    2.23    0.72
   0  10   9   -0.10    0.35
   0 -10   9    0.40    0.36
   0  10   9    0.82    0.51
   0  10  10    8.15    1.03
   0 -10  10    7.68    1.01
   0 -10  11    0.65    0.29
   0 -10  12    3.99    0.54
   0  12   0  154.76   11.42
   0  12   1    0.76    1.10
   0  12  -1    0.79    1.31
   0  12  -2   29.88    5.58
   0  12   2   32.48    5.78
   0  12   3   42.94    6.22
   0  12  -3   43.37    6.80
   0  12   4   34.82    5.75
   0 -12   4   31.63    2.04
   0  12   4   36.06    3.67
   0  12   5    5.90    0.97
   0 -12   5    5.83    0.94
   0  12   5    5.64    2.34
   0  12   6   20.36    1.79
   0 -12   6   20.97    1.76
   0  12   7   27.90    2.11
   0 -12   7   27.82    2.08
   0 -12   8    3.94    0.78
   0  12   8    3.30    0.80
   0 -12   9   26.55    1.83
   0  12   9   26.47    1.85
   0  12   9   25.48    1.86
   0 -12  10    6.80    0.86
   0 -12  11    3.78    0.51
   0  14   0  226.25    8.11
   0  14   0  194.08   13.81
   0  14  -1   87.39    9.27
   0  14   1   92.40    5.47
   0  14   1   80.35    8.98
   0  14  -1   87.35    4.85
   0  14  -2    0.26    0.50
   0  14   2    0.50    0.66
   0  14   2    0.55    0.86
   0  14  -3   12.69    1.67
   0  14   3   12.27    2.33
   0  14   4   85.88    3.64
   0  14   4   75.96    5.31
   0  14   5   12.65    1.43
   0 -14   5   12.97    1.33
   0 -14   6   40.83    2.29
   0  14   6   44.31    2.61
   0  14   7   17.22    1.62
   0 -14   7   13.81    1.32
   0 -14   8   -0.23    0.31
   0  14   8    0.24    0.26
   0  14   8    0.06    0.31
   0  14   9    6.55    0.76
   0 -14   9    7.66    0.79
   0  16   0    5.42    1.41
   0  16   1   46.61    3.95
   0  16  -1   47.65    3.68
   0  16   2   -0.22    0.71
   0  16  -2   -0.82    0.67
   0  16  -3    0.19    0.45
   0  16   3    0.34    0.36
   0  16   4   10.39    1.26
   0  16   5    6.05    0.90
   0  16   6    4.03    0.74
   0  16   7    5.78    0.79
   0  18   0    4.82    1.20
   0  18  -1    0.11    0.50
   0  18   1    0.29    0.25
   0  18   2    4.06    0.66
   0  18  -2    5.00    0.96
   0  18   3    0.30    0.22
   0  18   4    2.21    0.46
   0  18   5   26.26    1.39
  -1  -1  14    4.49    0.70
  -1   1  14    4.64    0.86
  -1   1  13   10.10    1.41
  -1  -1  13   10.96    1.37
  -1  -1  12   67.43    3.77
  -1   1  12   69.43    4.05
  -1   1  12   68.08    3.93
  -1  -1  12   64.97    4.22
  -1  -1  11    5.55    1.17
  -1  -1  11    5.29    1.16
  -1   1  11    6.12    1.13
  -1   1  11    5.27    1.26
  -1   1  10    1.08    0.64
  -1  -1  10    0.65    0.72
  -1   1  10    0.67    0.87
  -1  -1   9   13.29    2.74
  -1   1   9    8.41    3.48
  -1   1   9   12.54    2.58
  -1  -1   8    0.82    1.84
  -1   1   8    2.00    2.04
  -1   1   8    0.52    0.48
  -1  -1   8    0.52    0.93
  -1   1   7   22.85    4.33
  -1   1   7   20.71    2.85
  -1  -1   7   22.44    4.82
  -1   1   6   80.94    6.86
  -1  -1   6   79.91    8.39
  -1  -1   5    0.48    1.06
   1  -1  -5    1.19    0.41
  -1  -1   5   -0.71    1.04
  -1   1   5    0.39    0.84
  -1  -1   4   29.06    1.81
   1  -1  -4   33.95    2.53
  -1  -1   4   36.06    4.24
  -1  -1   4   35.03    4.03
  -1   1   4   27.55    2.87
   1  -1  -3   19.10    1.65
  -1   1   3   16.15    2.66
  -1  -1   3   14.31    1.08
  -1   1   2  181.89    6.53
  -1   1   1   75.46    2.89
   1   1   0    3.82    0.63
   1  -1   1  510.71    7.69
   1  -1   1  483.03    6.23
   1  -1   2 4107.44   30.03
   1  -1   2 4026.96   21.57
  -1  -1  -3  489.24   14.64
   1  -1   3  456.97    8.44
   1   1   3  469.80    9.00
   1   1   3  473.37   10.24
   1   1   3  467.30    9.40
   1  -1   4   16.01    3.28
   1   1   4   16.31    2.00
   1   1   4   18.25    2.52
   1  -1   4   14.19    1.84
   1  -1   5  331.47   10.23
   1  -1   5  328.40   15.30
   1   1   5  326.14   12.65
   1   1   5  331.41   10.17
   1   1   6   37.44    3.75
   1  -1   6   34.31    3.75
   1   1   6   32.33    4.74
   1  -1   6   31.69    5.30
   1   1   7  130.97    7.82
   1  -1   7  139.65    8.16
   1  -1   8    1.11    1.01
   1   1   8    0.84    1.14
   1   1   9   26.38    2.47
   1   1   9   27.34    4.06
   1  -1   9   22.14    2.25
   1  -1   9   28.18    4.12
   1  -1  10    8.19    1.32
   1   1  10    9.57    1.60
   1  -1  11    2.06    0.75
   1   1  11    1.61    0.73
   1   1  12    6.51    1.13
   1  -1  12    7.49    1.10
   1   1  13    1.03    0.42
  -1   3  14   -0.09    0.37
  -1   3  13   27.32    2.34
  -1   3  12   17.88    1.82
  -1   3  12   21.84    2.38
  -1   3  11   36.83    2.56
  -1   3  11   39.56    3.22
  -1   3  10    2.39    0.61
  -1   3  10    2.40    0.92
  -1  -3  10    2.88    1.45
  -1  -3  10    2.64    0.86
  -1   3   9    0.35    1.03
  -1  -3   9    0.12    0.76
  -1   3   9    0.56    0.55
  -1   3   8  194.77    8.88
  -1   3   8  185.86   12.91
  -1   3   7   31.31    4.73
  -1   3   7   36.70    3.52
  -1   3   6   32.73    2.99
  -1   3   6   33.65    4.18
  -1  -3   6   30.51    2.76
  -1   3   5  293.78    7.59
  -1  -3   5  285.76    7.20
   1  -3  -4   67.67    3.59
  -1   3   4   75.22    4.95
  -1   3   4   73.27    3.18
   1  -3  -3  101.87    4.20
   1   3   0  103.38    4.08
  -1  -3   0   94.00    3.75
  -1  -3  -1    1.25    0.75
   1   3   2   14.60    1.34
   1  -3   2   12.03    1.41
   1   3   2   10.44    1.45
   1   3   3   55.67    3.78
   1   3   3   56.74    3.03
   1   3   3   54.19    3.22
  -1  -3  -3   59.21    5.69
   1  -3   3   68.46    4.73
   1  -3   3   58.24    3.51
   1  -3   4   70.49    5.37
   1  -3   4   67.96    4.06
   1   3   4   68.44    3.96
   1   3   4   60.40    4.38
   1  -3   5   15.98    2.26
   1   3   5   19.46    2.34
   1   3   5   15.42    2.72
   1   3   6  833.16   17.16
   1  -3   6  854.58   16.79
   1  -3   7  321.20   12.70
   1   3   7  322.74   11.73
   1  -3   8    0.00    0.52
   1   3   8    1.16    0.75
   1  -3   9    0.35    0.56
   1   3   9   -0.29    0.62
   1   3   9   -0.76    0.77
   1   3  10    4.81    1.23
   1   3  11    0.76    0.67
   1   3  12   -0.31    0.52
   1   3  13   70.66    2.94
  -1  -5  14    0.82    0.27
  -1   5  14    0.45    0.29
  -1   5  13    3.61    0.84
  -1   5  12    2.83    0.71
  -1   5  12    2.24    0.86
  -1   5  11    4.17    0.88
  -1   5  11    4.72    1.20
  -1  -5  10   28.07    4.22
  -1   5  10   29.44    2.82
  -1   5  10   31.21    2.22
  -1   5   9    5.12    2.63
  -1   5   8   47.60    6.53
  -1   5   7   15.85    3.35
  -1   5   6   34.05    4.33
  -1  -5   6   37.36    3.35
  -1  -5   5  535.66   11.16
  -1   5   5  541.60   15.54
  -1  -5   4   17.23    2.15
  -1   5   4   21.79    2.78
   1  -5  -3  335.98    7.79
  -1   5   3  328.91    9.98
  -1   5   2  284.96    8.97
   1   5  -1 4451.90   32.95
  -1   5   1 4533.84   24.49
  -1   5   1 4466.79   35.96
   1   5   0  261.81    7.89
   1   5   1    1.75    0.81
  -1  -5  -1    1.09    0.53
  -1  -5  -2   29.17    2.88
   1   5   2   25.38    2.73
   1   5   2   23.29    1.85
   1   5   3   79.66    3.94
   1  -5   3   77.20    4.43
  -1  -5  -3   79.83    5.35
   1   5   3   67.87    4.71
   1   5   4   29.78    2.57
   1  -5   4   30.86    2.98
   1   5   4   30.95    3.64
   1   5   5   14.51    2.85
   1   5   5   15.68    2.10
   1  -5   5   15.02    2.26
   1  -5   6    0.65    0.61
   1   5   6   -0.30    0.63
   1  -5   7   11.57    2.53
   1  -5   8   13.37    2.82
   1  -5   9   -0.51    0.61
   1   5   9   -0.69    0.68
   1   5  10   13.00    1.80
   1   5  11   58.52    3.64
   1   5  12   10.24    1.35
   1   5  13    7.15    0.90
  -1  -7  13    4.44    0.65
  -1   7  13    5.52    0.91
  -1   7  12   15.34    1.79
  -1   7  12   14.43    1.41
  -1   7  11   14.80    1.52
  -1   7  11   15.97    2.05
  -1   7  10    1.32    0.56
  -1   7  10    2.19    0.92
  -1   7   9   45.24    2.60
  -1   7   9   46.69    3.29
  -1   7   9   43.41    2.59
  -1   7   8   38.94    5.97
  -1   7   7    5.99    2.23
  -1   7   6    7.45    2.22
  -1  -7   6    4.48    1.70
  -1   7   5   34.79    4.52
  -1  -7   5   31.16    3.40
  -1   7   4   37.71    4.54
  -1   7   3    2.18    1.28
  -1   7   2  359.22   12.24
   1   7  -2  390.04   12.13
   1   7  -1  209.46    8.57
  -1   7   1  189.29    9.08
   1   7   0  569.96   17.67
   1   7   1   48.68    4.51
   1   7   2  114.52    7.01
   1  -7   3  291.69    9.62
   1   7   3  272.81   11.20
   1   7   4  231.55   10.70
   1  -7   4  238.25    9.09
   1   7   5    6.08    2.06
   1  -7   5    4.39    1.55
   1  -7   6    1.16    0.79
   1   7   6    2.69    1.25
   1  -7   7   25.81    3.82
   1   7   8  154.51    6.04
   1  -7   8  143.21    9.07
   1   7   8  141.40    4.46
   1   7   9    8.51    1.45
   1   7  10    1.05    0.56
   1  -7  11   -0.22    0.34
   1   7  11   -0.36    0.64
   1  -7  12    2.75    0.49
   1   7  12    2.89    0.69
  -1  -9  13    2.88    0.45
  -1   9  12    6.14    0.89
  -1  -9  12    6.14    0.80
  -1   9  11    0.25    0.32
  -1   9  11   -0.61    0.64
  -1   9  10    5.51    0.97
  -1   9   9   29.90    2.24
  -1   9   9   29.33    2.23
  -1   9   8   43.86    2.61
  -1   9   8   46.84    6.63
  -1   9   7   63.55    7.53
  -1   9   6  285.60   15.22
  -1   9   5   27.81    4.72
  -1  -9   5   16.79    3.25
  -1   9   4   15.98    3.49
  -1   9   3    8.12    2.41
  -1   9   2   13.15    2.88
  -1   9   1  139.14    8.96
   1   9   0  164.26   10.19
  -1   9   0  203.86   11.52
   1   9   1  144.15    9.51
   1   9   2   69.54    6.45
   1  -9   3    4.06    1.50
   1   9   3    4.80    1.74
   1   9   4   16.48    3.31
   1  -9   4   13.28    2.70
   1  -9   5    9.68    2.21
   1   9   5    8.20    2.52
   1  -9   6    7.19    1.99
   1   9   6   10.04    2.91
   1   9   7   65.14    3.11
   1   9   8   13.95    1.47
   1   9   9   78.91    4.06
   1  -9   9   78.90    3.45
   1  -9  10    9.33    1.10
   1   9  10   10.89    1.42
   1  -9  11    6.66    0.84
   1   9  11    5.52    0.87
   1  -9  12    7.36    0.67
  -1 -11  12   -0.19    0.21
  -1  11  11    0.46    0.28
  -1 -11  11   -0.22    0.31
  -1  11  10    1.01    0.45
  -1 -11  10    1.41    0.45
  -1  11   9   14.55    1.58
  -1  11   9   12.92    1.46
  -1 -11   9   14.17    1.44
  -1 -11   8  293.06    6.69
  -1  11   8  289.54    6.80
  -1  11   7   43.88    2.60
  -1 -11   7   46.45    2.62
  -1  11   7   48.15    7.02
  -1  11   6   29.72    2.09
  -1  11   6   33.23    5.84
  -1 -11   6   27.77    1.98
  -1 -11   5   21.41    3.24
  -1  11   5   25.22    4.82
  -1  11   4    1.09    1.26
  -1  11   3    6.30    2.62
  -1  11   2   16.10    3.98
   1  11  -2   16.92    3.94
  -1  11   1   41.55    5.81
   1  11  -1   39.47    6.18
   1  11   0  324.66   15.68
  -1  11   0  330.06   16.36
  -1  11  -1   38.36    5.77
   1  11   1   40.40    5.62
  -1  11  -2    4.65    2.16
   1  11   2    2.21    1.44
   1 -11   3   16.83    3.22
   1  11   3   20.89    3.99
   1 -11   4  190.70    9.70
   1  11   4  182.00   12.15
   1  11   5   10.58    1.26
   1  11   5   11.05    3.40
   1 -11   5   10.98    1.26
   1 -11   6  135.05    4.53
   1  11   6  137.70    4.58
   1 -11   7   -0.05    0.30
   1  11   7    0.07    0.41
   1 -11   8    9.81    1.22
   1  11   8    8.95    1.17
   1 -11   9    2.25    0.57
   1 -11  10    0.32    0.24
   1 -11  11    0.53    0.22
  -1 -13  11    7.63    0.67
  -1 -13  10    0.66    0.24
  -1  13  10    0.09    0.22
  -1  13   9    0.00    0.30
  -1 -13   9    0.41    0.31
  -1  13   9   -0.18    0.25
  -1  13   8    0.66    0.41
  -1 -13   8   -0.11    0.31
  -1 -13   7  102.87    3.77
  -1  13   7  120.26    4.34
  -1 -13   6  101.06    3.76
  -1  13   6  112.13    4.14
  -1  13   5    3.11    0.76
  -1  13   4   30.41    3.30
   1  13  -4   30.89    5.88
   1  13  -4   25.83    2.34
  -1  13   4   28.22    5.21
  -1  13   3   22.63    2.80
   1  13  -3   19.33    4.71
  -1  13   3   24.77    4.77
   1  13  -3   19.47    2.10
  -1  13   2   -0.06    0.70
   1  13  -2   -0.80    0.80
  -1  13   2    0.51    0.76
  -1  13   1   64.89    8.01
   1  13  -1   70.67    4.20
  -1  13   1   74.89    4.58
   1  13  -1   57.93    7.48
   1  13   0  139.43   11.97
   1  13   0  152.58    6.37
  -1  13   0  135.54   11.44
  -1  13  -1    0.12    1.25
   1  13   1    0.48    0.53
   1  13   1    1.13    1.01
  -1  13  -1    0.44    0.49
   1  13   2   44.07    6.31
  -1  13  -2   43.04    6.42
  -1  13  -2   46.25    3.18
   1  13   2   52.36    4.05
   1 -13   3    7.11    1.03
   1  13   3   10.19    2.01
  -1  13  -3    7.81    3.03
   1  13   3    7.36    2.74
   1  13   4   27.93    2.09
   1 -13   4   25.30    1.91
   1  13   4   28.84    3.25
   1 -13   5   12.61    1.36
   1  13   5   11.30    1.35
   1 -13   6  226.52    5.73
   1  13   6  228.03    5.86
   1 -13   7    8.62    1.11
   1  13   7    8.98    1.22
   1 -13   8    2.61    0.60
   1  13   8    1.78    0.58
   1 -13   9    0.65    0.31
   1 -13  10    2.96    0.44
  -1 -15   9    2.05    0.36
  -1  15   9    2.20    0.45
  -1  15   8   17.54    1.40
  -1 -15   8   15.62    1.11
  -1  15   7   20.50    1.71
  -1  15   6   38.55    2.33
  -1  15   5   36.23    2.34
   1  15  -4    0.45    0.37
  -1  15   4    0.49    0.38
  -1  15   3    1.92    1.06
   1  15  -3    2.40    0.77
  -1  15   2   -0.04    0.72
   1  15  -2    0.30    0.51
  -1  15   1   22.25    2.79
   1  15  -1   26.37    2.83
   1  15   0   49.68    3.99
  -1  15   0   49.12    3.94
   1  15   1   82.68    5.37
  -1  15  -1   82.23    4.76
  -1  15  -2   -0.19    0.62
   1  15   2    0.41    0.58
   1  15   3    0.48    0.77
   1  15   3    0.69    0.37
   1 -15   4   24.41    1.73
   1  15   4   27.33    2.03
   1 -15   5   25.90    1.77
   1  15   5   28.66    2.08
   1  15   6    5.76    0.93
   1 -15   6    4.58    0.70
   1  15   7    0.28    0.23
   1 -15   7    0.30    0.25
   1  15   7    0.30    0.25
   1 -15   8    9.20    0.81
  -1  17   7   13.35    1.06
  -1  17   6    0.24    0.24
  -1  17   5   29.22    1.79
  -1  17   4    3.11    0.63
   1  17  -4    3.53    0.88
   1  17  -3    7.04    1.35
  -1  17   3    5.50    0.80
   1  17  -2    0.26    0.49
  -1  17   2    0.08    0.25
  -1  17   1   73.68    4.75
   1  17  -1   80.39    4.72
  -1  17   0   41.46    3.42
   1  17   0   43.83    3.69
  -1  17  -1    5.05    1.25
   1  17   1    2.18    0.98
  -1  17  -2    8.88    1.41
   1  17   2    8.60    1.09
   1  17   3    6.88    0.94
   1  17   4    9.69    1.07
   1  17   5   42.22    2.02
   1  17   6    1.51    0.37
   1  17   6    1.03    0.29
  -1  19   3    2.69    0.40
  -1  19   2    4.19    0.51
   1  19  -2    4.05    0.47
   1  19  -1    3.99    0.51
   1  19   0    8.11    0.75
   1  19   1   10.73    0.87
   1  19   2   19.39    1.14
   1  19   3   12.23    0.85
  -2   0  15   -0.34    0.34
  -2   0  14   32.75    2.31
  -2   0  13   -0.26    0.41
  -2   0  13    0.25    0.50
  -2   0  12    2.79    0.92
  -2   0  12    2.45    0.98
  -2   0  11   -0.21    0.47
  -2   0  11    0.27    0.34
  -2   0  11   -0.17    0.81
  -2   0  10    2.38    1.59
  -2   0  10    2.20    0.99
  -2   0   9    0.09    0.50
  -2   0   9   -2.01    2.17
  -2   0   8  493.47   22.86
  -2   0   7    0.44    0.88
  -2   0   6  602.51   19.31
   2   0  -6  558.93   13.52
   2   0  -5    0.07    0.52
  -2   0   5   -0.21    0.63
  -2   0   5    0.22    0.84
  -2   0   4  227.98   10.41
   2   0  -4  240.53    7.57
   2   0  -3    1.00    0.61
   2   0  -2    4.91    0.83
   2   0  -1    0.01    0.31
   2   0   0    1.87    0.42
   2   0   1   -0.23    0.34
  -2   0  -2   43.41    3.63
   2   0   3    0.83    0.59
   2   0   3   -0.17    0.39
   2   0   4 1500.35   20.60
   2   0   4 1448.73   26.47
   2   0   5    0.72    0.77
   2   0   6   11.38    2.23
   2   0   7   -0.21    0.76
   2   0   8   24.54    3.83
   2   0   9   -0.04    1.09
   2   0   9   -0.24    0.58
   2   0  10   13.64    1.74
   2   0  11   -0.52    0.48
   2   0  12   20.54    1.66
  -2   2  15    4.46    0.70
  -2  -2  14   11.87    1.23
  -2   2  14   11.95    1.54
  -2   2  14   13.99    1.59
  -2  -2  13    0.24    0.47
  -2   2  13    0.14    0.41
  -2   2  13    0.08    0.57
  -2  -2  12   58.13    4.24
  -2  -2  12   62.67    3.60
  -2   2  12   68.06    4.23
  -2   2  12   60.68    3.51
  -2  -2  11   13.66    1.94
  -2   2  11   14.30    1.68
  -2  -2  11   16.16    3.07
  -2   2  11   13.65    1.88
  -2  -2  11   10.52    1.71
  -2   2  10   -0.22    1.17
  -2  -2  10    2.60    1.18
  -2   2  10    3.30    1.10
  -2   2   9    3.91    1.41
  -2   2   9    7.77    3.48
  -2   2   8   23.72    4.59
  -2  -2   8   23.26    5.30
  -2   2   8   27.12    3.26
  -2   2   7  123.72    6.19
  -2   2   7  129.97    9.38
  -2  -2   7  120.07   11.59
  -2  -2   6  734.20   25.78
  -2   2   6  701.95   18.43
  -2   2   5   34.28    3.53
  -2  -2   5   35.11    2.14
  -2  -2   5   38.88    5.69
  -2  -2   4  380.84    5.91
   2  -2  -3   50.38    3.13
   2  -2  -2 3369.25   28.69
   2  -2  -2 3538.53   24.20
   2   2  -1  120.38    4.42
   2  -2  -1  108.11    3.52
   2  -2   0    7.15    0.85
   2  -2   1  420.96    7.42
   2   2   2  656.50   10.15
   2   2   2  680.74   10.85
   2  -2   2  649.52   10.65
   2   2   3   26.26    2.54
   2   2   3   30.89    2.55
   2  -2   3   28.99    2.65
  -2  -2  -3   28.30    3.83
   2   2   3   30.32    2.72
   2   2   4   56.57    4.51
   2   2   4   58.78    4.01
   2  -2   4   61.12    4.32
   2  -2   4   57.63    4.01
   2   2   5   37.86    3.66
   2  -2   5   35.70    3.71
   2   2   6   28.62    3.53
   2  -2   6   33.32    3.84
   2   2   7   21.02    3.22
   2  -2   7   28.12    3.76
   2  -2   8   32.36    4.45
   2   2   8   31.09    4.29
   2   2   9   24.80    2.51
   2   2   9   23.36    3.86
   2  -2   9   25.61    4.07
   2   2  10   15.89    2.07
   2   2  11   -0.18    0.59
   2   2  12   28.16    2.06
   2   2  13    0.30    0.24
  -2   4  15    7.57    0.84
  -2   4  14   11.75    1.38
  -2   4  14   12.58    1.42
  -2   4  13   18.76    2.06
  -2   4  13   15.93    1.72
  -2   4  12   24.50    2.13
  -2   4  12   24.83    2.63
  -2   4  11    0.65    0.44
  -2  -4  11    1.83    1.24
  -2   4  11    1.11    0.72
  -2   4  10   61.12    4.03
  -2   4  10   86.77   10.62
  -2   4   9    1.68    1.28
  -2   4   8   92.87    8.78
  -2   4   7  110.35    8.36
  -2   4   6   28.67    3.82
  -2  -4   5   45.64    2.91
  -2   4   5   58.69    4.95
  -2   4   4  205.90    7.86
   2  -4  -3  688.77   17.44
  -2   4   3  715.97   13.21
  -2   4   2  605.70   11.58
  -2   4   1   31.47    2.65
   2   4  -1   27.07    2.62
  -2  -4   0 1294.32   17.61
   2   4   0 1389.28   19.29
   2   4   1   29.68    2.55
  -2  -4  -1   39.14    3.42
   2   4   1   35.49    2.42
   2   4   2   48.86    3.52
   2   4   2   45.12    3.03
   2  -4   2   55.94    3.45
  -2  -4  -2   49.75    4.42
   2   4   3  297.79    8.39
   2  -4   3  298.72    9.16
   2   4   3  279.46    7.78
   2   4   4   20.00    2.85
   2  -4   4   24.33    2.77
   2   4   4   22.25    2.95
   2   4   4   24.98    2.60
   2  -4   5  278.25    9.93
   2   4   5  264.49    9.47
   2  -4   6   94.16    6.28
   2   4   6   91.96    6.21
   2  -4   6   98.47    6.72
   2  -4   7   32.37    4.27
   2   4   7   33.10    4.03
   2   4   8   32.74    2.87
   2   4   8   29.32    4.05
   2  -4   8   31.27    4.45
   2   4   9    6.03    1.40
   2   4  10    3.53    1.00
   2   4  11    7.44    1.26
   2   4  12   16.60    1.56
  -2   6  14   -0.67    0.42
  -2   6  13    2.82    0.65
  -2   6  13    3.08    0.82
  -2   6  12    3.17    0.79
  -2   6  12    2.97    0.99
  -2   6  11   52.06    2.96
  -2   6  11   54.94    3.75
  -2   6  10    2.54    0.73
  -2   6  10    3.06    1.02
  -2   6  10    1.73    0.87
  -2   6   9  305.21   17.93
  -2   6   8    0.01    0.70
  -2   6   7  267.84   13.58
  -2  -6   6   53.58    3.76
  -2   6   6   61.00    6.00
  -2   6   5   94.05    6.67
  -2  -6   5   73.54    4.62
  -2   6   4   18.74    2.81
  -2   6   3 1728.12   25.22
  -2   6   2    0.51    0.62
   2   6  -2    0.54    0.69
  -2   6   1    6.81    1.75
   2   6  -1    6.37    1.61
   2   6   0  149.28    7.20
   2   6   0  140.09    7.35
   2   6   1 1424.75   21.87
  -2  -6  -1 1399.91   20.95
   2   6   2   84.35    4.21
   2  -6   2   99.97    5.42
   2   6   2   86.52    5.56
   2   6   3    9.91    2.04
   2   6   3    9.41    1.61
   2  -6   3   10.40    1.83
   2  -6   4    3.92    1.38
   2   6   4    4.63    1.53
   2  -6   5   12.07    2.59
   2   6   5   11.67    2.62
   2  -6   6   11.86    2.49
   2  -6   6   15.29    2.64
   2  -6   7   15.79    3.01
   2   6   8    0.46    0.68
   2  -6   8    1.21    1.05
   2   6   9    6.25    1.27
   2   6  10   -0.03    0.53
   2  -6  11   45.96    2.15
   2   6  11   52.87    3.14
   2   6  12    1.25    0.53
   2  -6  12    0.42    0.24
  -2  -8  14    0.98    0.23
  -2  -8  13    9.36    0.96
  -2   8  13    9.72    1.17
  -2   8  13    9.32    1.05
  -2   8  12    3.48    0.84
  -2   8  12    3.88    0.75
  -2   8  11    8.20    1.18
  -2   8  11    8.92    1.59
  -2   8  10    0.17    0.34
  -2   8  10    0.71    0.67
  -2   8   9   73.45    9.19
  -2   8   9   61.40    3.06
  -2   8   8    2.93    1.40
  -2   8   7  177.54   11.99
  -2   8   6    0.38    0.66
  -2   8   5   21.87    3.65
  -2   8   4  255.69   12.07
  -2   8   3  362.89   13.71
  -2   8   2   45.40    4.81
  -2   8   1  511.73   16.23
   2   8   0    2.58    1.28
  -2   8   0    3.54    1.58
   2   8   1   10.13    2.42
   2   8   2  161.79    9.02
   2  -8   2  180.43    8.11
   2  -8   3   41.62    4.11
   2   8   3   35.04    4.24
   2  -8   4    1.21    1.07
   2   8   4    3.04    1.40
   2   8   5   27.97    4.34
   2  -8   5   32.33    3.87
   2  -8   6   21.85    3.20
   2  -8   6   28.84    4.10
   2  -8   7    0.43    0.68
   2   8   7    2.57    0.88
   2   8   7    1.67    0.53
   2   8   8   16.88    1.52
   2   8   8   18.07    2.11
   2   8   9    6.34    1.25
   2  -8   9    6.90    0.99
   2  -8  10   11.85    1.19
   2   8  10   14.32    1.65
   2   8  11   22.67    1.72
   2  -8  11   20.13    1.30
  -2 -10  13    0.18    0.16
  -2 -10  12    8.57    0.93
  -2  10  12    9.99    1.09
  -2 -10  11    0.21    0.36
  -2  10  11    0.43    0.27
  -2  10  10   35.47    2.44
  -2  10   9   21.81    1.87
  -2  10   8  312.29   17.76
  -2  10   8  290.60    6.70
  -2  10   7   79.26    8.90
  -2  10   7   69.21    3.15
  -2  10   6  155.53   11.55
  -2  10   5    6.62    2.58
  -2  10   4  338.60   15.67
  -2  10   3    0.02    0.63
  -2  10   2  162.79   10.58
  -2  10   1   11.27    2.85
   2  10  -1   13.36    3.27
  -2  10   0   54.16    6.38
   2  10   0   47.56    5.72
   2  10   1  234.18   12.62
  -2  10  -1  299.91   14.93
   2 -10   2   24.84    3.56
   2  10   2   23.14    4.12
   2  10   3   52.92    6.33
   2 -10   3   52.71    5.08
   2 -10   4    3.93    1.67
   2  10   4    5.71    2.16
   2 -10   5   93.52    3.65
   2  10   5   95.00    3.55
   2 -10   6   19.71    1.79
   2  10   6   21.40    1.77
   2 -10   7   24.52    1.96
   2  10   7   23.64    1.91
   2  10   8   26.57    1.95
   2 -10   8   26.54    2.02
   2 -10   9   22.24    1.69
   2 -10  10   -0.23    0.31
   2 -10  11    7.42    0.68
  -2 -12  12    3.50    0.49
  -2  12  12    2.92    0.49
  -2 -12  11    1.36    0.39
  -2  12  11    1.41    0.42
  -2 -12  10    0.19    0.26
  -2  12  10   -0.09    0.27
  -2 -12   9    8.90    1.14
  -2  12   9    7.91    1.14
  -2 -12   8    0.08    0.31
  -2  12   8   -0.37    0.33
  -2  12   7    9.28    1.35
  -2 -12   7   10.72    1.25
  -2  12   6  231.89    5.84
  -2  12   6  264.45   16.34
   2  12  -5    7.74    1.22
  -2  12   5    7.52    3.00
  -2  12   5    7.41    1.10
  -2  12   5    7.01    1.78
  -2  12   4    8.91    2.88
  -2  12   3    1.58    1.37
   2  12  -3    1.60    1.63
   2  12  -2    7.43    2.91
  -2  12   2    7.97    2.91
   2  12  -1    9.22    2.93
  -2  12   1   10.06    3.10
  -2  12   0    1.35    1.20
   2  12   0    2.27    1.50
  -2  12  -1   44.86    6.30
   2  12   1   49.92    6.53
   2  12   2    7.07    2.59
   2 -12   2   10.99    2.51
  -2  12  -2   12.56    3.41
  -2  12  -3   -0.16    0.85
   2  12   3    0.70    0.82
   2 -12   3    0.56    0.41
   2  12   3    0.70    1.09
   2  12   4   51.97    6.56
   2 -12   4   49.14    2.72
   2  12   4   49.88    2.69
   2  12   4   50.90    4.08
   2  12   5    8.09    1.15
   2 -12   5    7.24    1.09
   2  12   6   22.67    1.88
   2 -12   6   20.68    1.82
   2  12   7   41.83    2.51
   2 -12   7   42.70    2.47
   2  12   8  110.62    3.63
   2 -12   8  121.24    3.89
   2 -12   9   25.77    1.59
   2 -12  10    4.49    0.54
  -2  14  10   -0.16    0.24
  -2 -14  10   -0.07    0.16
  -2  14   9    1.00    0.40
  -2 -14   9    1.18    0.37
  -2  14   9    1.09    0.46
  -2  14   8   65.93    3.05
  -2 -14   8   54.75    2.44
  -2  14   7    6.81    1.08
  -2  14   6   24.11    1.94
  -2  14   5    0.46    0.42
   2  14  -5    1.37    0.58
   2  14  -4   10.96    1.63
  -2  14   4   11.59    2.32
  -2  14   4    9.82    1.23
  -2  14   3    8.62    3.12
   2  14  -3    8.24    1.47
  -2  14   3    8.25    1.90
   2  14  -3    7.31    2.90
  -2  14   2   -0.12    0.64
   2  14  -2    0.51    0.45
   2  14  -2   -0.05    1.25
  -2  14   2    1.54    0.83
   2  14  -1  145.27   12.14
  -2  14   1  146.21    6.70
  -2  14   1  145.88   12.21
   2  14  -1  151.17    6.54
   2  14   0   23.33    4.95
  -2  14   0   20.78    2.41
  -2  14   0   18.73    4.41
   2  14   0   27.62    2.89
  -2  14  -1    2.48    0.71
   2  14   1    3.97    1.13
  -2  14  -1    1.56    1.16
   2  14   1    3.80    1.98
   2  14   2    4.12    1.30
   2 -14   2    3.57    0.79
   2  14   3   10.55    2.06
   2 -14   3    7.69    1.09
   2 -14   4    1.41    0.42
   2  14   4    1.00    0.34
   2 -14   5    1.93    0.60
   2  14   5    2.17    0.61
   2  14   6   65.18    2.95
   2 -14   6   63.11    2.79
   2  14   7   13.01    1.21
   2 -14   7   12.91    1.19
   2 -14   8    7.34    0.78
  -2  16   9    8.22    0.80
  -2  16   8   15.89    1.26
  -2  16   7    3.70    0.67
  -2  16   6    9.50    1.11
  -2  16   5   14.41    1.37
   2  16  -5   15.98    1.81
   2  16  -4   16.03    1.92
  -2  16   4   12.68    1.35
   2  16  -3    6.34    1.33
  -2  16   3    4.38    0.80
  -2  16   2    3.08    1.22
   2  16  -2    6.06    1.44
  -2  16   1   -0.73    0.82
   2  16  -1   -0.47    0.61
   2  16   0   28.72    3.05
  -2  16   0   28.77    2.89
  -2  16  -1   49.54    3.57
   2  16   1   55.65    4.34
   2  16   2    1.55    0.94
   2  16   2    3.16    0.72
   2  16   3    0.17    0.30
   2 -16   4    4.92    0.71
   2  16   4    5.96    0.90
   2  16   5    0.22    0.29
   2 -16   5   -0.05    0.17
   2 -16   6    0.91    0.33
   2  16   6    1.14    0.36
  -2  18   6    0.58    0.25
  -2  18   5    0.64    0.26
  -2  18   4    1.62    0.38
   2  18  -4    1.67    0.54
  -2  18   3    0.06    0.17
   2  18  -3    0.18    0.53
   2  18  -2    3.96    0.96
  -2  18   2    3.19    0.51
   2  18  -1    8.38    1.51
   2  18   0   39.83    3.22
   2  18   1    0.57    0.32
   2  18   2    0.13    0.20
   2  18   3    5.79    0.73
   2  18   4    4.15    0.57
  -3   1  15    2.75    0.69
  -3  -1  15    2.99    0.62
  -3  -1  14    3.11    0.80
  -3   1  14    3.39    0.95
  -3   1  14    3.61    1.07
  -3  -1  13   50.97    3.89
  -3   1  13   54.14    3.63
  -3  -1  13   46.89    3.27
  -3   1  13   52.38    3.56
  -3  -1  12    9.48    1.60
  -3  -1  12   10.20    1.69
  -3   1  12    7.95    1.61
  -3   1  12   10.57    1.49
  -3  -1  11  102.72    4.72
  -3   1  11  117.72    7.87
  -3   1  11  101.58    4.29
  -3  -1  11  113.04    8.28
  -3   1  11  126.80   14.75
  -3   1  10    2.23    2.54
  -3  -1  10   -0.74    1.22
  -3   1  10    2.23    1.01
  -3  -1   9  129.64   13.73
  -3   1   9  115.09    7.10
  -3   1   9  130.62   12.51
  -3   1   8    1.14    1.32
  -3  -1   8    2.38    1.82
  -3   1   7  136.34    9.53
   3   1  -7  143.32    8.40
   3  -1  -7  140.10    7.70
  -3  -1   7  143.72   11.43
   3  -1  -6   93.21    5.88
  -3   1   6   89.55    6.80
  -3  -1   6   88.87    8.07
   3  -1  -5  464.14   12.16
  -3   1   5  446.67   15.70
  -3   1   5  444.26   12.77
  -3   1   4   95.18    6.48
   3  -1  -4   98.35    5.17
  -3   1   3    0.22    0.86
   3   1  -2  556.77    9.84
   3  -1  -2  532.96    7.17
   3  -1  -1 1673.29   16.16
   3   1  -1 1826.17   14.79
   3   1  -1 1871.33   19.50
  -3   1   1 1601.25   15.50
   3  -1  -1 1608.08   11.91
   3  -1   0 1056.62   11.10
   3  -1   1  827.86   11.45
   3  -1   1  814.46   11.24
   3  -1   1  851.77   11.89
  -3  -1  -2  176.32    8.40
   3   1   2  174.75    5.91
   3   1   2  166.79    6.11
   3  -1   2  180.87    6.32
   3  -1   2  170.59    5.90
   3  -1   2  171.67    6.04
   3  -1   3  672.26   13.32
   3   1   3  671.41   13.72
   3   1   3  678.65   13.33
   3  -1   3  628.22   12.83
  -3  -1  -3  676.79   18.94
   3  -1   4   87.23    5.42
   3   1   4   89.75    5.50
   3   1   5  838.94   18.47
   3  -1   5  847.65   18.59
   3   1   6   12.44    2.51
   3  -1   6   11.61    2.34
   3  -1   7    0.75    0.78
   3   1   7    0.01    0.84
   3  -1   8    1.69    0.78
   3  -1   8    1.65    1.04
   3   1   8    1.83    0.77
   3   1   8    0.39    0.67
   3   1   9   37.29    3.00
   3  -1   9   34.38    2.67
   3   1  10   37.13    2.80
   3  -1  10   32.54    2.47
   3   1  11   70.70    3.37
   3  -1  11   64.75    2.96
   3   1  12   15.74    1.27
  -3   3  15   23.81    1.80
  -3   3  14   12.96    1.61
  -3   3  14   11.68    1.51
  -3   3  13   17.54    1.88
  -3   3  13   16.22    2.17
  -3   3  12  104.85    5.27
  -3  -3  12   87.50    5.41
  -3  -3  12   88.74    4.32
  -3   3  12   96.85    4.28
  -3   3  11    0.70    1.17
  -3   3  11    1.45    0.60
  -3  -3  11    0.73    0.73
  -3  -3  11    1.38    0.58
  -3   3  10   34.13    6.78
  -3   3   9   93.78    9.80
  -3   3   8    3.12    1.75
  -3   3   7    1.66    1.04
  -3   3   6  619.74   10.62
   3  -3  -6  594.72   13.97
   3  -3  -5   80.94    4.99
  -3   3   5   90.05    5.63
   3  -3  -4    2.01    0.97
  -3   3   4    1.54    0.77
  -3   3   3  541.85   10.44
   3  -3  -3  564.71   14.37
   3  -3  -3  560.03   12.37
   3   3  -2 2204.84   23.50
   3  -3  -2 2204.34   23.69
   3   3  -1   97.88    4.96
   3   3   0   20.72    2.20
   3  -3   0   26.61    2.04
  -3  -3   0   29.32    2.94
   3  -3   1   54.71    2.92
   3   3   1   47.84    3.13
   3  -3   1   55.64    3.32
  -3  -3  -1   56.72    4.54
   3   3   2   26.14    2.32
   3   3   2   29.72    2.49
   3  -3   2   30.60    2.69
   3  -3   2   28.77    2.47
   3   3   2   25.58    2.58
   3   3   3  425.86   11.10
   3  -3   3  416.75   10.82
   3   3   3  432.94   10.65
   3  -3   4  234.61    9.06
   3  -3   4  226.26    8.83
   3   3   4  224.71    9.10
   3   3   4  232.75    8.73
   3  -3   5   32.81    3.69
   3  -3   5   30.58    3.61
   3   3   5   32.84    3.62
   3   3   6   15.11    2.65
   3  -3   6   16.91    2.90
   3  -3   7   12.59    2.77
   3   3   7   13.32    2.73
   3  -3   8   23.52    3.77
   3   3   8   21.56    2.31
   3   3   8   23.61    3.96
   3   3   9    3.99    1.09
   3   3  10   61.04    3.72
   3   3  11   38.17    2.57
   3   3  12    0.38    0.29
  -3   5  15    0.11    0.35
  -3   5  14   -0.20    0.39
  -3   5  14   -0.02    0.38
  -3   5  13    0.10    0.59
  -3   5  13    0.97    0.51
  -3   5  12    5.38    0.99
  -3   5  12    6.89    1.46
  -3   5  11    3.76    0.88
  -3   5  11    2.65    1.11
  -3   5  11    5.58    2.87
  -3   5  10  287.05   18.79
  -3   5   9   33.83    5.92
  -3   5   8  143.30   10.70
  -3   5   7  389.61   15.54
  -3   5   6    3.12    1.50
  -3   5   5    0.50    0.78
  -3   5   4   -0.28    0.90
   3  -5  -3 1437.90   25.58
  -3   5   3 1462.04   21.08
   3  -5  -2   97.53    5.71
  -3   5   2  105.80    5.44
  -3   5   1   36.43    3.29
   3   5  -1   29.39    2.47
   3   5  -1   34.65    3.51
   3   5   0  137.02    6.42
   3   5   0  153.21    5.63
  -3  -5   0  155.48    7.19
   3   5   1   65.20    4.22
   3  -5   1   76.03    4.37
   3   5   1   72.46    4.10
   3   5   2  114.16    5.83
   3   5   2  122.44    5.63
   3  -5   2  134.19    6.09
   3   5   3   32.86    3.37
   3  -5   3   40.64    3.77
   3   5   3   30.23    3.28
   3  -5   4  186.38    8.23
   3  -5   4  187.04    8.59
   3   5   4  168.90    8.11
   3  -5   5  331.00   12.04
   3  -5   5  304.25   11.62
   3  -5   6   35.19    4.17
   3  -5   6   39.71    4.42
   3   5   7    1.53    0.71
   3  -5   7    0.10    0.60
   3  -5   8   15.34    2.91
   3   5   8   15.34    2.01
   3   5   9    0.29    0.49
   3  -5  10   23.18    1.62
   3   5  10   26.88    2.38
   3   5  11    0.57    0.40
   3   5  12    0.14    0.25
  -3   7  14    0.43    0.28
  -3   7  14   -0.04    0.35
  -3   7  13   31.37    2.48
  -3   7  13   32.16    2.22
  -3   7  12    5.50    1.17
  -3   7  12    4.60    0.89
  -3   7  11   47.99    2.93
  -3   7  11   49.16    3.47
  -3   7  10   26.03    2.49
  -3   7  10   24.68    2.07
  -3   7   9   62.21    8.12
  -3   7   8    4.09    2.01
  -3   7   7    1.67    1.57
  -3   7   6   63.46    6.37
  -3   7   5   18.97    3.17
  -3   7   4   55.42    5.18
  -3   7   3   90.50    6.38
  -3   7   2    0.23    0.48
   3   7  -1    0.60    0.38
  -3   7   1    1.27    0.97
   3   7   0    6.82    1.30
   3   7   0    8.70    2.30
   3   7   1  651.32   17.39
   3  -7   1  714.84   15.27
   3  -7   2   68.08    5.02
   3   7   2   62.63    5.08
   3   7   3    1.31    0.97
   3  -7   3   -0.33    0.76
   3  -7   4   66.34    5.55
   3  -7   4   67.93    5.12
   3  -7   5   30.59    3.69
   3  -7   5   34.00    4.38
   3  -7   6   11.70    2.56
   3  -7   6   13.69    2.56
   3   7   7   13.94    1.87
   3  -7   7   11.67    2.53
   3   7   8   19.98    2.28
   3   7   9    8.49    1.43
   3  -7   9    8.28    1.04
   3   7  10   22.77    2.03
   3  -7  10   21.47    1.52
   3   7  11    4.24    0.76
   3  -7  11    2.82    0.44
  -3  -9  14    0.71    0.24
  -3   9  13    1.27    0.46
  -3  -9  13    0.57    0.33
  -3   9  12   42.28    2.53
  -3   9  11    5.73    1.03
  -3   9  10   50.23    3.03
  -3   9  10   52.00    2.95
  -3   9   9    0.37    1.04
  -3   9   9   -0.06    0.43
  -3   9   8    1.57    1.46
  -3   9   7   19.16    4.27
  -3   9   6    2.84    1.52
  -3   9   5   10.94    2.89
  -3   9   4  490.79   17.65
  -3   9   3  176.80   10.33
  -3   9   2   39.76    4.92
   3   9  -1   26.12    4.25
  -3   9   1   24.78    4.00
  -3   9   0  244.76   12.46
   3   9   0  179.72   11.17
   3   9   1    0.14    0.55
  -3   9  -1   -0.85    1.17
   3  -9   2   14.06    2.54
   3   9   2   11.66    2.60
   3   9   3   24.46    4.04
   3  -9   3   26.43    3.71
   3  -9   4   77.19    6.37
   3  -9   5   19.40    1.64
   3  -9   5   23.57    3.60
   3   9   6  112.39    3.86
   3  -9   6  118.64    4.23
   3   9   7    0.82    0.59
   3   9   7    0.93    0.43
   3  -9   7    0.51    0.35
   3  -9   8    6.32    0.96
   3   9   8    6.60    1.20
   3   9   9   37.10    2.47
   3  -9   9   33.53    2.02
   3  -9  10   40.72    1.88
   3   9  10   42.50    2.22
  -3 -11  13    0.29    0.17
  -3  11  13    0.92    0.34
  -3  11  12   36.73    2.09
  -3 -11  12   35.72    1.84
  -3  11  11   12.67    1.42
  -3 -11  11   12.58    1.27
  -3 -11  10    3.39    0.72
  -3  11  10    2.63    0.73
  -3  11  10    2.37    0.66
  -3  11   9   43.96    2.65
  -3 -11   9   41.13    2.42
  -3 -11   8    1.81    0.61
  -3  11   8    0.56    0.46
  -3  11   8    0.04    0.94
  -3  11   7   -0.81    1.29
  -3  11   7    0.36    0.41
  -3  11   6  425.24   19.93
  -3  11   5    1.69    1.53
  -3  11   4    4.75    2.00
  -3  11   3   45.09    5.93
   3  11  -2   41.93    6.24
  -3  11   2   45.75    6.04
   3  11  -1    5.22    2.48
  -3  11   1    7.43    2.33
   3  11   0    0.69    0.82
  -3  11   0    0.74    1.11
   3  11   1   57.68    6.78
   3 -11   1   53.77    5.33
  -3  11  -1   64.20    7.12
  -3  11  -2   12.45    3.20
   3  11   2   12.88    3.00
   3 -11   2   13.00    2.67
   3  11   3    0.38    0.69
   3 -11   3    0.27    0.67
   3  11   4   42.63    2.40
   3 -11   4   44.36    2.62
   3 -11   5    7.54    1.06
   3  11   5    6.04    0.95
   3  11   6    2.58    0.66
   3 -11   6    2.31    0.63
   3  11   7    5.19    0.87
   3 -11   7    5.35    0.90
   3 -11   8    6.77    0.94
   3 -11   9   19.19    1.34
   3 -11  10    0.62    0.21
  -3  13  11   39.94    2.10
  -3 -13  11   38.04    1.74
  -3  13  10   12.68    1.41
  -3 -13  10   14.67    1.22
  -3  13   9    1.90    0.63
  -3 -13   9    1.35    0.45
  -3  13   8   10.78    1.32
   3  13  -7   53.39    3.18
  -3  13   7   54.88    2.91
  -3  13   6   64.61    3.09
   3  13  -6   67.98    3.86
   3  13  -5  104.94    4.83
  -3  13   5   94.71    3.75
  -3  13   4   86.57    5.59
  -3  13   4   94.71    9.41
   3  13  -4   89.52    9.95
   3  13  -4   90.42    4.54
   3  13  -3   10.07    3.31
  -3  13   3   12.54    2.11
   3  13  -3    9.85    1.55
  -3  13   3   13.14    3.58
   3  13  -2   49.51    3.50
   3  13  -2   44.04    6.47
  -3  13   2   48.46    6.94
  -3  13   2   54.63    4.21
  -3  13   1  101.69    5.27
   3  13  -1   92.15    4.89
  -3  13   1   96.98    9.45
   3  13   0   18.22    2.26
  -3  13   0   19.58    4.23
   3  13   0   13.46    3.63
   3 -13   0   13.43    1.34
   3  13   1    5.79    2.66
   3  13   1    7.63    1.44
  -3  13  -1    6.36    2.26
   3 -13   1    5.24    0.91
   3  13   2    1.79    0.74
   3 -13   2    2.33    0.68
   3  13   2    2.95    1.75
   3  13   3    0.22    0.37
   3  13   3    0.18    0.66
   3 -13   3    0.21    0.28
   3  13   4    5.06    0.92
   3 -13   4    5.80    1.00
   3 -13   5    0.33    0.39
   3  13   5    0.15    0.26
   3  13   6    6.57    0.95
   3 -13   6    4.97    0.85
   3 -13   7   16.71    1.38
   3  13   7   16.75    1.39
   3 -13   8   24.98    1.48
   3 -13   9    1.69    0.31
  -3  15  10    2.58    0.52
  -3  15   9    0.21    0.23
  -3  15   9    0.50    0.32
  -3  15   8    0.36    0.26
  -3  15   7   28.26    2.00
   3  15  -6    1.77    0.69
  -3  15   6    0.87    0.41
  -3  15   5   25.57    1.92
   3  15  -5   31.73    2.74
   3  15  -4    2.12    0.88
  -3  15   4    1.48    0.52
   3  15  -3    0.08    0.53
  -3  15   3    0.24    0.66
   3  15  -2   28.31    2.89
  -3  15   2   27.80    3.13
  -3  15   1    2.44    1.03
   3  15  -1    1.59    0.77
  -3  15   0    0.34    0.58
   3  15   0    0.85    0.86
   3  15   1    3.41    1.10
   3  15   2    3.71    1.26
   3 -15   2    4.12    0.81
   3 -15   3   31.41    2.01
   3  15   3   33.06    2.22
   3  15   4    4.61    0.82
   3 -15   4    4.93    0.80
   3  15   5    6.69    0.92
   3 -15   5    7.16    0.90
   3  15   6   -0.25    0.30
   3 -15   6    0.10    0.20
   3 -15   7    3.17    0.48
  -3  17   7    0.34    0.22
   3  17  -6    7.53    1.10
  -3  17   6    7.67    0.89
   3  17  -5    0.76    0.58
  -3  17   5    0.10    0.23
  -3  17   4    1.02    0.37
   3  17  -4    2.48    0.84
   3  17  -3    9.59    1.57
  -3  17   3    8.14    0.91
   3  17  -2   15.39    2.08
   3  17  -1   -0.10    0.64
   3  17   0    5.83    1.38
   3  17   1    1.91    0.56
   3  17   1    1.76    0.92
   3  17   2    6.19    0.88
   3  17   3    0.42    0.31
   3  17   4    0.67    0.28
   3  17   5    2.54    0.43
   3  19  -4    0.88    0.31
   3  19  -3   10.79    1.33
   3  19  -2    4.07    0.92
   3  19  -1    0.49    0.25
   3  19   0    5.59    0.64
   3  19   1   21.71    1.18
  -4   0  16   11.38    1.00
  -4   0  15    0.19    0.44
  -4   0  14  394.65    9.18
  -4   0  14  398.83   10.50
  -4   0  13   -0.08    0.48
  -4   0  13   -0.15    0.50
  -4   0  12    0.73    0.64
  -4   0  12    0.31    0.65
  -4   0  11    0.23    1.63
  -4   0  11    0.55    0.97
  -4   0  10   62.41    9.66
  -4   0   9   -2.55    2.01
  -4   0   8  387.07   19.36
   4   0  -8  375.10   14.59
  -4   0   7    0.09    1.29
   4   0  -7    0.61    0.98
   4   0  -6  461.38   13.57
  -4   0   6  508.27   17.09
  -4   0   5    0.30    0.92
   4   0  -5    0.72    0.55
  -4   0   4 1514.55   21.14
   4   0  -4 1478.70   20.85
   4   0  -3   -0.53    0.60
   4   0  -3   -0.08    0.58
  -4   0   2  518.71   10.04
   4   0  -2  638.57   10.80
   4   0  -1   -0.04    0.29
   4   0  -1    0.85    0.48
  -4   0   1    0.54    0.79
   4   0   0 9999.00   37.83
   4   0   0 9984.73   39.94
   4   0   1    0.13    0.38
   4   0   1   -0.23    0.40
   4   0   2  199.10    6.92
   4   0   2  192.46    7.11
  -4   0  -2  206.55    8.99
   4   0   3   -0.65    0.75
   4   0   3    0.35    0.57
   4   0   4   17.14    2.55
   4   0   5   -0.07    0.79
   4   0   6    3.45    1.42
   4   0   7    0.03    0.68
   4   0   8   21.35    2.19
   4   0   8   23.76    3.88
   4   0   9   -0.80    0.63
   4   0  10   19.34    1.79
   4   0  11    0.56    0.36
  -4   2  16    2.85    0.51
  -4   2  15    0.04    0.48
  -4  -2  15    0.20    0.35
  -4   2  15    0.50    0.50
  -4  -2  14    1.49    0.62
  -4   2  14    0.94    0.47
  -4   2  14    1.74    0.83
  -4   2  13   27.52    2.73
  -4  -2  13   25.49    2.41
  -4  -2  13   27.94    3.00
  -4   2  13   27.11    2.47
  -4  -2  12   50.42    3.84
  -4   2  12   52.40    3.23
  -4  -2  12   45.40    5.33
  -4   2  11  118.90   13.71
  -4   2  10    1.21    2.22
  -4   2   9    3.34    1.82
  -4  -2   9    7.64    3.72
  -4   2   8  180.74   11.94
   4   2  -8  180.71   10.84
  -4  -2   8  162.28   14.09
  -4  -2   7    7.53    2.99
  -4   2   7    7.79    2.39
  -4   2   6  237.81   10.35
  -4  -2   6  268.88   15.15
  -4   2   5   35.24    3.51
  -4  -2   5   36.29    5.47
  -4   2   5   42.48    4.64
  -4   2   4   -0.04    0.61
   4  -2  -4    0.82    0.76
  -4  -2   4   -0.43    1.30
  -4   2   4    0.63    0.54
   4  -2  -3   39.44    3.34
  -4   2   3   37.79    3.28
   4  -2  -3   38.38    1.90
   4   2  -3   35.84    3.12
   4   2  -2  254.96    8.16
   4  -2  -2  256.92    8.15
   4  -2  -2  216.51    4.69
  -4   2   2  220.76    5.13
  -4   2   2  239.78    6.29
   4   2  -1  250.65    6.39
   4  -2  -1  247.82    5.75
   4  -2   0 3446.66   24.48
   4  -2   0 3397.52   22.44
   4  -2   0 3376.16   21.51
   4   2   1  361.54    9.19
   4   2   1  347.03    8.30
   4  -2   1  363.88    8.28
   4  -2   1  363.07    9.18
   4  -2   1  356.92    8.64
   4  -2   2  124.37    5.55
   4  -2   2  119.50    5.75
   4   2   2  116.70    5.48
   4   2   2  112.60    5.68
   4   2   3  180.67    8.15
   4  -2   3  186.33    7.83
   4  -2   3  193.10    7.68
   4   2   3  180.05    7.59
   4   2   4  214.89    9.05
   4  -2   4  203.38    8.95
   4  -2   5   14.98    2.60
   4   2   5   14.94    2.67
   4   2   6   43.03    4.82
   4  -2   6   47.49    5.12
   4   2   7   22.95    2.42
   4   2   7   27.80    4.09
   4  -2   7   26.64    4.08
   4   2   8    9.59    1.60
   4   2   9   22.12    2.31
   4   2  10    4.96    1.01
   4   2  11    5.34    0.83
  -4   4  15    6.88    1.09
  -4   4  15    6.08    1.04
  -4   4  14    1.57    0.55
  -4   4  14    1.74    0.66
  -4   4  13   35.85    2.62
  -4   4  13   36.01    3.07
  -4   4  12    8.11    1.63
  -4   4  12    9.22    1.32
  -4  -4  11   43.62    3.75
  -4   4  11   48.85    2.88
  -4   4  10   45.52    7.41
  -4   4   9   39.79    6.42
  -4   4   8   24.85    4.33
  -4   4   7  603.90   18.56
  -4   4   6  103.01    6.93
   4  -4  -6  100.12    6.56
   4  -4  -5   30.51    3.52
  -4   4   5   29.48    3.39
  -4   4   4  187.13    7.36
   4  -4  -4  176.26    8.45
   4   4  -3    1.87    0.99
  -4   4   3   -0.06    0.33
   4   4  -2   38.22    3.65
  -4   4   2   36.02    2.75
  -4   4   1  354.54    8.46
   4   4  -1  340.29    8.69
  -4  -4   1  317.56   10.24
   4  -4  -1  310.42    7.66
   4   4  -1  345.37   11.40
   4  -4   0   13.82    1.38
   4  -4   0   11.61    1.64
   4   4   0   10.07    1.46
   4   4   0   11.95    1.78
   4  -4   1   31.86    2.92
   4  -4   1   31.94    2.58
   4   4   1   25.98    2.83
   4  -4   2  105.46    5.69
   4   4   2   97.93    5.45
   4  -4   2  102.58    5.09
   4   4   3   19.47    2.82
   4  -4   3   26.16    3.17
   4  -4   3   24.89    2.85
   4   4   4   91.06    6.65
   4   4   4   85.59    5.94
   4  -4   4   91.74    6.36
   4  -4   4   88.78    6.12
   4  -4   5   10.40    2.28
   4   4   5    9.63    2.23
   4  -4   5    9.20    2.17
   4  -4   6    6.65    1.79
   4   4   7   42.93    3.29
   4  -4   7   48.18    5.43
   4   4   8    4.55    1.10
   4   4   9    3.06    0.83
   4   4  10    1.90    0.65
   4   4  11    3.35    0.67
  -4   6  15    0.12    0.34
  -4   6  15    0.41    0.30
  -4   6  14    4.75    1.08
  -4   6  14    3.17    0.75
  -4   6  13   12.83    1.49
  -4   6  13   13.19    1.79
  -4   6  12    8.35    1.47
  -4   6  12    7.71    1.22
  -4   6  11   32.04    2.94
  -4   6  11   36.13    2.54
  -4   6  10    0.15    0.81
  -4   6   9    0.80    0.75
  -4   6   8    0.87    0.97
  -4   6   7  448.03   17.23
  -4   6   6    8.28    2.38
  -4   6   5   70.80    5.69
  -4   6   4   45.72    4.26
  -4   6   3    3.51    1.14
  -4   6   2    6.64    1.58
   4   6  -2    4.57    1.29
  -4   6   1   42.14    3.80
   4   6  -1   26.72    2.82
   4   6   0  166.00    7.39
   4   6   0  158.21    6.49
   4   6   1  136.95    6.69
   4   6   1  139.92    6.55
   4   6   2  330.31   10.30
   4  -6   2  327.76    9.31
   4  -6   2  339.28   11.24
   4  -6   3  176.87    7.71
   4   6   3  178.06    8.11
   4  -6   3  175.85    8.57
   4   6   4   47.81    4.59
   4  -6   4   52.35    5.06
   4  -6   4   44.00    4.18
   4  -6   5   83.75    6.20
   4  -6   5   73.06    6.54
   4   6   6   -0.57    0.82
   4  -6   6   -0.17    0.86
   4   6   7  103.61    5.15
   4  -6   7  107.95    7.65
   4  -6   8    5.15    0.82
   4   6   8    5.51    1.21
   4  -6   9    1.33    0.44
   4   6   9    2.12    0.86
   4   6  10   26.64    2.08
   4  -6  10   21.93    1.32
   4   6  11    0.34    0.22
  -4   8  14   30.94    2.02
  -4   8  14   31.96    2.01
  -4   8  13    0.47    0.37
  -4   8  13    0.02    0.39
  -4   8  12   26.07    2.16
  -4   8  12   27.61    2.48
  -4   8  11    0.11    0.35
  -4   8  10  126.19    4.49
  -4   8  10  128.85    4.83
  -4   8   9   32.52    5.87
  -4   8   8    2.47    1.56
  -4   8   7   83.91    8.27
  -4   8   6  270.95   13.48
  -4   8   5   84.23    7.10
  -4   8   4  789.18   20.91
  -4   8   3   17.35    3.04
   4   8  -2    2.35    1.07
  -4   8   2    2.41    1.38
   4   8  -1   55.06    5.81
  -4   8   1   59.02    5.39
  -4   8   0   52.09    5.26
   4  -8   0   46.36    4.22
   4   8   0   38.98    4.41
   4   8   1    3.03    1.29
   4  -8   1    1.07    0.85
   4  -8   2   20.95    3.14
   4  -8   3    6.97    1.95
   4  -8   4   75.58    6.31
   4  -8   5   24.33    1.84
   4   8   6   21.40    2.25
   4  -8   6   19.73    1.74
   4   8   7    6.49    1.26
   4  -8   7    6.64    1.07
   4   8   8   13.05    1.69
   4  -8   8   12.13    1.29
   4   8   9    0.93    0.57
   4  -8   9    0.52    0.26
   4  -8  10    7.15    0.73
   4   8  10    7.42    0.92
  -4  10  14    0.42    0.27
  -4 -10  14    0.75    0.25
  -4 -10  13   12.00    1.09
  -4  10  13   11.88    1.22
  -4  10  12    8.64    1.19
  -4  10  11   30.17    2.33
  -4  10  10   34.37    2.40
  -4  10   9   32.31    2.28
  -4  10   9   35.79    6.25
  -4  10   8   68.73    8.33
  -4  10   8   56.04    2.88
  -4  10   7  303.38   16.93
  -4  10   6    7.06    2.56
  -4  10   5    2.08    1.25
  -4  10   4  144.97   10.10
  -4  10   3  218.79   12.14
  -4  10   2    6.80    2.06
   4  10  -2    5.11    2.21
   4  10  -1  186.59   11.56
  -4  10   1  220.67   12.14
   4 -10   0    5.25    1.75
  -4  10   0    7.85    2.31
   4  10   0    3.92    1.67
   4  10   1   79.31    7.17
   4 -10   1   88.10    6.57
  -4  10  -1  103.22    8.27
   4 -10   2  102.76    7.29
   4 -10   3   13.42    2.88
   4  10   4    4.48    0.81
   4 -10   4    5.60    0.94
   4 -10   5    3.82    0.81
   4  10   5    5.34    0.88
   4  10   6   30.78    2.04
   4 -10   6   35.77    2.34
   4 -10   7   17.35    1.58
   4  10   8    7.24    1.03
   4 -10   8    7.74    0.96
   4  10   9    0.00    0.22
   4 -10   9    0.14    0.18
  -4  12  13    1.30    0.38
  -4  12  12    2.75    0.61
  -4 -12  12    2.37    0.46
  -4  12  11   10.84    1.30
  -4 -12  11    9.92    1.02
  -4  12  10   17.46    1.64
  -4 -12  10   17.71    1.51
  -4  12   9    0.78    0.52
   4  12  -8    3.22    0.90
  -4  12   8    1.97    0.65
   4  12  -7   23.64    2.24
  -4  12   7   17.65    4.36
  -4  12   7   20.00    1.79
   4  12  -6   90.91    4.34
  -4  12   6   86.19    3.43
  -4  12   5   77.08    8.67
   4  12  -5   73.37    3.94
  -4  12   4   61.27    7.32
  -4  12   3   31.42    5.21
   4  12  -3   28.78    5.66
  -4  12   2   26.73    4.80
   4  12  -2   19.54    4.29
   4  12  -1    2.87    1.69
  -4  12   1    2.65    1.51
   4  12   0   11.85    3.16
  -4  12   0    8.96    2.82
   4 -12   0   13.14    2.79
   4  12   1    9.81    2.72
   4  12   1   12.53    1.83
   4 -12   1   10.91    1.29
   4  12   2   26.86    2.74
   4 -12   2   20.42    1.79
   4  12   3   19.11    1.75
   4 -12   3   20.08    1.79
   4 -12   4   10.64    1.31
   4  12   4   11.59    1.26
   4  12   5  126.14    4.09
   4 -12   5  130.44    4.43
   4 -12   6    0.17    0.30
   4  12   6    0.02    0.28
   4 -12   7   20.08    1.53
   4 -12   8    1.86    0.45
  -4  14  11    4.02    0.67
  -4  14  10    0.19    0.27
  -4  14   9   45.81    2.44
   4  14  -8    2.20    0.65
  -4  14   8    2.64    0.70
   4  14  -7   16.87    1.86
  -4  14   7   14.61    1.44
   4  14  -6   28.06    2.55
  -4  14   6   23.97    1.90
   4  14  -5   -0.28    0.54
  -4  14   5   -0.27    0.32
   4  14  -4    2.80    0.76
  -4  14   4    3.33    0.70
  -4  14   3   90.13    5.62
   4  14  -3   76.20    4.54
  -4  14   2   23.11    2.85
   4  14  -2   23.78    2.60
   4  14  -1  128.01    6.12
   4  14   0   21.26    2.59
   4 -14   0   18.68    1.75
   4  14   1   15.74    2.28
   4 -14   1   11.87    1.38
   4  14   2    5.69    1.44
   4 -14   2    5.90    1.01
   4  14   3   42.08    2.52
   4 -14   3   37.95    2.38
   4  14   4    1.02    0.49
   4 -14   4    0.54    0.41
   4 -14   5   15.68    1.37
   4  14   5   15.39    1.40
   4 -14   6    4.29    0.67
   4  14   6    4.30    0.67
   4 -14   7    5.48    0.65
  -4  16  10    7.02    0.73
  -4  16   9    0.52    0.25
  -4  16   8    1.66    0.44
  -4  16   7    8.39    0.96
   4  16  -7    9.62    1.29
  -4  16   6   13.10    1.22
   4  16  -6   14.18    1.73
  -4  16   5    1.51    0.45
   4  16  -5    1.82    0.80
   4  16  -4    0.28    0.44
   4  16  -3    1.06    0.79
   4  16  -2    5.56    1.33
   4  16  -1    5.64    1.40
   4  16   0   13.61    2.13
   4  16   1    8.20    1.58
   4  16   2    0.42    0.34
   4  16   3    1.12    0.43
   4  16   4   35.64    1.85
   4 -16   4   30.29    1.63
   4  16   5    0.44    0.25
   4  18  -6   -0.01    0.27
   4  18  -5    8.38    1.19
   4  18  -4    1.00    0.58
   4  18  -3    2.27    0.80
   4  18  -2   12.04    1.70
   4  18  -1    2.35    0.85
   4  18   0    5.71    1.19
   4  18   0    4.58    0.71
   4  18   1   -0.04    0.18
   4  18   2   10.84    0.93
   4  18   3   15.26    0.97
  -5  -1  16    0.45    0.28
  -5   1  16    1.45    0.55
  -5   1  15   -0.27    0.43
  -5   1  15   -0.30    0.61
  -5  -1  15    0.87    0.62
  -5  -1  14    0.20    0.67
  -5   1  14    0.08    0.61
  -5  -1  14   -0.64    0.70
  -5   1  14    0.71    0.66
  -5   1  13   50.72    3.40
  -5  -1  13   51.36    3.81
  -5  -1  12  396.10    9.75
  -5   1  12  400.74    9.01
  -5  -1  12  379.08   14.87
  -5   1  11   28.71    7.05
  -5  -1  11   27.00    7.08
  -5   1  10   17.73    5.07
  -5  -1  10   13.84    4.87
  -5   1   9   28.72    5.67
   5   1  -9   32.46    4.78
  -5  -1   9   28.84    6.16
  -5  -1   8   74.66    9.14
  -5   1   8   71.85    7.73
   5   1  -8   70.50    6.51
   5   1  -7  367.86   13.88
  -5   1   7  404.05   15.98
   5  -1  -7  410.42   14.75
   5  -1  -6  180.35    9.14
  -5   1   6  190.03    9.52
   5   1  -6  173.63    8.96
  -5   1   5  259.47    9.61
  -5   1   5  285.37   12.49
   5   1  -5  272.97   10.39
  -5  -1   4   27.96    3.70
   5   1  -4   26.26    2.94
  -5   1   4   29.06    2.78
   5  -1  -4   21.36    2.03
   5   1  -4   22.29    2.54
   5   1  -3  535.60   12.29
   5   1  -3  552.35   12.12
  -5  -1   2 1617.66   21.97
   5   1  -2 1705.20   20.57
  -5   1   2 1641.24   19.41
   5  -1  -2 1585.19   14.28
   5  -1  -2 1741.72   21.06
   5   1  -2 1695.15   21.97
   5  -1  -1   -0.10    0.38
   5   1  -1    0.19    0.40
   5  -1  -1    1.06    0.48
  -5  -1   1    0.13    0.55
  -5   1   1    4.40    1.16
   5   1  -1    0.55    0.44
   5  -1  -1    1.24    0.66
   5  -1  -1    3.96    0.77
   5  -1   0   11.74    1.53
   5   1   0   11.26    1.55
   5  -1   0   11.01    1.52
   5   1   0   10.87    1.63
   5  -1   0    9.52    1.50
   5  -1   1  444.86   10.50
   5   1   1  425.26   10.79
   5   1   1  438.22   10.26
   5  -1   1  449.05   10.10
   5  -1   1  429.93   10.64
   5  -1   2 1286.74   19.42
   5   1   2 1282.91   20.36
   5   1   2 1298.16   19.85
   5  -1   2 1262.40   20.27
   5   1   3   40.61    4.19
   5   1   3   36.58    3.71
   5  -1   3   36.83    3.72
   5   1   4  111.64    6.99
   5  -1   4  113.73    7.06
   5  -1   5    2.12    1.06
   5   1   5    2.74    1.24
   5   1   6   46.85    5.46
   5  -1   6   53.27    5.47
   5  -1   7   -0.01    0.44
   5   1   7    0.13    0.48
   5   1   7    1.14    0.91
   5  -1   7   -0.30    0.90
   5  -1   8    1.04    0.57
   5   1   8    1.84    0.77
   5  -1   9    1.43    0.48
   5   1   9    1.50    0.64
   5   1  10    1.76    0.51
   5   1  11    1.66    0.36
  -5   3  16    8.93    1.10
  -5   3  15   94.32    4.24
  -5   3  15   95.12    4.39
  -5  -3  14    9.56    1.35
  -5   3  14    9.06    1.59
  -5   3  14    9.86    1.46
  -5   3  13  116.65    5.58
  -5  -3  13  109.82    6.15
  -5   3  13  116.68    4.92
  -5   3  12   41.59    2.77
  -5  -3  12   38.66    3.52
  -5   3  11   -0.05    2.20
  -5   3  10   12.53    3.76
   5   3  -9   16.32    3.70
  -5   3   9   16.29    4.08
  -5   3   8  563.48   20.35
   5  -3  -8  480.34   15.84
   5  -3  -7  277.46   11.62
  -5   3   7  309.41   13.08
  -5   3   6  182.97    8.83
   5  -3  -6  158.57    8.38
  -5   3   5    6.15    1.50
  -5   3   5    7.08    1.82
   5  -3  -5    6.89    1.68
  -5   3   4  498.35   11.45
   5  -3  -4  523.62   13.87
   5   3  -4  539.50   13.88
  -5   3   4  493.10   13.78
  -5   3   3   92.07    4.17
   5   3  -3   99.39    6.03
   5  -3  -3   84.86    3.37
   5  -3  -3   99.16    6.04
  -5   3   2    1.78    0.59
   5   3  -2    1.49    0.62
  -5  -3   2    3.05    1.04
   5   3  -2    2.29    0.91
   5  -3  -2    1.78    0.60
   5  -3  -1 2106.37   15.82
   5   3  -1 2087.14   20.29
   5  -3  -1 2179.72   17.38
   5  -3  -1 2220.28   20.93
   5   3  -1 2114.29   22.61
   5  -3   0   14.71    1.61
   5  -3   0   17.09    2.07
   5  -3   0   17.43    1.86
   5   3   0   16.71    2.20
   5   3   1   11.17    1.86
   5  -3   1   13.28    2.05
   5  -3   1   15.33    1.87
   5  -3   2    1.20    0.99
   5   3   2    0.63    0.59
   5  -3   2    1.87    0.80
   5   3   3    1.31    1.01
   5  -3   3    0.70    0.81
   5   3   3   -0.05    0.70
   5  -3   3   -0.14    0.52
   5   3   4    4.72    1.48
   5  -3   4    6.45    1.68
   5   3   5    7.83    2.08
   5  -3   5    5.54    1.86
   5   3   6   43.75    3.19
   5  -3   6   49.78    5.46
   5  -3   7    3.48    1.42
   5   3   7    2.66    0.87
   5   3   8    7.87    1.45
   5   3   9   12.31    1.66
   5   3  10    0.34    0.32
   5   3  11    9.04    0.84
  -5   5  16    5.14    0.77
  -5   5  16    5.30    0.82
  -5   5  15   58.83    3.18
  -5   5  15   61.95    3.23
  -5   5  14   32.13    2.71
  -5   5  14   33.74    2.48
  -5   5  13   16.43    2.06
  -5   5  13   18.15    1.89
  -5   5  12    1.51    0.63
  -5   5  11  193.30    5.72
  -5   5  11  243.29   18.36
  -5   5  10  139.46   12.76
   5   5 -10  148.57   12.31
  -5   5   9    0.60    1.17
  -5   5   8  142.83   10.29
  -5   5   7  227.29   11.67
   5  -5  -7  223.31   10.92
   5  -5  -6  687.00   18.92
  -5   5   6  734.61   19.11
  -5   5   5 2201.16   29.81
  -5   5   4 1319.61   20.79
  -5   5   3    0.57    0.63
   5   5  -2  121.03    6.17
  -5   5   2  163.76    6.64
   5   5  -1  657.27   14.17
  -5   5   1  815.14   13.98
   5  -5  -1  720.36   13.52
   5   5  -1  750.79   14.88
   5   5   0    0.17    0.36
   5  -5   0    0.35    0.63
   5  -5   1   -0.36    0.81
   5   5   1    0.16    0.51
   5  -5   1    0.23    0.42
   5   5   2   18.93    2.80
   5  -5   2   24.81    3.10
   5  -5   2   24.24    2.65
   5   5   3    0.48    0.67
   5  -5   3    0.74    0.68
   5  -5   3    0.57    0.61
   5   5   4    0.06    0.48
   5  -5   4   -0.66    0.89
   5  -5   4    0.35    0.66
   5  -5   5   25.78    3.73
   5   5   6   48.77    3.50
   5  -5   6   58.49    5.60
   5  -5   7    0.15    0.22
   5   5   7    0.54    0.64
   5   5   8   19.90    2.25
   5   5   9   16.33    1.81
   5   5  10    3.29    0.75
  -5   7  15    0.27    0.29
  -5   7  15   -0.13    0.31
  -5   7  14  107.35    4.10
  -5   7  14  111.21    4.49
  -5   7  13   12.50    1.71
  -5   7  13   12.73    1.52
  -5   7  12    8.30    1.56
  -5   7  12    7.80    1.22
  -5   7  11    8.11    1.45
  -5   7  11   12.54    4.32
  -5   7  11   10.09    1.36
  -5   7  10   35.07    6.52
  -5   7  10   29.70    2.09
  -5   7   9    0.34    1.25
  -5   7   8  144.93   11.00
  -5   7   7    0.46    0.67
  -5   7   6   90.90    7.42
  -5   7   5  667.96   18.47
  -5   7   4  103.61    6.88
   5   7  -3  124.00    6.94
  -5   7   3  133.86    7.62
   5   7  -2   19.85    2.65
  -5   7   2   30.46    3.54
   5  -7  -1   85.93    5.37
   5   7  -1   74.55    6.12
   5   7  -1   84.60    5.36
   5   7   0  114.67    6.74
   5  -7   0  136.82    6.94
   5   7   0  128.82    6.59
   5  -7   1   77.59    5.56
   5   7   1   80.74    5.44
   5  -7   2    5.15    1.64
   5   7   2    3.34    1.27
   5  -7   3   30.81    4.04
   5   7   3   22.29    3.36
   5  -7   4    4.66    1.74
   5  -7   5    0.39    0.26
   5   7   5    0.86    0.60
   5   7   6   50.99    3.49
   5  -7   6   41.55    2.40
   5   7   7   84.84    4.43
   5  -7   7   70.45    3.08
   5   7   8    0.46    0.47
   5  -7   8   -0.07    0.26
   5   7   9    0.93    0.60
   5  -7   9    0.07    0.21
   5   7  10    8.35    0.88
  -5   9  14   11.72    1.24
  -5  -9  14   12.97    1.08
  -5   9  13   10.89    1.34
  -5   9  12   12.81    1.52
  -5   9  11    9.56    1.39
  -5   9  10   97.58   11.02
  -5   9  10   84.15    3.66
  -5   9   9    0.19    1.07
  -5   9   9    0.14    0.36
  -5   9   8    0.01    0.81
  -5   9   7    0.24    1.21
  -5   9   6  372.90   16.51
  -5   9   5  777.88   22.83
  -5   9   4  297.58   13.51
  -5   9   3    1.18    0.90
  -5   9   2  108.77    7.86
   5   9  -2   93.05    8.03
   5   9  -1  314.49   13.49
   5  -9  -1  346.58   12.14
   5   9   0    2.17    1.18
   5  -9   0    4.08    1.43
   5  -9   1   23.15    3.41
   5  -9   2   97.15    7.24
   5  -9   3   40.50    4.69
   5  -9   4   25.75    1.97
   5  -9   5    0.14    0.26
   5   9   5   -0.18    0.34
   5   9   6    3.32    0.90
   5  -9   6    1.52    0.51
   5   9   7   16.92    1.81
   5  -9   7   14.72    1.39
   5  -9   8    2.22    0.52
   5   9   8    1.84    0.52
   5   9   9    2.97    0.55
   5  -9   9    3.19    0.48
  -5  11  14   34.87    1.69
  -5  11  13   28.68    1.88
   5  11 -13   28.21    1.44
  -5 -11  13   28.58    1.51
  -5  11  12   13.06    1.43
  -5 -11  12   11.98    1.12
  -5 -11  11    0.04    0.25
  -5  11  11    0.07    0.40
  -5  11  10   19.43    1.81
  -5  11   9   97.16    3.93
  -5  11   8   80.41    9.22
  -5  11   8   65.83    3.09
  -5  11   7   59.21    7.93
  -5  11   7   49.77    2.53
  -5  11   6  111.98   10.19
  -5  11   5   12.72    3.51
  -5  11   4    2.37    1.58
  -5  11   3  128.43    9.78
   5  11  -3  115.88   10.25
  -5  11   2   67.19    6.98
   5  11  -2   48.78    6.55
  -5  11   1   -0.23    0.92
   5  11  -1   -0.51    0.72
   5 -11  -1    1.02    0.76
   5  11   0   36.41    5.30
   5 -11   0   41.54    4.75
   5 -11   1    8.29    2.16
   5 -11   2    0.05    0.36
   5  11   3    4.25    0.80
   5 -11   3    3.73    0.83
   5  11   4    1.14    0.47
   5 -11   4    1.26    0.49
   5  11   5   36.04    2.17
   5 -11   5   33.30    2.24
   5 -11   6  137.02    4.27
   5 -11   7   61.64    2.59
   5 -11   8    0.72    0.26
  -5  13  12    4.18    0.71
  -5  13  11    0.14    0.31
  -5  13  10    4.90    0.85
  -5  13   9   23.13    1.86
   5  13  -9   22.36    2.02
   5  13  -8  144.76    5.43
  -5  13   8  122.60    4.23
   5  13  -7   26.60    2.56
  -5  13   7   25.64    1.96
   5  13  -6    0.70    0.68
  -5  13   6    0.06    0.29
  -5  13   5    0.37    0.74
   5  13  -5    1.76    1.86
   5  13  -5    0.70    0.56
   5  13  -4   -0.32    0.67
  -5  13   4   -0.02    1.54
   5  13  -4    1.93    0.77
  -5  13   3    2.81    0.92
  -5  13   3    2.14    1.24
   5  13  -3    4.33    2.24
   5  13  -3    3.33    1.03
  -5  13   2   52.01    6.58
   5  13  -2   46.68    3.49
   5  13  -2   37.52    5.76
   5  13  -1   60.94    7.56
   5  13  -1   72.40    4.43
   5 -13  -1   63.66    3.10
   5  13   0   23.49    2.59
   5 -13   0   21.20    1.87
   5 -13   1    9.82    1.28
   5  13   1   11.03    1.80
   5  13   2   11.54    1.36
   5 -13   2   12.41    1.45
   5 -13   3    8.37    1.17
   5  13   3    6.72    0.99
   5  13   4    2.09    0.57
   5 -13   4    1.61    0.58
   5  13   5    6.78    0.86
   5 -13   5    6.67    0.96
   5 -13   6    9.06    0.97
   5 -13   7    0.46    0.29
  -5  15  11    2.23    0.48
  -5  15  10    4.12    0.74
   5  15  -9   28.35    2.08
  -5  15   9   26.60    1.68
   5  15  -8    5.75    1.11
  -5  15   8    4.07    0.71
   5  15  -7   52.20    3.33
  -5  15   7   43.92    2.33
   5  15  -6   15.39    1.93
  -5  15   6   11.68    1.20
   5  15  -5   38.16    3.18
   5  15  -4    0.59    0.50
   5  15  -3   79.54    4.79
   5  15  -2    4.64    1.31
   5  15  -1   36.71    3.31
   5  15   0    2.26    0.90
   5  15   1   11.72    1.91
   5 -15   1   12.75    1.39
   5  15   2   31.12    2.00
   5 -15   2   27.66    1.95
   5  15   3    0.50    0.35
   5 -15   3    1.12    0.39
   5  15   4    5.49    0.77
   5 -15   4    4.65    0.71
   5  15   5    0.18    0.20
   5 -15   5    0.22    0.18
   5 -15   6   10.23    0.76
  -5  17   9    3.73    0.57
   5  17  -8   11.17    1.13
   5  17  -7   15.38    1.58
   5  17  -6    0.85    0.55
   5  17  -5   25.08    2.33
   5  17  -4    0.85    0.71
   5  17  -3    0.87    0.69
   5  17  -2    8.01    1.56
   5  17  -1   42.76    3.39
   5  17   0    1.20    0.45
   5  17   0    1.11    0.56
   5  17   1    4.18    0.72
   5  17   2    2.02    0.47
   5  17   3   -0.21    0.22
   5  19  -4    0.34    0.36
   5  19  -3    2.98    0.70
   5  19  -2    0.84    0.42
   5  19  -2    0.58    0.24
   5  19  -1    0.00    0.17
  -6   0  16    1.42    0.56
  -6   0  15   -0.34    0.47
  -6   0  15   -0.19    0.73
  -6   0  14    0.83    0.80
  -6   0  13    0.48    0.61
  -6   0  12   40.52    8.43
  -6   0  12   25.63    2.30
  -6   0  11   -1.42    2.42
  -6   0  10   -0.89    2.30
   6   0  -9   -0.40    0.89
  -6   0   9   -0.85    1.63
   6   0  -8  586.66   19.57
  -6   0   8  591.80   23.56
  -6   0   7    0.75    1.54
   6   0  -7   -0.40    0.86
   6   0  -6  941.91   21.74
  -6   0   6 1022.77   23.74
   6   0  -5    1.26    0.85
  -6   0   5   -0.59    0.93
   6   0  -5   -0.58    1.03
   6   0  -4  338.82    9.72
   6   0  -4  367.44   11.94
   6   0  -3    0.35    0.60
   6   0  -3    0.75    0.32
  -6   0   3    0.28    0.60
   6   0  -2 4849.36   36.86
   6   0  -2 4860.40   31.75
   6   0  -1    0.15    0.41
   6   0  -1   -0.13    0.37
   6   0   0  426.32    9.86
   6   0   0  426.76   10.57
   6   0   1   -0.32    0.70
   6   0   1    0.17    0.48
   6   0   2   85.56    5.62
   6   0   2   82.76    5.73
   6   0   3    0.23    0.71
   6   0   4   87.62    6.62
   6   0   5    0.34    0.88
   6   0   6    8.04    1.32
   6   0   6    8.90    2.28
   6   0   7   -0.01    0.42
   6   0   8   17.38    1.78
   6   0   9    0.14    0.33
   6   0  10   -0.20    0.39
  -6  -2  16   -0.11    0.30
  -6   2  16   -0.23    0.36
  -6   2  16    0.15    0.41
  -6   2  15    1.18    0.69
  -6  -2  15    1.14    0.60
  -6   2  15    0.62    0.55
  -6  -2  14    1.19    0.79
  -6   2  14    0.93    0.67
  -6  -2  13  118.62    6.11
  -6   2  13  121.42    5.11
  -6   2  12    0.87    1.96
  -6   2  12    0.46    0.45
  -6  -2  12    0.30    0.56
  -6   2  11   49.52    8.68
  -6   2  10   38.25    6.92
   6   2 -10   41.30    5.90
  -6  -2  10   36.97    7.92
  -6   2   9   17.20    4.28
  -6  -2   9   19.49    5.47
   6  -2  -9   18.37    3.41
   6   2  -9   18.26    3.70
  -6   2   8  171.02   11.27
   6   2  -8  157.22   10.42
  -6  -2   8  176.83   14.59
  -6   2   7  485.01   16.76
   6   2  -7  479.72   17.06
  -6  -2   7  480.77   22.32
  -6   2   6  920.40   20.18
   6   2  -6  916.96   22.16
   6   2  -5   63.81    4.98
  -6   2   5   59.83    4.45
   6  -2  -5   61.80    5.22
   6  -2  -5   56.84    3.41
  -6   2   5   69.86    6.05
   6   2  -5   60.22    5.34
  -6   2   4  242.16    7.49
   6  -2  -4  245.85    9.90
   6  -2  -4  216.03    4.79
  -6   2   4  260.42   10.08
   6   2  -4  251.91    9.57
   6  -2  -4  242.55    6.93
   6  -2  -4  222.88    6.01
   6   2  -4  234.18    9.41
   6   2  -3   44.13    3.55
   6   2  -3   50.30    4.07
   6  -2  -3   49.55    2.61
   6  -2  -3   53.98    2.92
   6   2  -3   55.60    4.48
   6  -2  -3   53.69    4.36
  -6   2   3   50.38    3.18
   6  -2  -2    0.64    0.39
  -6   2   2    0.98    0.59
   6  -2  -2    0.33    0.34
   6   2  -2    0.35    0.51
   6   2  -2    0.07    0.41
   6  -2  -2    1.52    0.83
   6  -2  -1  142.06    5.92
   6  -2  -1  123.74    4.74
   6  -2  -1  137.89    5.34
  -6   2   1  152.74    7.53
   6   2  -1  129.85    5.88
   6  -2   0   88.36    4.37
   6  -2   0   84.92    4.58
   6  -2   0   85.25    4.91
   6   2   0   83.78    5.08
   6  -2   1  113.10    5.56
   6  -2   1  116.96    5.97
   6   2   1  112.17    6.27
   6  -2   1  106.97    6.09
   6  -2   2   51.32    4.72
   6   2   2   45.69    4.64
   6   2   2   55.15    4.60
   6  -2   2   57.19    4.38
   6   2   3   78.86    6.26
   6   2   3   78.85    5.90
   6  -2   3   83.58    5.81
   6   2   4    3.13    1.44
   6  -2   4    2.18    0.90
   6   2   5   22.98    3.90
   6  -2   5   26.58    3.83
   6   2   6   65.78    3.86
   6  -2   6   76.54    6.68
   6   2   7   16.26    2.01
   6   2   8   51.07    3.22
   6  -2   9   -0.94    0.55
   6   2   9    0.32    0.32
   6   2  10   12.99    1.11
  -6   4  16    8.19    1.21
  -6   4  16    8.69    1.13
  -6   4  15    0.57    0.60
  -6   4  15    1.14    0.48
  -6   4  14   17.53    2.21
  -6   4  14   20.59    2.07
  -6   4  13    1.38    0.62
  -6   4  12    4.99    2.90
  -6  -4  12    1.48    0.67
  -6   4  12    3.11    0.80
  -6   4  11   50.86    8.40
  -6   4  10    8.92    3.33
   6   4 -10   16.04    3.70
  -6   4   9   25.97    4.88
   6   4  -9   31.88    5.36
   6  -4  -8    0.20    0.76
  -6   4   8    1.27    0.96
  -6   4   7  305.72   12.89
   6  -4  -7  280.40   12.57
  -6   4   6  104.68    6.94
   6  -4  -6  104.50    7.46
   6  -4  -5  221.45   10.60
  -6   4   5  218.65    8.93
  -6   4   4  438.98   11.27
   6  -4  -4  470.70   15.17
  -6   4   3    5.17    1.08
   6   4  -3    4.37    1.31
   6  -4  -3    5.44    0.99
   6  -4  -2   52.85    3.38
   6   4  -2   53.14    4.17
   6   4  -2   47.93    3.97
   6   4  -1  468.96   12.26
   6  -4  -1  503.61   11.85
   6  -4   0  407.52   11.26
   6  -4   0  383.76    8.88
   6  -4   1  223.11    9.31
   6   4   1  209.03    9.07
   6  -4   1  201.88    7.48
   6   4   2  248.56   10.22
   6  -4   2  281.55   11.01
   6  -4   2  265.77    9.51
   6   4   3   38.65    4.53
   6  -4   3   41.04    4.13
   6  -4   3   44.18    4.70
   6  -4   4    9.67    2.19
   6   4   5   23.34    2.36
   6  -4   5   27.40    3.83
   6   4   6   18.21    2.22
   6  -4   6   21.51    3.51
   6   4   7   53.78    3.60
   6   4   8   28.43    2.43
   6   4   9   22.49    1.85
   6   4  10    2.47    0.50
  -6   6  16   -0.93    0.47
  -6   6  16    0.06    0.26
  -6   6  15    2.93    0.83
  -6   6  15    3.44    0.82
  -6   6  14   29.74    2.62
  -6   6  14   35.49    2.58
  -6   6  13   59.23    3.97
  -6   6  13   64.13    3.49
  -6   6  12   28.48    2.35
  -6   6  11   47.67    8.12
  -6   6  11   39.25    2.62
  -6   6  10    0.51    1.19
   6   6 -10    2.61    1.96
  -6   6   9   24.81    4.81
  -6   6   8    2.00    1.40
  -6   6   7  184.91   10.86
  -6   6   6    0.15    0.72
  -6   6   5  144.57    8.04
  -6   6   4   15.73    2.49
   6  -6  -3    8.99    1.59
   6   6  -3    7.43    1.93
  -6   6   3    8.64    1.72
   6  -6  -2   51.62    3.86
   6   6  -2   44.07    4.31
   6  -6  -1   63.06    4.45
   6   6  -1   56.28    4.58
   6   6   0   25.65    3.17
   6  -6   0   28.36    3.31
   6  -6   1  746.68   17.61
   6   6   1  743.46   17.66
   6   6   2   43.18    4.53
   6  -6   2   54.52    5.26
   6   6   3   14.90    3.13
   6  -6   3   20.16    3.43
   6  -6   4    1.29    1.11
   6   6   5   38.00    3.13
   6  -6   5   35.51    2.16
   6   6   6   10.35    1.60
   6  -6   6    8.95    1.08
   6   6   7    5.35    1.17
   6   6   8    1.17    0.72
   6   6   9   -0.21    0.48
  -6   8  15   21.93    1.54
  -6   8  15   25.08    1.78
  -6   8  14    0.76    0.53
  -6   8  14    0.58    0.49
  -6   8  13    8.01    1.27
  -6   8  12   16.57    1.81
  -6   8  11    8.29    1.28
  -6   8  10   36.99    6.80
  -6   8  10   30.51    2.12
  -6   8   9    4.59    2.35
  -6   8   8   60.80    7.34
  -6   8   7  192.15   12.17
  -6   8   6   21.27    3.77
  -6   8   5  156.62    9.47
   6   8  -4    3.65    1.54
  -6   8   4    3.87    1.52
   6   8  -3    2.47    1.11
  -6   8   3    4.45    1.46
   6   8  -2   82.83    7.16
   6   8  -2   81.77    5.86
   6  -8  -2   90.01    5.76
  -6   8   2  101.44    6.86
   6  -8  -1   97.03    6.18
   6   8  -1   79.11    5.73
   6  -8   0  110.21    6.94
   6   8   0  108.73    6.84
   6  -8   1  107.88    7.40
   6  -8   2    7.45    2.19
   6  -8   3   14.52    2.97
   6  -8   4    2.46    0.55
   6   8   4    3.04    0.88
   6   8   5   12.56    1.72
   6  -8   5   11.66    1.32
   6   8   6    8.10    1.38
   6  -8   6    5.36    0.90
   6  -8   7   11.25    1.14
   6   8   7   13.55    1.67
   6   8   8    2.32    0.58
   6  -8   8    2.43    0.47
   6   8   9   11.02    1.01
  -6 -10  14    3.74    0.53
  -6  10  14    4.86    0.83
   6  10 -14    5.13    0.67
  -6  10  13   26.28    1.98
  -6  10  12    7.40    1.18
  -6  10  11    9.17    1.32
  -6  10  10   13.34    1.50
  -6  10   9   50.85    7.58
  -6  10   9   44.75    2.52
  -6  10   8   65.00    8.22
  -6  10   7  214.23   14.16
  -6  10   6   72.37    7.74
  -6  10   5   54.85    6.40
  -6  10   4    6.88    2.33
  -6  10   3    0.30    0.68
   6  10  -3   -0.37    0.95
   6  10  -2    5.19    2.30
  -6  10   2    9.32    2.44
   6 -10  -2    7.08    1.91
   6 -10  -1    9.01    2.19
   6 -10   0   19.32    3.15
   6 -10   1    1.78    1.14
   6 -10   2   28.08    2.09
   6 -10   3   43.58    2.61
   6 -10   4    0.14    0.33
   6 -10   5   75.86    3.31
   6  10   6   22.64    1.85
   6 -10   6   22.87    1.70
   6  10   7   12.48    1.25
   6 -10   7   11.56    1.08
   6  10   8    1.18    0.32
   6 -10   8    1.35    0.32
   6  12 -13   12.11    0.88
  -6  12  13   12.94    1.20
  -6  12  12    0.38    0.31
   6  12 -12    1.12    0.38
   6  12 -11   -0.18    0.25
  -6  12  11    0.12    0.37
  -6  12  10   17.46    1.63
   6  12 -10   18.50    1.48
   6  12 -10   20.72    1.96
   6  12  -9    7.87    0.99
   6  12  -9    8.65    1.35
  -6  12   9    6.51    0.98
   6  12  -8    4.46    1.10
  -6  12   8    4.17    0.83
  -6  12   7  143.29   12.19
   6  12  -7  146.06    5.73
  -6  12   6  923.85   29.40
   6  12  -6  892.93   14.33
   6  12  -5   16.19    2.00
  -6  12   5   13.73    3.52
  -6  12   4    6.81    2.55
   6  12  -4    5.89    2.62
   6  12  -4    7.01    1.33
   6  12  -3   51.83    3.43
  -6  12   3   58.54    6.82
   6  12  -3   44.07    6.40
   6 -12  -3   38.05    4.55
   6  12  -2    6.06    1.26
   6 -12  -2    4.90    0.92
   6  12  -1   11.14    1.68
   6 -12  -1    9.59    1.31
   6  12   0    2.32    0.86
   6 -12   0    2.05    0.64
   6 -12   1    0.30    0.32
   6  12   2    0.67    0.32
   6 -12   2    0.50    0.32
   6  12   3   -0.12    0.31
   6 -12   3   -0.16    0.32
   6 -12   4    5.23    0.87
   6 -12   5    0.43    0.34
   6 -12   6    5.80    0.77
   6 -12   7   10.12    0.83
  -6  14  12    0.45    0.29
  -6  14  11    3.91    0.73
   6  14 -10    6.20    0.99
   6  14  -9   -0.22    0.37
  -6  14   9    0.63    0.35
   6  14  -8   27.10    2.37
  -6  14   8   20.53    1.60
   6  14  -7    5.87    1.21
   6  14  -6    3.28    1.01
   6  14  -5   43.28    3.38
   6  14  -4    3.20    0.95
   6  14  -3   34.50    3.09
   6  14  -2    2.68    0.91
   6  14  -1   47.31    3.69
   6 -14   0    1.01    0.39
   6 -14   0    0.90    0.52
   6 -14   1   -0.19    0.33
   6 -14   2    0.11    0.29
   6  14   2   -0.15    0.27
   6  14   3   20.93    1.54
   6 -14   3   20.10    1.62
   6  14   4   20.71    1.40
   6 -14   4   20.47    1.50
   6 -14   5   -0.06    0.23
   6 -14   6    1.06    0.24
   6 -14   6    1.09    0.28
  -6  16  10    2.22    0.48
   6  16  -9    0.15    0.39
   6  16  -8   18.02    1.79
   6  16  -7    2.06    0.73
   6  16  -6   26.88    2.49
   6  16  -5    2.04    0.84
   6  16  -4   -0.16    0.62
   6  16  -3    2.50    0.88
   6  16  -2   51.73    3.78
   6  16  -1   12.05    1.90
   6  16   0   -0.75    0.72
   6  16   0   -0.20    0.23
   6  16   1   13.89    1.23
   6  16   2    0.60    0.30
   6 -16   3   -0.03    0.13
   6  16   3   -0.14    0.22
   6  18  -7    2.17    0.58
   6  18  -6    7.83    1.09
   6  18  -5   13.32    1.54
   6  18  -4   19.05    1.91
   6  18  -3    1.23    0.61
   6  18  -2    0.33    0.45
   6  18  -1    7.13    1.17
   6  18  -1    6.53    0.75
   6  18   0    0.31    0.24
  -7   1  17   26.08    1.70
  -7  -1  17   21.21    1.42
  -7   1  16    0.62    0.54
  -7  -1  16    0.66    0.41
  -7   1  16    0.94    0.72
  -7   1  15    3.99    1.09
  -7  -1  15    5.40    1.40
  -7   1  15    4.26    1.04
  -7   1  14   73.80    4.26
  -7  -1  14   75.30    4.77
  -7  -1  13  267.71    8.42
  -7   1  13  268.36    7.68
  -7   1  12    2.72    2.31
  -7  -1  12    1.00    2.14
  -7   1  11    4.66    3.30
  -7  -1  11    2.71    2.38
   7   1 -10   28.77    5.01
  -7  -1  10   28.22    6.54
  -7   1  10   34.46    6.74
  -7  -1   9  366.52   21.95
  -7   1   9  389.02   20.05
   7   1  -9  364.47   17.28
  -7  -1   8  126.37   11.59
  -7   1   8  128.74   10.23
   7   1  -8  114.19    9.02
  -7  -1   7    1.02    1.57
  -7   1   7    2.12    1.64
   7   1  -7    1.79    0.91
  -7  -1   6  220.71   12.65
   7   1  -6  204.88   10.65
  -7   1   6  222.53   10.42
  -7   1   5  172.63    7.99
   7   1  -5  178.05    8.19
   7  -1  -5  161.92    6.71
   7   1  -5  173.20    9.20
  -7  -1   5  172.38   10.02
   7  -1  -4   30.00    2.65
   7  -1  -4   37.14    3.95
   7   1  -4   31.10    3.00
   7   1  -4   31.93    3.70
   7   1  -4   31.57    3.34
   7   1  -3  390.64   10.31
  -7   1   3  374.70   10.91
   7  -1  -3  376.35   11.97
   7  -1  -3  344.95    7.64
   7  -1  -3  359.96    8.93
   7   1  -2   49.02    3.95
  -7   1   2   67.64    5.14
   7  -1  -2   58.49    5.00
   7  -1  -2   67.13    3.95
   7  -1  -2   59.43    3.66
   7   1  -2   64.27    4.24
   7  -1  -1    1.04    0.75
   7  -1  -1    0.78    0.58
   7   1  -1    0.27    0.64
   7  -1   0  587.66   12.95
   7  -1   0  602.96   13.49
   7   1   0  629.99   14.47
   7  -1   1   36.95    3.75
   7   1   1   31.90    3.74
   7  -1   1   38.65    3.62
   7  -1   2   91.70    6.08
   7  -1   2   89.25    6.44
   7   1   2   89.13    6.43
   7   1   2   86.07    6.16
   7   1   3    2.18    1.11
   7  -1   3    3.12    1.28
   7   1   4    1.37    0.74
   7  -1   4   -0.05    0.77
   7  -1   5    8.66    1.26
   7   1   5    9.11    1.42
   7  -1   5    9.41    2.42
   7  -1   6   16.47    1.75
   7   1   6   17.63    2.04
   7   1   7   11.79    1.55
   7  -1   7   11.73    1.40
   7   1   8    0.62    0.42
   7   1   9    1.18    0.30
   7  -1   9    0.11    0.38
  -7   3  17   10.36    1.08
  -7   3  16    3.83    0.85
  -7  -3  16    3.08    0.64
  -7   3  16    4.30    1.01
  -7   3  15    5.80    1.30
  -7  -3  15    5.58    1.05
  -7   3  15    7.77    1.37
  -7   3  14    5.93    1.23
  -7  -3  13  100.59    5.89
  -7   3  13  100.96    4.47
  -7  -3  12   30.48    3.02
  -7   3  12   37.68    7.77
  -7   3  12   32.12    2.36
  -7   3  11   15.17    4.64
   7   3 -11   17.51    4.19
   7   3 -10   26.70    4.95
  -7   3  10   21.15    4.86
   7   3  -9   45.12    6.14
  -7   3   9   54.91    6.96
   7  -3  -9   41.65    5.30
  -7   3   8   60.56    6.68
   7  -3  -8   51.73    5.80
   7   3  -8   53.02    6.45
  -7   3   7    4.10    1.72
   7  -3  -7    4.40    1.71
   7   3  -7    4.74    2.12
  -7   3   6   10.47    2.17
   7   3  -6   12.92    2.91
   7  -3  -6   12.79    2.67
  -7   3   5  292.92    9.74
   7  -3  -5  289.94   11.94
   7   3  -5  258.65   11.62
  -7   3   5  274.30   11.07
  -7   3   4    9.03    1.53
   7  -3  -4   10.23    1.31
   7   3  -4    8.50    1.94
   7  -3  -4   10.52    2.29
   7  -3  -3    0.64    0.46
   7  -3  -3    0.43    0.72
   7   3  -3    0.45    0.57
   7   3  -3    1.01    0.72
   7  -3  -2   35.71    2.98
   7  -3  -2   32.13    2.58
   7   3  -2   25.75    3.13
   7  -3  -1  110.14    5.13
   7  -3  -1  117.95    6.13
   7   3  -1   99.67    5.97
   7  -3   0    4.52    1.17
   7  -3   0    4.05    1.33
   7   3   0    2.06    1.19
   7  -3   0    4.41    1.11
   7  -3   1   33.83    3.22
   7   3   1   32.92    3.83
   7  -3   1   30.39    3.70
   7   3   2    0.08    0.63
   7  -3   2    0.64    0.67
   7  -3   2    0.58    0.61
   7   3   3    3.55    1.63
   7  -3   3    4.58    1.45
   7  -3   4   83.24    6.69
   7   3   5    1.64    0.59
   7  -3   5    3.23    1.62
   7   3   6    0.35    0.42
   7   3   7   -1.00    0.59
   7   3   8    3.66    0.90
   7   3   9   -0.44    0.40
  -7   5  16   25.72    1.98
  -7   5  16   26.18    2.08
  -7   5  15    5.44    1.08
  -7   5  15    8.79    1.32
  -7   5  14   25.87    2.69
  -7   5  14   33.88    2.57
  -7   5  13  107.04    4.54
  -7   5  12   76.79   11.03
  -7   5  12   57.12    3.23
   7   5 -11  109.03   10.79
  -7   5  11  119.96   12.62
   7   5 -10    0.26    1.29
  -7   5  10    0.89    1.67
  -7   5   9   16.05    3.92
   7   5  -9   24.28    5.08
  -7   5   8    0.68    1.39
   7  -5  -8    1.29    1.29
  -7   5   7  550.91   17.82
   7  -5  -7  539.53   19.16
  -7   5   6    5.23    1.71
   7  -5  -6    4.25    1.55
  -7   5   5    2.36    1.00
   7   5  -4   32.23    3.74
  -7   5   4   32.65    3.29
   7  -5  -4   31.10    2.60
   7   5  -3   17.16    2.86
   7  -5  -3   18.45    2.11
   7   5  -3   17.83    2.84
   7  -5  -2   31.86    3.07
   7   5  -2   29.25    3.48
   7  -5  -1    1.12    0.78
   7   5  -1    0.76    0.67
   7  -5   0   18.14    2.71
   7   5   0   18.03    2.86
   7   5   1   34.94    4.15
   7  -5   1   37.72    4.31
   7  -5   2    7.65    2.08
   7   5   2    7.14    2.10
   7   5   3   16.92    3.21
   7  -5   3   20.83    2.95
   7  -5   3   18.78    3.56
   7   5   4   24.16    2.37
   7  -5   4   21.84    3.42
   7   5   5   60.00    3.87
   7  -5   5   62.75    5.53
   7   5   6    0.56    0.52
   7   5   7    5.00    1.06
   7   5   8    0.23    0.44
   7   5   9    2.61    0.54
  -7   7  16   10.90    1.01
  -7   7  16   12.83    1.28
  -7   7  15    4.37    0.88
  -7   7  15    4.44    0.87
  -7   7  14    9.19    1.43
  -7   7  14    9.75    1.30
  -7   7  13   62.98    3.85
  -7   7  13   67.51    3.56
  -7   7  12   27.09    2.26
  -7   7  11   24.90    5.82
  -7   7  11   23.08    2.04
  -7   7  10   13.89    4.08
   7   7 -10   19.47    5.00
  -7   7   9   57.38    7.41
  -7   7   8    5.75    2.01
  -7   7   7    5.20    1.87
  -7   7   6    0.32    0.85
  -7   7   5  151.57    8.74
   7   7  -4    0.45    0.72
  -7   7   4   -0.18    0.53
   7  -7  -4    1.04    0.76
   7   7  -3    4.21    1.60
   7  -7  -3    5.86    1.41
   7   7  -2    2.72    1.38
   7  -7  -2    3.97    1.12
   7  -7  -1   50.93    4.56
   7   7  -1   31.27    3.83
   7  -7   0    2.79    1.32
   7   7   0    3.68    1.49
   7  -7   1   86.06    6.64
   7   7   1   68.74    5.86
   7  -7   2    0.85    0.56
   7   7   2    0.36    0.65
   7   7   3   24.61    3.79
   7   7   3   20.24    2.02
   7  -7   3   18.68    1.57
   7   7   4   34.37    2.77
   7  -7   4   29.47    2.00
   7   7   5   11.66    1.61
   7  -7   5   10.85    1.20
   7   7   6   73.08    3.86
   7  -7   6   62.72    2.72
   7   7   7    0.33    0.43
   7   7   8   -0.07    0.36
   7   9 -15   10.49    0.89
  -7   9  15   10.33    1.14
  -7  -9  15    9.07    0.81
  -7   9  14   50.30    2.74
  -7   9  13    0.21    0.37
  -7   9  12  119.68    4.74
  -7   9  11    8.66    1.32
  -7   9  10   21.93    5.03
  -7   9  10   20.73    1.72
  -7   9   9   -0.08    1.05
  -7   9   8    1.45    1.42
  -7   9   7   28.45    4.99
  -7   9   6  147.71   10.32
   7   9  -5  183.95   10.46
  -7   9   5  202.11   11.38
   7   9  -4  171.94    9.61
   7  -9  -4  150.38    7.90
   7   9  -3    6.56    2.16
   7   9  -3    6.90    1.86
   7  -9  -3    7.41    1.85
   7   9  -2    0.81    0.50
   7  -9  -2    2.04    1.04
   7  -9  -1   23.76    3.36
   7  -9   0  294.71   12.67
   7  -9   1    7.89    2.09
   7  -9   2   11.38    1.30
   7   9   3    3.24    0.81
   7  -9   3    3.26    0.74
   7   9   4   19.97    1.94
   7  -9   4   20.88    1.78
   7   9   5   26.38    2.17
   7  -9   5   24.68    1.81
   7   9   6   26.85    2.06
   7  -9   6   23.92    1.63
   7   9   7   59.32    2.66
   7  -9   7   51.07    1.97
   7   9   8    0.56    0.27
   7  11 -14   49.26    1.85
  -7  11  14   51.44    2.36
  -7  11  13    0.61    0.36
   7  11 -13    1.01    0.40
   7  11 -12   14.98    1.36
   7  11 -12   16.38    1.55
  -7  11  12   15.56    1.62
  -7  11  11   18.73    1.87
   7  11 -11   18.96    1.55
   7  11 -10   20.26    1.67
  -7  11  10   19.28    1.67
   7  11  -9    0.55    0.41
  -7  11   9    0.04    0.27
  -7  11   8   28.29    5.35
   7  11  -8   21.73    1.68
  -7  11   7   46.15    6.77
   7  11  -7   43.00    2.32
  -7  11   6    1.66    1.34
  -7  11   5    3.89    1.68
   7  11  -4   86.61    8.84
  -7  11   4  102.62    8.62
   7 -11  -3    1.48    1.01
   7 -11  -2   19.04    3.19
   7 -11  -1   22.79    1.98
   7 -11   0   27.29    2.07
   7 -11   1   14.32    1.54
   7 -11   2   -0.57    0.46
   7 -11   3    2.21    0.63
   7 -11   4   10.25    1.22
   7 -11   5    0.01    0.28
   7 -11   6    3.54    0.57
   7 -11   7    0.65    0.25
  -7  13  13    0.38    0.27
   7  13 -12    1.58    0.34
  -7  13  12    2.16    0.57
   7  13 -11   12.27    1.07
   7  13 -11   11.86    1.33
  -7  13  11   11.39    1.32
   7  13 -10    0.07    0.31
   7  13 -10    0.37    0.45
   7  13  -9    1.58    0.75
   7  13  -8   30.18    2.62
   7  13  -7    2.86    0.92
   7  13  -6  250.10    7.77
   7  13  -5    2.16    0.91
   7  13  -4   65.64    7.61
   7  13  -4   80.41    4.56
   7  13  -3   40.69    3.22
   7 -13  -2    0.81    0.33
   7  13  -2    0.77    0.70
   7 -13  -1   13.09    1.31
   7  13  -1   18.20    2.21
   7 -13  -1   15.70    1.74
   7 -13   0   43.66    2.68
   7  13   1    1.06    0.36
   7 -13   1    1.47    0.55
   7  13   2    0.83    0.32
   7 -13   2    1.13    0.48
   7 -13   3    3.88    0.79
   7 -13   4   23.00    1.59
   7 -13   5    2.12    0.42
   7 -13   6    1.44    0.28
   7 -13   6    1.39    0.29
  -7  15  11    2.91    0.57
   7  15 -10   -0.15    0.25
   7  15  -9    0.11    0.39
   7  15  -8   77.50    3.96
   7  15  -7   31.34    2.69
   7  15  -6    3.44    0.93
   7  15  -5    1.43    0.67
   7  15  -4   -0.05    0.51
   7  15  -3    6.33    1.31
   7  15  -2    0.57    0.64
   7  15  -1    1.06    0.64
   7 -15   0    1.14    0.38
   7  15   0    1.24    0.42
   7 -15   1    9.70    0.91
   7  15   1   11.54    1.16
   7 -15   2    0.56    0.27
   7  15   2    0.09    0.23
   7 -15   3   11.84    0.87
   7 -15   4   25.12    1.08
  -7  17   9    2.40    0.46
   7  17  -8    1.22    0.52
   7  17  -7   87.10    3.83
   7  17  -6    0.04    0.40
   7  17  -5    0.25    0.47
   7  17  -4    2.15    0.78
   7  17  -3    3.91    0.97
   7  17  -2   19.69    2.10
   7  17  -1    0.51    0.43
   7  17  -1    0.27    0.24
   7  17   0   12.07    0.98
   7  17   1    0.06    0.14
  -8   0  17    0.24    0.34
  -8   0  16   11.20    1.86
  -8   0  16    6.47    1.35
  -8   0  15    0.23    0.66
  -8   0  14   60.98    4.04
  -8   0  13   -0.39    0.39
  -8   0  13   -1.46    2.29
  -8   0  12  454.74   30.26
  -8   0  11   -0.16    1.62
  -8   0  10   75.87   10.20
  -8   0   9   -0.69    1.77
  -8   0   8  133.59   11.30
   8   0  -8  120.33    9.48
  -8   0   7   -1.16    1.65
  -8   0   6  932.34   24.00
   8   0  -6  754.30   17.37
   8   0  -5    0.24    0.51
   8   0  -5    0.25    0.55
   8   0  -4  709.12   14.21
   8   0  -4  729.51   17.99
   8   0  -3    0.01    0.43
   8   0  -3    0.49    0.76
   8   0  -2  656.29   15.92
   8   0  -2  773.19   15.25
   8   0  -1   -0.05    0.40
   8   0   0  317.17   10.89
   8   0   1    0.08    0.45
   8   0   2    1.26    1.07
   8   0   4  430.73    9.04
   8   0   5    0.03    0.40
   8   0   6   24.97    2.15
   8   0   7   -0.51    0.52
   8   0   8   26.76    1.58
   8   0   8   29.69    1.84
  -8  -2  17   15.24    1.29
  -8   2  17   24.04    1.81
  -8   2  16   10.83    1.61
  -8  -2  16    7.89    1.19
  -8   2  16   11.42    1.67
  -8  -2  15   40.07    3.65
  -8   2  15   44.68    3.30
  -8  -2  14  414.50   11.74
  -8   2  14  419.55    9.80
  -8   2  13   61.25   11.11
  -8  -2  13   52.26    3.93
  -8   2  13   51.93    3.25
  -8   2  12    6.09    3.98
  -8   2  11  137.68   14.52
   8   2 -11  132.53   11.86
  -8   2  10  293.13   19.00
   8  -2 -10  256.12   14.43
   8   2 -10  300.73   17.30
  -8  -2  10  256.57   20.20
  -8   2   9    0.97    0.93
   8  -2  -9    1.42    0.95
   8   2  -9    0.15    1.52
  -8  -2   9    0.72    1.25
   8  -2  -8    0.60    0.74
  -8   2   8    1.46    0.94
   8   2  -8    2.74    1.53
  -8  -2   8    1.08    1.32
   8   2  -7  122.35    9.18
   8  -2  -7  119.59    8.65
  -8   2   7  126.73    8.79
  -8   2   6  297.22   11.65
   8   2  -6  261.54   12.51
   8  -2  -6  271.76   12.52
   8  -2  -5   57.95    3.73
   8  -2  -5   73.49    6.11
   8   2  -5   68.96    6.12
   8   2  -4  340.09   10.75
   8   2  -4  344.49   12.76
   8  -2  -4  349.71    7.89
   8  -2  -4  325.54    8.69
   8  -2  -3  128.82    5.44
   8  -2  -3  129.49    5.51
   8   2  -3  114.92    6.44
   8  -2  -2   82.15    4.65
   8  -2  -2   78.00    4.80
   8   2  -2   79.90    5.29
   8  -2  -1    1.01    0.89
   8  -2  -1    0.59    0.50
   8   2  -1    1.00    0.78
   8  -2   0 1422.88   22.36
   8   2   0 1402.36   24.30
   8  -2   1   96.98    6.52
   8   2   1   98.38    6.85
   8  -2   1  103.19    6.33
   8   2   2  127.23    8.29
   8  -2   2  132.78    7.73
   8  -2   3   58.92    5.70
   8   2   4  382.10    9.00
   8  -2   4  461.56   16.08
   8   2   5    3.96    1.05
   8   2   6   29.16    2.47
   8   2   7   10.76    1.37
   8  -2   7    9.55    1.11
   8   2   8    8.13    0.94
   8  -2   8    8.34    0.87
   8   2   9    5.90    0.66
  -8   4  17    1.82    0.55
  -8   4  17    1.20    0.49
  -8   4  16    5.93    1.13
  -8   4  16    5.34    1.07
  -8   4  15   26.16    2.56
  -8   4  15   27.67    2.39
  -8   4  14  107.22    4.64
  -8   4  13   68.71    3.61
  -8  -4  12   55.12    4.25
  -8   4  12   64.33    3.35
  -8   4  11   24.06    5.56
   8   4 -11   27.37    5.73
   8   4 -10  130.71   11.28
  -8   4  10  146.70   12.69
   8  -4 -10  128.17   10.19
  -8   4   9   92.18    9.16
   8  -4  -9   82.49    8.03
   8   4  -9  103.37    9.88
  -8   4   8   62.17    6.65
   8  -4  -8   52.30    6.15
   8   4  -8   57.87    6.99
  -8   4   7  798.27   20.91
   8  -4  -7  731.53   22.37
   8   4  -7  744.60   24.00
  -8   4   6  154.60    8.17
   8  -4  -6  160.04   10.19
   8   4  -6  142.51    9.79
   8   4  -5    8.23    2.25
   8  -4  -5    9.62    2.38
   8   4  -4  164.73    8.39
   8   4  -4  143.73    8.39
   8  -4  -4  167.21    6.24
   8  -4  -3  122.23    5.78
   8   4  -3  127.48    7.20
   8  -4  -2   -0.46    0.62
   8   4  -2   -0.26    0.69
   8  -4  -1   42.05    4.13
   8   4  -1   44.03    4.45
   8  -4   0  109.65    6.93
   8   4   0  108.41    7.09
   8   4   1   47.90    5.08
   8  -4   1   49.80    4.19
   8  -4   1   49.01    4.97
   8   4   2    2.00    1.17
   8  -4   2    1.47    0.65
   8   4   3   85.84    7.46
   8  -4   3   84.69    6.52
   8   4   4  321.98    8.50
   8  -4   4  335.90   13.19
   8   4   5   51.19    3.45
   8  -4   5   46.36    2.66
   8   4   6   39.75    2.88
   8  -4   6   38.53    2.23
   8   4   7   16.83    1.63
   8   4   8   17.88    1.42
  -8   6  16    2.53    0.69
  -8   6  16    2.86    0.67
  -8   6  15   32.15    2.52
  -8   6  15   36.83    2.58
  -8   6  14    0.33    0.53
  -8   6  14    0.76    0.40
  -8   6  13  207.60    6.24
  -8   6  12   31.69    2.42
  -8   6  12   42.52    8.09
  -8   6  11   17.65    4.89
  -8   6  11   14.59    1.60
  -8   6  10  169.84   13.72
   8   6 -10  178.12   14.63
  -8   6   9   36.93    5.72
   8   6  -9   32.00    6.12
  -8   6   8   33.72    4.98
  -8   6   7    0.23    0.81
  -8   6   6  327.39   13.05
   8   6  -5    0.55    0.70
   8   6  -4   38.29    4.43
   8  -6  -4   38.89    3.35
   8   6  -4   41.10    5.03
   8  -6  -3  143.32    6.95
   8   6  -3  124.53    7.77
   8  -6  -2   25.00    3.12
   8   6  -2   17.90    2.95
   8  -6  -1   71.53    5.49
   8   6  -1   69.75    5.91
   8  -6   0   73.12    6.13
   8   6   0   67.17    5.83
   8   6   1   71.55    6.30
   8  -6   1   68.81    6.18
   8   6   2    0.69    0.62
   8  -6   2    0.33    1.00
   8   6   3  194.93    6.45
   8   6   3  207.79   12.00
   8   6   4   27.56    2.58
   8   6   5  312.26    8.15
   8   6   6    0.45    0.41
   8   6   7   14.18    1.42
   8   6   8   23.12    1.50
   8   8 -16   11.86    0.86
  -8   8  16   10.88    1.14
  -8  -8  16    9.91    0.75
  -8   8  15   29.15    2.05
  -8   8  14    0.18    0.34
  -8   8  13   45.93    2.93
  -8   8  12   27.15    2.24
  -8   8  11    8.49    3.33
  -8   8  11    7.12    1.16
  -8   8  10   10.46    3.51
  -8   8   9  114.84   10.52
  -8   8   8   37.45    5.71
  -8   8   7   10.12    2.82
  -8   8   6   67.27    6.69
   8   8  -5   42.93    4.95
   8   8  -4   20.23    3.43
   8  -8  -4   22.86    2.88
   8  -8  -3   47.36    4.37
   8   8  -3   34.97    4.39
   8   8  -2    0.71    0.79
   8  -8  -2    0.34    0.60
   8   8  -1   13.99    2.83
   8  -8  -1   22.26    3.31
   8  -8   0   55.29    5.44
   8   8   0   43.83    4.99
   8   8   1   43.64    4.89
   8  -8   1   56.59    5.85
   8   8   2    2.40    0.72
   8  -8   2    2.96    0.67
   8   8   3   27.77    2.46
   8  -8   3   28.82    1.99
   8   8   4    1.40    0.54
   8  -8   4    2.70    0.61
   8   8   5   90.16    4.06
   8  -8   5   88.51    3.16
   8   8   6    1.36    0.45
   8   8   7   -0.45    0.33
   8  10 -15    7.51    0.72
  -8  10  15    8.04    0.95
   8  10 -14    0.40    0.34
  -8  10  14    0.08    0.28
   8  10 -13   36.72    2.10
  -8  10  13   34.73    2.41
  -8  10  12   34.61    2.52
   8  10 -12   33.68    2.14
   8  10 -11    7.06    1.07
   8  10 -10    0.28    0.39
   8  10  -9    1.43    0.52
  -8  10   9    0.36    1.22
   8  10  -8    5.00    0.86
  -8  10   8    6.38    2.69
   8  10  -7  100.23    8.67
  -8  10   7   99.46    9.31
   8  10  -6   51.93    5.84
  -8  10   6   58.63    6.79
   8  10  -5    1.97    1.03
   8 -10  -4    0.55    0.49
   8 -10  -3   45.42    4.62
   8 -10  -2   -0.57    0.92
   8 -10  -1    2.53    1.22
   8 -10  -1    2.36    0.57
   8  10   0    0.53    0.30
   8 -10   0    0.26    0.29
   8 -10   1    6.93    1.08
   8 -10   2   35.33    2.33
   8 -10   3   46.76    2.58
   8  10   4   17.12    1.62
   8 -10   4   16.30    1.43
   8  10   5    0.22    0.28
   8 -10   5   -0.19    0.25
   8  10   6   56.62    2.30
   8 -10   6   52.00    1.88
  -8  12  14   29.02    1.65
   8  12 -14   29.06    1.29
   8  12 -13   35.29    1.71
  -8  12  13   34.75    2.08
   8  12 -12    1.74    0.54
   8  12 -12    1.89    0.47
  -8  12  12    1.60    0.53
   8  12 -11    0.22    0.26
  -8  12  11   -0.48    0.48
   8  12 -11   -0.03    0.35
   8  12 -10   -0.28    0.32
   8  12 -10    0.16    0.43
   8  12  -9  116.01    5.13
   8  12  -9   94.18    3.57
   8  12  -8   -0.46    0.38
   8  12  -8    0.64    0.56
   8  12  -7   25.05    1.87
   8  12  -7   27.67    2.60
   8  12  -6   19.96    2.19
   8  12  -6   20.38    1.65
   8  12  -5    0.61    0.64
   8 -12  -4   40.39    2.10
   8  12  -4   46.15    3.34
   8 -12  -3   11.77    1.17
   8  12  -3   12.74    1.75
   8 -12  -2    8.82    1.06
   8  12  -2   11.52    1.67
   8 -12  -2   10.07    1.34
   8 -12  -1   66.02    3.22
   8 -12   0    9.95    1.31
   8 -12   1    3.85    0.87
   8 -12   2   24.40    1.90
   8 -12   3   11.00    1.19
   8 -12   4    4.70    0.70
   8 -12   5    1.45    0.36
   8  14 -12    8.52    0.89
  -8  14  12    8.13    0.94
   8  14 -11    7.03    1.01
  -8  14  11    7.18    1.02
   8  14 -10    9.93    1.34
   8  14  -9    7.80    1.29
   8  14  -8   17.87    2.02
   8  14  -7   22.40    2.32
   8  14  -6    1.12    0.53
   8  14  -5   17.38    2.18
   8  14  -4   46.94    3.56
   8  14  -3    4.14    1.12
   8 -14  -2    2.46    0.55
   8  14  -2    3.87    1.05
   8 -14  -1    1.11    0.41
   8  14   0   -0.15    0.27
   8 -14   0   -0.33    0.34
   8 -14   1   13.03    1.14
   8 -14   1   13.95    1.39
   8 -14   2    0.85    0.27
   8 -14   2    1.25    0.39
   8 -14   2    1.21    0.40
   8 -14   3   10.13    0.85
   8 -14   4    0.93    0.27
   8  16 -10    7.10    0.95
  -8  16  10    5.26    0.70
   8  16  -9    0.49    0.37
   8  16  -8   28.96    2.30
   8  16  -7    0.87    0.58
   8  16  -6    1.43    0.78
   8  16  -5    0.43    0.50
   8  16  -4    1.52    0.69
   8  16  -3    3.73    0.94
   8  16  -2   31.27    2.67
   8  16  -1    7.94    0.91
   8 -16   0    9.04    0.75
   8  16   0   10.13    0.89
   8 -16   1    0.07    0.18
   8 -16   1    0.23    0.17
   8  18  -7    5.85    0.86
   8  18  -6    0.31    0.29
   8  18  -5   20.29    1.74
   8  18  -4    2.28    0.65
   8  18  -3    2.83    0.68
   8  18  -3    3.04    0.46
  -9   1  17   -0.19    0.43
  -9  -1  17    0.16    0.29
  -9   1  16   23.19    2.48
  -9  -1  15    0.08    0.63
  -9   1  15   -0.43    0.67
  -9  -1  14    1.40    0.86
  -9   1  14    0.67    0.63
  -9   1  13   10.90    1.52
  -9  -1  13    9.17    1.55
  -9   1  12  367.92   26.26
  -9  -1  12  349.06   26.05
   9  -1 -11   14.71    3.88
  -9  -1  11   14.15    4.28
  -9   1  11   17.01    4.92
  -9   1  10  160.21   14.46
   9   1 -10  139.20   11.76
  -9  -1  10  143.99   14.72
  -9   1   9   66.34    8.48
   9   1  -9   61.75    7.47
  -9  -1   9   55.22    8.52
  -9   1   8  152.01   11.71
   9   1  -8  144.88   10.82
  -9  -1   8  156.64   13.09
  -9   1   7   11.28    2.91
  -9  -1   7    6.49    2.26
   9   1  -7    9.02    2.73
   9  -1  -6    4.36    1.79
   9  -1  -6    5.25    1.34
   9   1  -5    4.91    1.31
   9  -1  -5    6.77    1.43
   9  -1  -5    7.56    2.08
   9   1  -4   32.50    3.96
   9  -1  -4   33.97    4.18
   9  -1  -4   36.69    3.23
   9   1  -4   34.21    3.54
   9  -1  -3    5.94    1.51
   9   1  -3    5.58    1.47
   9   1  -3    3.69    1.33
   9  -1  -3    6.64    2.01
   9  -1  -2  192.81    8.04
   9   1  -2  194.80    8.74
   9  -1  -1  214.31    8.92
   9   1  -1  202.61    9.21
   9  -1   0   13.66    2.45
   9   1   0   12.04    2.48
   9  -1   1   38.76    4.51
   9   1   1   36.47    4.67
   9   1   2  369.11   14.78
   9   1   3  295.53    7.53
   9  -1   4   -0.32    0.47
   9   1   4    0.35    0.58
   9   1   5   20.96    2.06
   9   1   6   13.49    1.47
   9  -1   6   14.42    1.48
   9   1   7   38.43    2.16
   9  -1   7   34.43    1.94
   9  -1   8    2.41    0.44
   9   1   8    2.53    0.49
  -9   3  17    1.25    0.56
  -9  -3  17    0.47    0.31
   9   3 -17    0.91    0.35
  -9   3  17    0.48    0.37
  -9   3  16   11.84    1.72
  -9   3  16   16.09    1.87
  -9   3  15   25.61    2.38
  -9  -3  14    0.77    0.82
  -9   3  14    1.49    0.70
  -9  -3  13   17.40    2.46
  -9   3  13   19.69    5.85
  -9   3  13   17.18    1.84
  -9   3  12   -0.15    1.39
   9   3 -12    0.56    2.01
  -9   3  11   43.65    7.88
   9  -3 -11   33.99    5.38
   9   3 -11   46.62    7.38
  -9   3  10   28.75    5.79
   9   3 -10   26.46    5.27
   9  -3 -10   26.96    4.84
  -9   3   9    9.18    2.64
   9  -3  -9   10.86    2.93
   9   3  -9    8.50    2.94
  -9   3   8   69.79    7.12
   9   3  -8   63.42    7.23
   9  -3  -8   60.99    6.67
  -9   3   7   63.08    6.02
   9   3  -7   56.26    6.46
   9  -3  -7   57.70    6.40
   9   3  -6   56.90    6.18
   9  -3  -6   59.07    6.12
   9   3  -5   69.47    5.75
   9   3  -5   79.69    6.99
   9  -3  -4   48.31    5.26
   9  -3  -4   42.79    3.26
   9   3  -4   33.54    3.95
   9  -3  -3  215.82    8.08
   9   3  -3  218.04    9.64
   9  -3  -2   87.14    5.00
   9  -3  -2   83.52    5.47
   9   3  -2   80.31    5.94
   9  -3  -1   75.81    5.73
   9  -3  -1   81.87    5.27
   9   3  -1   81.46    6.19
   9   3   0    0.33    0.61
   9  -3   0    0.18    0.35
   9   3   1   -0.19    0.65
   9   3   2   16.10    3.29
   9   3   3  147.00    5.59
   9  -3   3  147.40    5.07
   9   3   4  133.99    5.44
   9  -3   4  136.36    4.88
   9   3   5    4.01    0.95
   9  -3   5    3.66    0.72
   9   3   6    0.54    0.44
   9  -3   6    1.31    0.37
   9   3   7    7.44    0.98
   9  -3   7    7.97    0.82
   9   3   8    4.29    0.57
   9   3   8    5.02    0.62
  -9   5  17    0.72    0.40
  -9   5  17    0.65    0.40
   9   5 -17    0.39    0.23
  -9   5  16    0.80    0.43
  -9   5  16    1.34    0.61
  -9   5  15    4.02    0.92
  -9   5  14    6.87    1.22
  -9   5  13   89.93    4.06
  -9   5  12  196.27   17.39
  -9   5  12  141.49    4.93
  -9   5  11   49.39    8.18
   9   5 -11   49.64    7.71
   9   5 -10   28.60    5.70
  -9   5  10   33.25    6.18
   9  -5 -10   25.12    4.79
  -9   5   9  142.86   11.38
   9  -5  -9  134.27   10.97
   9   5  -9  137.36   11.78
  -9   5   8   21.41    4.09
   9  -5  -8   24.28    4.53
   9   5  -8   25.74    4.90
  -9   5   7    7.60    2.12
   9   5  -7    6.10    2.39
   9  -5  -7    6.29    2.43
   9   5  -6   10.37    2.78
   9   5  -5  844.49   20.77
   9   5  -5  742.97   21.53
   9  -5  -4   98.37    5.44
   9   5  -4   77.45    6.28
   9  -5  -3   82.68    5.40
   9   5  -3   60.44    5.46
   9  -5  -2    5.44    1.66
   9   5  -2    2.22    1.00
   9  -5  -1    6.38    1.77
   9   5  -1    3.54    1.46
   9   5   0   68.91    6.18
   9  -5   0   70.32    6.14
   9   5   1    0.61    0.81
   9  -5   1   -0.08    0.74
   9   5   2   10.32    1.59
   9   5   2   10.42    2.72
   9   5   2    9.83    1.23
   9  -5   2    7.59    1.05
   9  -5   2    8.04    1.08
   9   5   3   14.76    1.89
   9  -5   3   13.20    1.41
   9   5   4   27.64    2.55
   9  -5   4   29.39    2.05
   9   5   5   12.58    1.65
   9   5   6   -0.61    0.65
   9   5   7    2.95    0.65
   9   5   7    1.42    0.39
  -9   7  16    2.93    0.64
   9   7 -16    3.65    0.60
  -9   7  16    3.56    0.71
  -9   7  15    7.50    1.17
  -9   7  15    8.68    1.22
  -9   7  14    5.21    1.06
  -9   7  14    6.27    1.07
  -9   7  13   22.44    2.05
  -9   7  12    0.44    0.42
  -9   7  11   65.82    9.29
  -9   7  11   47.23    2.84
  -9   7  10  119.13   11.51
   9   7 -10  120.71   12.44
   9   7  -9    1.01    1.48
  -9   7   9   -0.23    1.76
  -9   7   8   44.44    5.95
   9   7  -8   52.79    7.68
  -9   7   7    0.68    0.57
   9   7  -7    0.32    0.94
   9   7  -6  385.96   15.43
   9   7  -6  387.60   18.55
   9   7  -5   40.28    4.80
   9   7  -5   45.87    5.97
   9  -7  -4    0.86    0.60
   9   7  -4    1.07    0.86
   9  -7  -3    7.09    1.75
   9   7  -3    3.83    1.46
   9  -7  -2   47.58    4.66
   9   7  -2   36.28    4.44
   9  -7  -1   24.66    3.73
   9   7  -1   19.29    3.45
   9  -7   0   28.99    4.09
   9   7   0   21.19    3.59
   9   7   1    8.74    2.38
   9   7   1    4.43    0.98
   9  -7   1    6.84    0.97
   9   7   2    3.35    1.72
   9   7   2    1.68    0.52
   9  -7   2    2.48    0.58
   9   7   3   13.24    1.63
   9   7   4    9.17    1.34
   9   7   5    0.54    0.40
   9   7   6    4.05    0.77
   9   7   7    1.99    0.46
   9   7   7    0.74    0.23
   9   9 -16   10.76    0.80
  -9   9  16   10.07    1.01
   9   9 -15    0.19    0.29
  -9   9  15    0.40    0.37
  -9   9  14   68.92    3.24
   9   9 -14   69.84    2.82
   9   9 -13    9.02    1.15
  -9   9  13    9.31    1.29
   9   9 -12    3.82    0.81
  -9   9  12    2.75    0.76
   9   9 -11    0.62    0.43
  -9   9  11   -0.08    0.42
   9   9 -10   14.28    1.44
  -9   9  10   16.02    4.16
   9   9  -9    8.50    1.11
  -9   9   9    9.21    3.08
  -9   9   8   23.61    4.56
   9   9  -8   34.81    6.58
   9   9  -7   32.61    4.91
  -9   9   7   29.82    4.72
   9   9  -6   52.05    5.96
   9   9  -6   66.81    8.13
   9   9  -5    0.05    0.74
   9   9  -4   75.04    6.77
   9  -9  -3   75.91    6.18
   9   9  -3   56.58    5.75
   9  -9  -2  112.33    7.69
   9   9  -2   87.54    7.28
   9   9  -1   36.01    4.53
   9  -9  -1   47.79    2.60
   9   9   0   12.19    1.40
   9  -9   0   11.76    1.36
   9   9   1    2.29    0.70
   9  -9   1    3.95    0.79
   9   9   2   39.26    2.75
   9  -9   2   42.94    2.47
   9  -9   2   41.01    2.40
   9   9   3    7.22    1.20
   9  -9   3    6.41    0.94
   9   9   4   77.74    3.54
   9  -9   4   71.30    2.75
   9   9   5   -0.19    0.32
   9   9   6    0.21    0.24
   9  11 -15    0.67    0.26
  -9  11  15    0.43    0.26
   9  11 -14    0.37    0.23
  -9  11  14   -0.24    0.32
   9  11 -13    0.20    0.26
   9  11 -13    0.02    0.26
  -9  11  13   -0.05    0.42
   9  11 -12    0.61    0.39
  -9  11  12   -0.41    0.46
   9  11 -11   -0.14    0.28
   9  11 -10   64.42    3.03
   9  11  -9   18.93    1.67
  -9  11   8  110.77   10.16
   9  11  -8  104.85    3.92
   9  11  -7   84.92    3.50
   9  11  -6  131.12    4.30
   9  11  -6  135.42    5.49
   9  11  -5  101.96    3.85
   9 -11  -5   88.56    3.24
   9  11  -5  102.36    4.71
   9 -11  -4    6.96    0.96
   9  11  -4    6.04    0.96
   9  11  -4    7.60    1.35
   9  11  -3    6.82    1.04
   9 -11  -3    6.90    0.93
   9 -11  -2   74.06    3.04
   9  11  -2   78.83    3.52
   9 -11  -2   85.09    3.59
   9  11  -1   38.25    2.42
   9 -11  -1   38.65    2.45
   9 -11   0   -0.13    0.27
   9 -11   1    3.72    0.78
   9 -11   2    8.26    1.02
   9 -11   2    8.75    1.11
   9 -11   3    0.34    0.25
   9 -11   4   55.92    2.21
   9 -11   5    4.52    0.50
   9  13 -13    6.24    0.64
   9  13 -13    6.23    0.77
  -9  13  13    6.40    0.82
   9  13 -12    1.88    0.41
   9  13 -12    2.19    0.59
  -9  13  12    1.98    0.51
   9  13 -11    8.10    0.94
   9  13 -11   10.03    1.34
  -9  13  11    9.33    1.19
   9  13 -10   12.10    1.58
   9  13 -10   10.03    1.11
   9  13  -9    6.78    0.97
   9  13  -9    7.73    1.38
   9  13  -8   14.28    1.43
   9  13  -8   13.79    1.79
   9  13  -7   24.36    1.82
   9  13  -7   24.10    2.41
   9  13  -6    9.13    1.55
   9 -13  -5   34.44    1.99
   9  13  -5   41.75    3.26
   9 -13  -4   37.73    2.10
   9  13  -4   44.98    3.36
   9 -13  -3    1.09    0.40
   9  13  -3    1.24    0.68
   9 -13  -2   17.75    1.46
   9 -13  -1    3.35    0.69
   9 -13   0    7.60    0.95
   9 -13   0    8.50    1.15
   9 -13   1    4.91    0.75
   9 -13   1    5.50    0.89
   9 -13   2    0.43    0.23
   9 -13   2    0.03    0.21
   9 -13   2   -0.37    0.32
   9 -13   3   20.22    1.21
   9 -13   4    9.65    0.70
   9  15 -11   -0.13    0.28
  -9  15  11   -0.08    0.20
   9  15 -10   19.31    1.72
  -9  15  10   15.66    1.31
   9  15  -9   10.88    1.49
   9  15  -8   27.59    2.38
   9  15  -7   -0.53    0.55
   9  15  -6    0.55    0.60
   9  15  -5   32.29    2.82
   9  15  -4   22.57    2.31
   9  15  -3   48.78    3.34
   9 -15  -2   16.33    1.22
   9 -15  -1    1.62    0.41
   9  15  -1    0.82    0.32
   9 -15   0    2.43    0.46
   9 -15   1    5.32    0.60
   9 -15   1    5.92    0.67
   9 -15   2    8.88    0.66
   9  17  -9   47.93    2.29
   9  17  -8    2.82    0.67
   9  17  -7   11.24    1.37
   9  17  -6   25.12    2.08
   9  17  -5    4.54    0.92
   9  17  -4    0.68    0.45
   9  17  -3    9.40    1.23
   9  17  -3    8.79    0.80
   9  17  -2   17.55    1.03
 -10   0  18    2.40    0.52
  10   0 -18    4.39    0.55
 -10   0  17   -0.43    0.50
 -10   0  16   91.70    5.10
 -10   0  15   -0.45    0.69
 -10   0  14    1.59    0.78
 -10   0  13   -0.44    0.66
  10   0 -13    0.56    0.57
 -10   0  13   -1.22    2.49
 -10   0  12   61.67   11.14
 -10   0  11    0.47    1.99
 -10   0  10  566.35   28.88
 -10   0   9   -0.94    1.33
 -10   0   8  122.31   11.36
  10   0  -7    1.23    1.07
  10   0  -6    5.76    1.53
  10   0  -6    7.03    2.27
  10   0  -5    0.38    0.59
  10   0  -5   -0.42    0.71
  10   0  -4  765.32   19.77
  10   0  -4  815.23   16.98
  10   0  -3   -0.50    0.75
  10   0  -2 1361.85   23.99
  10   0  -1    0.35    0.57
  10   0   0   59.86    5.66
  10   0   1   -0.41    0.69
  10   0   2  426.82    8.46
  10   0   2  356.51    7.24
  10   0   3   -0.65    0.61
  10   0   4   12.72    1.49
  10   0   5   -0.16    0.37
  10   0   5   -3.89    0.92
  10   0   6   12.38    1.14
  10   0   6   14.70    1.30
  10   0   7   -0.48    0.34
 -10   2  18    8.97    0.96
  10  -2 -18    9.19    0.73
 -10   2  17    1.15    0.63
 -10  -2  17    0.58    0.40
 -10   2  17   -0.14    0.48
 -10   2  16   44.64    3.26
 -10  -2  15    0.61    0.69
 -10   2  15    0.95    0.49
 -10  -2  14    2.56    1.00
 -10   2  14    1.63    0.65
 -10  -2  13  152.33    6.63
 -10   2  13  151.45    5.35
  10  -2 -13  151.82    5.17
 -10   2  12    3.44    1.71
  10  -2 -11   37.12    6.09
 -10   2  11   44.05    7.99
  10   2 -11   40.35    6.84
 -10   2  10   89.15   10.49
  10  -2 -10   71.48    8.13
  10   2 -10   82.45    9.43
 -10   2   9   -1.73    1.76
  10  -2  -9   -0.29    1.31
  10   2  -9    0.32    0.87
  10  -2  -8  195.69   12.42
  10   2  -8  204.36   13.30
  10  -2  -7    4.67    1.80
  10   2  -7    2.27    1.36
  10   2  -6   10.66    2.42
  10  -2  -6   13.86    3.08
  10  -2  -5   13.34    3.00
  10   2  -5   12.44    2.44
  10  -2  -4   26.77    4.06
  10  -2  -4   26.16    2.86
  10   2  -4   24.35    3.34
  10  -2  -3    1.76    0.78
  10   2  -3    0.99    0.73
  10  -2  -2   52.42    4.36
  10   2  -2   47.95    4.81
  10  -2  -1    3.71    1.36
  10   2  -1    2.94    1.24
  10  -2   0   72.82    5.98
  10   2   0   71.93    6.38
  10   2   1  454.75   16.68
  10   2   2    0.81    0.56
  10  -2   2    0.15    0.48
  10   2   2    0.85    0.45
  10   2   2    0.05    0.78
  10  -2   2    0.26    0.54
  10   2   3   -0.74    0.72
  10  -2   3    0.96    0.67
  10   2   4   23.42    2.08
  10  -2   4   21.11    1.81
  10   2   5    6.55    1.08
  10  -2   5    6.42    0.95
  10   2   6   16.88    1.44
  10  -2   6   19.33    1.42
  10   2   6   19.83    1.54
  10   2   7   -0.08    0.18
  10   2   7   -0.77    0.39
 -10   4  17   -0.01    0.36
 -10   4  17    0.18    0.36
  10   4 -17    0.69    0.27
  10   4 -17    0.32    0.22
  10   4 -16   15.76    1.26
 -10   4  16   14.31    1.68
 -10   4  15   13.24    1.66
 -10   4  14    4.91    1.03
  10  -4 -13   13.89    1.55
 -10   4  13   13.28    1.60
 -10   4  12   99.57    3.98
  10  -4 -12  102.79    4.11
 -10   4  11   44.84    7.57
  10   4 -11   46.74    7.68
  10  -4 -11   34.70    5.89
 -10   4  10    8.62    3.01
  10  -4 -10    8.11    2.56
  10   4 -10    6.74    2.94
 -10   4   9   24.71    4.76
  10  -4  -9   24.98    4.88
  10   4  -9   24.87    5.12
  10   4  -8  210.14   13.91
  10  -4  -8  198.83   13.19
  10  -4  -7   15.06    3.67
  10   4  -7   15.87    3.67
  10   4  -6  147.18    8.95
  10  -4  -6  163.44   11.12
  10   4  -6  141.13   10.42
  10   4  -5   31.77    4.11
  10   4  -5   39.70    5.04
  10   4  -4  178.55    9.65
  10  -4  -3  245.63    9.71
  10   4  -3  214.20   10.29
  10  -4  -2  119.19    7.34
  10   4  -2  113.41    7.90
  10   4  -1   21.05    3.55
  10  -4  -1   27.02    3.78
  10   4   0   20.86    3.69
  10   4   1   71.16    6.91
  10   4   2   32.86    2.64
  10   4   2   31.35    2.18
  10   4   2   36.87    5.04
  10  -4   2   27.76    1.97
  10  -4   2   28.12    2.16
  10   4   3   29.98    2.61
  10  -4   3   29.40    2.12
  10   4   4   -0.71    0.68
  10  -4   4   -1.29    0.72
  10   4   5    0.20    0.41
  10  -4   5    0.94    0.40
  10   4   6    0.60    0.33
  10   4   6   -1.48    0.64
  10   4   7    0.38    0.24
  10   4   7   -0.13    0.26
  10   6 -17  113.45    2.60
 -10   6  17  111.95    3.88
 -10   6  16    5.29    0.96
  10   6 -16    8.16    0.91
 -10   6  16    6.97    1.10
 -10   6  15    0.56    0.41
 -10   6  14    0.36    0.35
  10   6 -13    5.87    0.93
 -10   6  13    6.60    1.08
  10   6 -12    4.17    0.80
 -10   6  12    5.77    1.00
 -10   6  12    5.19    3.44
 -10   6  11    4.51    2.60
  10   6 -11    2.77    0.62
 -10   6  11    2.71    0.65
 -10   6  10    8.30    3.33
  10   6 -10    6.75    3.04
  10   6  -9  261.42   16.49
 -10   6   9  288.93   16.14
  10   6  -8   59.59    7.62
  10   6  -7    9.51    2.74
  10   6  -7    6.43    2.40
  10   6  -6   26.10    4.11
  10   6  -6   25.68    4.44
  10   6  -5    1.79    1.23
  10   6  -4   -0.83    0.87
  10  -6  -3  482.75   14.75
  10   6  -3  396.56   14.78
  10  -6  -2   57.72    5.37
  10   6  -2   42.75    5.06
  10  -6  -1    4.58    1.69
  10   6  -1    3.52    1.64
  10  -6   0   10.16    2.47
  10   6   0    8.31    2.47
  10   6   1    9.66    1.62
  10   6   1   10.89    2.82
  10  -6   1   10.66    1.24
  10  -6   1   11.72    1.30
  10   6   2   40.77    2.93
  10  -6   2   42.30    2.41
  10   6   3    0.51    0.47
  10   6   4   14.22    1.63
  10   6   5   13.77    1.54
  10   6   6    0.48    0.32
  10   6   6   -1.73    0.54
  10   8 -16    5.43    0.65
 -10   8  16    4.53    0.78
  10   8 -15    7.32    0.91
 -10   8  15    6.93    1.04
  10   8 -14    2.83    0.67
 -10   8  14    1.65    0.59
 -10   8  13   52.15    3.00
  10   8 -13   50.64    2.71
  10   8 -12   64.29    3.17
 -10   8  12   65.71    3.39
  10   8 -11   11.01    1.31
 -10   8  11   12.56    4.06
 -10   8  11    9.88    1.29
  10   8 -10    2.11    0.64
 -10   8  10    2.47    1.25
 -10   8   9   88.25    9.33
  10   8  -9   93.16   10.70
  10   8  -8   72.09    7.49
  10   8  -8   74.30    9.25
  10   8  -7    1.26    1.03
  10   8  -7    0.83    1.36
  10   8  -6  143.50   10.04
  10   8  -5    7.67    2.27
  10   8  -4    6.78    2.06
  10  -8  -3   66.02    5.73
  10   8  -3   51.18    5.64
  10   8  -2   11.26    2.77
  10  -8  -2   20.87    3.45
  10   8  -1    1.06    0.45
  10   8  -1    0.27    0.50
  10   8  -1    1.15    0.45
  10   8  -1    2.34    0.70
  10  -8  -1    2.20    0.58
  10   8   0    1.50    1.12
  10   8   0   -0.22    0.45
  10   8   0    0.77    0.50
  10  -8   0    0.96    0.48
  10   8   1   78.35    3.95
  10  -8   1   89.33    3.62
  10  -8   1   80.48    3.26
  10   8   2    2.05    0.71
  10  -8   2    1.64    0.49
  10   8   3   24.39    2.15
  10   8   4   35.25    2.33
  10   8   5   26.17    1.73
  10   8   6   22.15    1.30
  10  10 -15    0.79    0.30
  10  10 -15    0.91    0.33
 -10  10  15    1.07    0.39
 -10  10  14    1.63    0.53
  10  10 -14    1.92    0.48
 -10  10  13   34.95    2.31
  10  10 -13   31.96    2.03
 -10  10  12    1.25    0.61
  10  10 -12   -0.11    0.38
 -10  10  11    7.93    1.17
  10  10 -11    8.40    1.14
  10  10 -10    9.45    1.26
  10  10  -9    7.13    2.44
  10  10  -9    7.24    1.11
  10  10  -8   61.54    7.01
  10  10  -8   58.43    2.96
  10  10  -7    2.55    0.65
  10  10  -7    3.04    1.73
  10 -10  -7    2.60    0.64
  10  10  -6  112.02    4.07
  10 -10  -6  102.55    3.52
  10  10  -6  103.38    8.60
  10  10  -5   55.72    2.92
  10 -10  -5   56.04    2.59
  10  10  -5   57.70    3.46
  10 -10  -4   41.55    2.24
  10  10  -4   40.64    2.50
  10  10  -3   86.80    3.72
  10 -10  -3   95.34    3.41
  10  10  -2    0.12    0.30
  10 -10  -2   -0.31    0.41
  10 -10  -2    0.32    0.36
  10  10  -1    6.38    1.04
  10 -10  -1    6.21    1.00
  10 -10   0   12.05    1.37
  10  10   1   19.53    1.81
  10 -10   1   23.64    1.78
  10 -10   1   20.64    1.72
  10  10   2   -0.76    0.52
  10 -10   2   -0.28    0.31
  10 -10   2   -0.19    0.23
  10  10   3    2.26    0.65
  10 -10   3    2.33    0.50
  10  10   4    0.37    0.34
  10 -10   5    1.85    0.28
  10  12 -14   11.22    0.89
  10  12 -14   12.05    1.03
 -10  12  14   11.81    1.07
  10  12 -13    6.46    0.96
 -10  12  13    5.91    0.88
  10  12 -13    4.88    0.69
  10  12 -12    0.35    0.28
  10  12 -12    0.66    0.49
 -10  12  12    0.11    0.28
  10  12 -11    0.32    0.30
  10  12 -11   -0.13    0.51
 -10  12  11   -0.03    0.37
  10  12 -10   27.82    1.98
  10  12 -10   30.42    2.64
  10  12  -9   10.06    1.26
  10  12  -9   10.21    1.60
  10  12  -8   26.95    2.00
  10  12  -8   29.20    2.64
  10  12  -7    1.46    0.47
  10  12  -7    1.07    0.67
  10  12  -6  383.97    7.73
  10  12  -6  396.95    9.54
  10 -12  -5   28.33    1.89
  10  12  -5   32.57    2.77
  10  12  -5   27.64    2.10
  10  12  -4   -0.15    0.58
  10 -12  -4   -0.02    0.27
  10  12  -3   28.01    2.11
  10 -12  -3   26.16    1.81
  10 -12  -2   15.11    1.37
  10  12  -2   17.73    1.64
  10 -12  -1    5.13    0.80
  10 -12   0    8.75    1.03
  10 -12   0    8.26    1.13
  10 -12   1    1.82    0.48
  10 -12   1    3.05    0.61
  10 -12   1    1.62    0.49
  10 -12   2    7.17    0.80
  10 -12   2    8.54    0.89
  10 -12   2    6.24    0.79
  10 -12   3   39.46    1.62
  10 -12   4    5.97    0.51
  10  14 -12    0.69    0.27
  10  14 -12    0.90    0.38
 -10  14  12    0.87    0.29
  10  14 -11    3.12    0.52
  10  14 -11    3.15    0.70
 -10  14  11    3.21    0.58
  10  14 -10   -0.20    0.24
  10  14 -10    0.06    0.36
  10  14  -9    1.47    0.44
  10  14  -9    0.39    0.41
  10  14  -8   16.38    1.42
  10  14  -8   17.49    1.95
  10  14  -7   -0.61    0.52
  10  14  -6   54.90    3.58
  10  14  -5   68.55    4.00
  10 -14  -5   55.30    2.43
  10  14  -4   73.55    4.06
  10 -14  -4   68.17    2.69
  10 -14  -3  126.50    3.62
  10 -14  -2   25.10    1.58
  10 -14  -1    8.16    0.88
  10 -14   0   12.71    1.14
  10 -14   0   13.13    1.06
  10 -14   1    0.16    0.19
  10 -14   1    0.05    0.19
  10 -14   2    2.00    0.34
  10  16 -10    9.12    1.09
  10  16  -9    5.37    0.91
  10  16  -8    0.56    0.41
  10  16  -7   -0.19    0.33
  10  16  -6    0.79    0.52
  10  16  -5   14.83    1.69
  10  16  -4   44.81    2.81
  10  16  -3    4.34    0.59
  10 -16  -2    0.57    0.22
  10 -16  -1    9.95    0.71
  10 -16  -1    9.69    0.81
 -11   1  18    1.11    0.41
 -11  -1  18    0.68    0.37
  11   1 -18    2.48    0.42
  11  -1 -18    2.48    0.46
 -11   1  17    2.20    0.70
 -11   1  16    0.17    0.48
 -11  -1  15   11.07    1.95
 -11   1  15    9.46    1.50
 -11  -1  14  100.82    5.32
 -11   1  14  102.75    4.83
  11  -1 -14  106.22    4.46
 -11   1  13    0.71    2.20
 -11  -1  13   -0.20    0.55
 -11   1  13    0.18    0.33
  11   1 -13    0.18    0.33
  11  -1 -13    0.08    0.49
 -11   1  12   20.57    6.39
  11  -1 -12   20.95    4.68
  11  -1 -11   18.12    4.36
 -11   1  11   23.28    6.22
 -11   1  10    1.14    1.58
  11  -1 -10    0.01    1.27
  11  -1  -9  214.61   13.95
  11   1  -8   11.90    2.48
  11  -1  -8   13.34    3.38
  11   1  -7    0.64    0.65
  11  -1  -7    1.61    0.81
  11  -1  -7    1.60    1.32
  11   1  -6   44.11    5.60
  11  -1  -6   47.78    5.81
  11  -1  -6   49.06    4.25
  11   1  -6   51.24    4.78
  11   1  -5  206.36   11.13
  11  -1  -5  223.73   12.22
  11  -1  -5  206.78    8.61
  11   1  -5  219.89    9.82
  11  -1  -4   55.84    5.84
  11  -1  -4   53.14    4.56
  11   1  -4   46.01    4.53
  11  -1  -3  157.50    8.08
  11   1  -3  159.61    8.71
  11  -1  -2   16.22    2.69
  11   1  -2   16.76    2.94
  11  -1  -1    0.83    0.64
  11   1  -1    0.49    0.81
  11  -1   0  243.19   11.71
  11   1   0  259.48   12.26
  11   1   1   45.60    3.05
  11   1   1   50.74    2.75
  11  -1   1   48.22    2.70
  11  -1   1   48.36    2.93
  11   1   2   51.78    3.25
  11   1   2   61.28    3.02
  11  -1   2   62.62    3.04
  11  -1   2   60.75    3.38
  11   1   3    7.13    1.22
  11  -1   3    6.69    1.10
  11   1   3    7.86    1.00
  11   1   4    3.10    0.74
  11  -1   4    5.80    0.96
  11   1   4    4.54    0.80
  11   1   5   27.11    1.80
  11  -1   5   31.35    2.00
  11   1   5   29.80    2.06
  11   1   6    3.91    0.57
  11  -1   6    5.15    0.67
  11   1   6    4.33    0.67
 -11   3  18    4.51    0.74
  11  -3 -18    6.00    0.59
 -11   3  17    9.11    1.30
  11   3 -17   12.14    1.02
 -11   3  17   12.89    1.61
  11   3 -16    9.20    1.07
 -11   3  16    7.94    1.31
 -11   3  15    2.16    0.76
 -11   3  14    0.38    0.32
  11  -3 -14    0.88    0.55
 -11   3  13    0.11    2.03
 -11   3  13    0.24    0.53
  11  -3 -13   -0.14    0.40
 -11   3  12   23.17    6.00
  11  -3 -12   11.91    1.47
 -11   3  11   99.56   11.84
  11   3 -11  107.54   11.41
  11  -3 -11   84.35    9.12
 -11   3  10  171.95   14.40
  11  -3 -10  143.42   11.72
  11   3 -10  161.47   13.62
  11   3  -9   59.31    7.87
  11  -3  -9   47.83    6.57
  11   3  -8   28.49    4.06
  11  -3  -8   33.21    5.35
  11   3  -8   33.77    5.68
  11   3  -7    5.47    1.79
  11  -3  -7    9.00    2.77
  11   3  -6    0.32    0.75
  11  -3  -6    1.66    1.39
  11   3  -5  105.79    7.54
  11   3  -4  149.01    8.66
  11   3  -3  254.23   11.67
  11   3  -2   -0.30    0.61
  11   3  -1   48.97    5.49
  11   3   0    0.73    1.03
  11   3   1   37.88    2.81
  11   3   1   42.73    2.63
  11  -3   1   47.40    2.65
  11   3   1   49.53    5.83
  11  -3   1   42.17    2.70
  11   3   2    1.03    0.55
  11   3   2    2.39    0.69
  11  -3   2    1.99    0.52
  11  -3   2    1.39    0.47
  11   3   3   98.14    4.39
  11  -3   3   97.29    3.93
  11   3   4   47.10    2.85
  11  -3   4   45.96    2.49
  11   3   4   46.71    2.91
  11   3   5   57.20    2.69
  11  -3   5   57.21    2.33
  11   3   6    4.57    0.64
  11   3   6    3.68    0.62
 -11   5  17    0.74    0.44
  11   5 -17    1.76    0.33
  11  -5 -17    1.48    0.37
 -11   5  17    0.65    0.42
  11   5 -17    1.19    0.33
  11   5 -16    6.57    0.85
  11   5 -16    4.78    0.68
 -11   5  16    3.95    0.83
  11   5 -15    0.54    0.33
 -11   5  15    0.68    0.52
  11   5 -14    1.80    0.56
 -11   5  14    1.35    0.56
  11  -5 -14    1.79    0.63
  11   5 -13    1.90    0.58
 -11   5  13    1.78    0.63
  11  -5 -13    1.10    0.49
  11   5 -12   13.50    1.32
 -11   5  12   16.46    5.35
 -11   5  11   83.86   10.40
  11  -5 -11   72.31    8.77
 -11   5  10    0.43    1.98
  11   5 -10    2.59    1.91
  11  -5 -10    2.37    1.66
  11   5  -9   91.80   10.09
  11  -5  -9   80.99    9.02
  11   5  -8   86.23    7.70
  11   5  -8   75.00    8.68
  11  -5  -8   85.56    8.98
  11   5  -7  337.33   14.69
  11   5  -7  358.02   18.12
  11   5  -6  192.51   10.99
  11   5  -6  224.31   13.40
  11   5  -5    4.78    1.82
  11   5  -4   45.46    5.18
  11  -5  -3   37.83    4.14
  11   5  -3   28.66    4.27
  11  -5  -2    4.21    1.81
  11   5  -2    1.34    1.10
  11   5  -1   46.10    5.51
  11   5   0  141.15    5.24
  11  -5   0  145.23    4.63
  11   5   0  150.87    4.91
  11  -5   0  157.34    4.84
  11   5   1   90.26    4.31
  11   5   1   92.63    3.89
  11  -5   1   92.42    3.67
  11  -5   1   78.38    3.49
  11   5   2   18.00    1.97
  11  -5   2   20.83    1.71
  11  -5   2   17.52    1.55
  11   5   3   45.29    2.97
  11  -5   3   39.80    2.12
  11   5   4    9.96    1.30
  11   5   4   10.42    1.20
  11   5   5   29.07    1.93
  11   5   5   33.19    1.86
  11   5   6    4.37    0.61
  11   5   6    4.23    0.54
  11   7 -17   17.70    1.02
 -11   7  17   16.54    1.36
 -11   7  16    0.03    0.35
  11   7 -16    0.09    0.21
  11   7 -15    4.40    0.79
 -11   7  15    5.43    0.92
  11   7 -14    1.68    0.57
 -11   7  14    1.50    0.61
  11   7 -13    0.24    0.37
 -11   7  13    0.02    0.30
  11  -7 -13    0.74    0.55
  11   7 -12    3.44    0.85
 -11   7  12    3.66    0.86
 -11   7  11   71.20    9.40
  11   7 -11   60.30    2.89
  11   7 -10    1.66    0.55
  11   7  -9    1.46    1.11
  11   7  -8   66.78    7.23
  11   7  -8   68.74    8.49
  11   7  -7  108.38    8.92
  11   7  -7  118.49   10.73
  11   7  -6   52.30    6.15
  11   7  -5    9.75    2.64
  11   7  -4   26.26    4.14
  11  -7  -3   10.01    2.29
  11   7  -3    8.25    2.44
  11  -7  -2    1.43    0.91
  11   7  -2    0.77    0.77
  11   7  -2    0.25    0.38
  11   7  -1    0.07    0.75
  11   7  -1    0.51    0.41
  11  -7  -1    0.33    0.29
  11   7  -1    0.73    0.57
  11   7   0  113.77    4.67
  11  -7   0  118.39    4.36
  11   7   1    5.51    1.16
  11  -7   1    6.36    0.99
  11   7   2   17.43    1.84
  11  -7   2   16.64    1.49
  11   7   3    7.94    1.23
  11   7   4   65.19    3.01
  11   7   4   67.25    2.69
  11   7   5   30.36    1.70
  11   7   5   27.76    1.40
  11   9 -16    4.07    0.55
 -11   9  16    3.78    0.64
  11   9 -15    1.88    0.46
 -11   9  15    1.98    0.53
  11   9 -14   20.64    1.60
 -11   9  14   20.37    1.70
 -11   9  13   23.06    1.89
  11   9 -13   23.63    1.83
  11  -9 -13   25.34    2.01
  11   9 -12    1.20    0.50
 -11   9  12    0.27    0.30
  11   9 -11    5.59    0.98
  11   9 -10   28.01    2.09
  11   9  -9   34.77    5.33
  11   9  -9   25.93    2.10
  11   9  -8   35.04    5.35
  11   9  -8   36.08    2.38
  11  -9  -7  156.02    4.48
  11   9  -7  167.69    5.06
  11   9  -7  175.80   11.62
  11   9  -6  191.21    5.35
  11  -9  -6  191.77    4.85
  11   9  -6  176.95   11.40
  11   9  -5    0.68    0.99
  11  -9  -5    0.47    0.33
  11   9  -5    0.84    0.45
  11   9  -4    1.49    1.14
  11   9  -4    4.12    0.89
  11  -9  -4    3.86    0.73
  11   9  -3    0.20    1.23
  11   9  -3    0.47    0.43
  11  -9  -3    0.14    0.28
  11   9  -2    2.65    0.85
  11   9  -2    3.82    0.82
  11  -9  -2    3.88    0.73
  11  -9  -2    3.27    0.73
  11   9  -1   60.46    3.31
  11  -9  -1   56.63    2.81
  11   9   0    1.16    0.59
  11  -9   0    1.89    0.53
  11  -9   0    0.82    0.31
  11   9   1   20.96    1.89
  11  -9   1   24.02    1.83
  11   9   2    5.10    0.91
  11  -9   2    4.52    0.77
  11   9   3   18.48    1.61
  11  -9   3   18.15    1.18
  11   9   4   41.29    2.02
  11  -9   4   30.29    1.24
  11  11 -15    0.55    0.23
  11  11 -15    0.48    0.26
 -11  11  15    0.52    0.25
  11  11 -14    6.31    0.77
 -11  11  14    5.94    0.81
  11  11 -14    6.72    0.94
  11  11 -13    1.30    0.45
 -11  11  13    1.45    0.52
  11  11 -12    6.21    0.92
 -11  11  12    5.93    0.95
  11  11 -11    4.76    0.88
  11  11 -10    0.13    0.34
  11  11  -9   16.32    1.62
  11  11  -8   18.01    1.66
  11  11  -7    0.35    0.33
  11 -11  -7    0.01    0.33
  11  11  -7   -0.26    0.52
  11 -11  -6   64.05    2.92
  11  11  -6   68.35    3.89
  11  11  -6   66.70    3.32
  11  11  -5  151.37    5.05
  11 -11  -5  147.89    4.41
  11  11  -4  116.62    4.40
  11 -11  -4  117.19    3.85
  11  11  -3   -0.14    0.44
  11 -11  -3   -0.10    0.41
  11  11  -2   -0.07    0.32
  11 -11  -2    0.40    0.26
  11 -11  -1   11.55    1.19
  11 -11   0    4.58    0.79
  11 -11   0    3.97    0.71
  11 -11   1    3.51    0.65
  11 -11   1    1.97    0.47
  11 -11   2    0.09    0.17
  11 -11   2   -0.11    0.31
  11 -11   3    0.55    0.18
  11  13 -13    2.22    0.45
  11  13 -13    1.77    0.48
 -11  13  13    1.73    0.41
  11  13 -12    4.06    0.64
  11  13 -12    4.10    0.82
 -11  13  12    4.06    0.65
  11  13 -11    1.59    0.48
  11  13 -11    1.08    0.48
  11  13 -10    3.91    0.75
  11  13 -10    4.68    1.05
  11  13  -9   10.10    1.21
  11  13  -9    8.48    1.39
  11  13  -8    8.80    1.13
  11  13  -8    9.08    1.47
  11  13  -7   10.03    1.25
  11  13  -7   13.10    1.74
  11  13  -6   11.24    1.35
  11 -13  -6    7.73    0.98
  11  13  -6   12.23    1.70
  11  13  -5    8.75    1.16
  11 -13  -5    6.97    0.96
  11  13  -5    9.49    1.50
  11  13  -4  131.32    4.36
  11 -13  -4  120.04    3.73
  11  13  -3   48.58    2.55
  11 -13  -3   42.25    2.17
  11 -13  -2    2.37    0.49
  11 -13  -1    5.02    0.70
  11 -13  -1    4.88    0.77
  11 -13   0   -0.30    0.26
  11 -13   0   -0.11    0.23
  11 -13   1    0.61    0.22
  11 -13   1    0.32    0.24
  11 -13   2    5.34    0.52
  11  15 -11   14.24    1.35
  11  15 -10   -0.19    0.45
  11  15  -9    1.16    0.49
  11  15  -8   76.47    3.77
  11  15  -7   28.92    2.35
  11  15  -6    1.59    0.55
  11  15  -5    0.01    0.37
  11 -15  -4    3.24    0.53
  11 -15  -3    9.19    0.85
  11 -15  -2   -0.09    0.17
  11 -15  -2   -0.36    0.29
  11 -15  -1    1.96    0.39
  11 -15  -1    2.20    0.39
  11 -15   0    8.72    0.65
 -12   0  18    2.01    0.57
  12   0 -18    2.67    0.50
  12   0 -17    0.39    0.35
 -12   0  16    3.27    0.99
 -12   0  15    0.12    0.49
  12   0 -14    0.24    0.44
  12   0 -13   -0.14    0.36
  12   0 -12  189.49    6.05
  12   0 -11   -0.28    1.10
  12   0 -10   24.08    5.13
  12   0  -9    1.36    1.20
  12   0  -9    1.51    1.03
  12   0  -8  126.86    7.85
  12   0  -8  143.55   11.33
  12   0  -7    0.02    0.42
  12   0  -7    0.09    0.87
  12   0  -6    0.56    1.00
  12   0  -6    0.87    0.85
  12   0  -5    0.12    0.50
  12   0  -4    1.59    1.13
  12   0  -3   -0.47    0.88
  12   0  -2   28.91    3.97
  12   0  -1   -0.43    0.75
  12   0   0   98.58    4.05
  12   0   0  101.27    8.03
  12   0   0   93.17    4.16
  12   0   1    0.18    0.34
  12   0   1   -0.48    0.55
  12   0   1   -1.42    0.69
  12   0   2  147.15    4.53
  12   0   2  142.73    5.11
  12   0   3    0.10    0.32
  12   0   3   -1.20    0.84
  12   0   4    0.99    0.38
  12   0   4    0.47    0.48
  12   0   5    0.64    0.34
 -12   2  18    0.69    0.36
 -12  -2  18    0.74    0.41
  12   2 -18    0.43    0.22
  12  -2 -18    0.63    0.26
  12  -2 -17    3.86    0.66
  12   2 -17    3.70    0.66
 -12   2  17    3.12    0.84
  12   2 -16    0.54    0.51
 -12   2  16   -0.54    0.66
 -12   2  15   -0.29    0.54
  12  -2 -15    0.12    0.34
  12  -2 -14   67.24    3.67
 -12   2  13   -0.51    1.72
  12  -2 -13    1.07    0.65
  12   2 -12   46.75    3.08
  12  -2 -12   47.26    2.93
  12   2 -12   52.56    2.63
  12  -2 -11    3.30    2.17
  12  -2 -10    1.16    1.36
  12   2  -9   27.19    4.03
  12  -2  -9   32.30    5.51
  12   2  -8    1.09    0.99
  12  -2  -8    2.70    1.78
  12  -2  -7   47.08    6.36
  12   2  -7   44.67    5.01
  12   2  -6    2.09    1.26
  12  -2  -6    0.41    0.98
  12   2  -6    0.19    0.58
  12   2  -5   10.88    2.34
  12   2  -4    2.63    1.39
  12   2  -3    0.83    0.78
  12  -2  -2    0.68    0.72
  12   2  -2   -0.19    0.98
  12  -2  -1    8.97    2.15
  12   2  -1    9.75    2.55
  12   2  -1    7.82    1.19
  12  -2  -1    9.24    1.17
  12   2  -1   10.06    1.28
  12  -2  -1    8.46    1.32
  12   2   0   79.07    4.03
  12   2   0   82.19    3.63
  12  -2   0   80.24    3.56
  12   2   0   84.66    7.58
  12  -2   0   82.57    3.86
  12   2   0   78.63    3.93
  12   2   1  171.38    5.21
  12  -2   1  164.88    5.12
  12  -2   1  165.16    5.47
  12   2   1  180.44    5.89
  12   2   2    0.02    0.46
  12   2   2   -0.37    0.46
  12  -2   2   -0.04    0.32
  12  -2   2   -0.45    0.56
  12   2   2   -1.64    0.99
  12   2   3    0.52    0.44
  12  -2   3   -0.07    0.40
  12   2   4   18.83    1.52
  12  -2   4   21.22    1.56
  12   2   4   18.69    1.65
  12   2   5    1.13    0.35
  12   2   5    3.24    0.56
 -12   4  18    1.91    0.49
  12  -4 -17    9.47    0.91
  12   4 -17   12.32    0.92
  12   4 -17   11.62    1.01
 -12   4  17   12.63    1.48
  12   4 -16    2.03    0.51
  12   4 -16    3.11    0.63
 -12   4  16    2.47    0.77
  12   4 -15    0.76    0.38
  12   4 -15    0.98    0.47
 -12   4  15    0.16    0.45
  12  -4 -15    0.20    0.31
  12   4 -14   34.60    2.10
  12   4 -14   35.10    2.18
  12  -4 -14   34.65    2.57
  12   4 -13   10.22    1.19
  12   4 -13    8.51    1.14
  12  -4 -13    9.77    1.44
  12   4 -12   50.61    2.51
  12   4 -12   54.52    2.72
  12  -4 -11   34.22    6.23
  12  -4 -10    2.41    1.75
  12   4 -10    1.45    1.00
  12   4  -9    2.82    1.68
  12  -4  -9    4.99    2.94
  12   4  -9    3.70    2.46
  12   4  -8   39.49    5.20
  12  -4  -8   45.59    6.73
  12   4  -7  132.56    9.28
  12  -4  -7  155.21   11.84
  12   4  -6   59.12    6.05
  12   4  -5   86.07    7.14
  12   4  -4   24.82    3.87
  12   4  -3    0.70    1.09
  12   4  -2   35.25    4.80
  12   4  -1    2.87    1.61
  12   4  -1    3.38    1.05
  12   4  -1    3.24    0.81
  12   4  -1    3.78    0.85
  12  -4  -1    3.62    0.77
  12  -4  -1    6.07    1.11
  12   4  -1    0.36    0.41
  12   4   0   66.19    3.65
  12  -4   0   61.34    3.07
  12   4   0   63.18    3.24
  12   4   0   61.00    6.48
  12  -4   0   61.31    3.14
  12   4   0   63.22    3.34
  12   4   1    1.15    0.49
  12   4   1    1.96    0.70
  12  -4   1    1.06    0.46
  12   4   2   24.74    2.20
  12  -4   2   24.24    1.83
  12  -4   2   26.17    1.88
  12   4   2   22.19    2.06
  12   4   3   15.20    1.65
  12  -4   3   17.02    1.39
  12   4   3   12.14    1.48
  12   4   4    0.01    0.31
  12   4   4   -0.43    0.46
  12   4   5    5.75    0.75
  12   4   5    5.33    0.72
  12   6 -17    0.36    0.21
 -12   6  17    0.49    0.28
  12   6 -16    0.01    0.27
  12   6 -16    0.02    0.19
 -12   6  16   -0.02    0.33
  12   6 -15   19.32    1.51
  12   6 -15   17.91    1.39
 -12   6  15   20.27    1.82
  12   6 -14    9.86    1.17
  12   6 -14    8.86    1.12
 -12   6  14   11.02    1.35
  12  -6 -14   10.69    1.37
  12   6 -13    2.90    0.71
  12   6 -13    3.86    0.79
  12  -6 -13    4.10    0.90
  12   6 -12   10.34    1.28
  12   6 -12    9.43    1.17
  12   6 -11    0.29    0.33
  12   6 -11   -0.18    0.33
  12   6 -10    0.88    0.46
  12   6 -10    0.42    0.31
  12   6 -10    1.90    1.46
  12   6  -9    1.73    1.32
  12   6  -9   -3.22    2.71
  12   6  -8    1.11    1.38
  12   6  -8    1.15    1.02
  12   6  -7   10.62    3.04
  12   6  -6   60.97    6.55
  12   6  -5    1.99    1.36
  12   6  -4    0.77    0.99
  12   6  -3    8.94    2.53
  12   6  -3   10.93    1.36
  12  -6  -3   10.37    1.27
  12   6  -2    4.51    1.30
  12   6  -2    4.40    1.76
  12   6  -2    7.26    1.09
  12   6  -2    8.92    1.22
  12   6  -2    9.21    1.36
  12  -6  -2    7.64    0.97
  12  -6  -2    6.37    1.04
  12   6  -1   87.56    4.06
  12  -6  -1   92.88    3.83
  12   6  -1   96.38    7.92
  12   6   0   27.36    2.63
  12  -6   0   31.80    2.22
  12   6   1   11.17    1.52
  12  -6   1   13.98    1.42
  12   6   2    0.77    0.57
  12  -6   2    1.03    0.39
  12   6   3    1.72    0.61
  12   6   3    0.57    0.38
  12   6   4    3.51    0.69
  12   6   4    3.20    0.55
  12   8 -16    1.43    0.40
 -12   8  16    1.30    0.45
  12   8 -15   17.93    1.39
 -12   8  15   16.80    1.51
  12   8 -14   39.47    2.25
 -12   8  14   38.08    2.30
  12  -8 -14   40.42    2.44
  12   8 -13    5.29    0.89
  12   8 -12  101.43    3.87
  12   8 -11    3.32    0.77
  12   8 -10    4.10    0.79
  12   8 -10    2.33    1.47
  12   8  -9    1.55    0.98
  12   8  -9    2.58    0.71
  12   8  -8    9.01    2.98
  12   8  -8    6.90    1.00
  12   8  -7    5.90    2.22
  12   8  -7    6.66    1.03
  12   8  -7    6.88    0.94
  12  -8  -7    8.84    1.12
  12   8  -6   14.67    1.34
  12   8  -6   12.68    3.10
  12  -8  -6   17.05    1.49
  12   8  -6   15.77    1.62
  12   8  -5    2.86    1.44
  12   8  -5    4.22    0.76
  12   8  -5    3.94    0.81
  12  -8  -5    4.76    0.78
  12   8  -4   31.53    2.30
  12   8  -4   28.33    1.99
  12  -8  -4   35.35    2.06
  12   8  -4   25.13    4.27
  12   8  -3    7.80    1.46
  12   8  -3    5.07    1.94
  12   8  -3    7.27    1.08
  12   8  -3    7.39    1.14
  12  -8  -3    7.08    0.97
  12  -8  -2   30.68    2.22
  12   8  -2   29.10    2.25
  12  -8  -2   30.47    1.96
  12   8  -1    0.70    0.64
  12  -8  -1    1.26    0.54
  12  -8  -1    0.95    0.30
  12   8   0    6.95    1.26
  12  -8   0    8.95    1.18
  12  -8   0    9.15    1.05
  12   8   1    5.06    1.00
  12  -8   1    5.30    0.76
  12  -8   1    6.68    0.98
  12   8   2    4.08    0.84
  12  -8   2    5.43    0.73
  12  -8   2    4.33    0.59
  12   8   3    1.57    0.60
  12   8   4    2.71    0.56
  12  10 -16    1.88    0.32
  12  10 -15   13.25    1.07
 -12  10  15   11.66    1.05
  12  10 -14    7.85    0.96
 -12  10  14    7.08    0.91
  12  10 -13   30.46    1.98
  12  10 -12    4.86    0.91
  12  10 -11    1.01    0.43
  12  10 -10    0.12    0.39
  12  10  -9   79.35    3.60
  12  10  -8   27.07    2.07
  12  10  -7   28.06    2.17
  12 -10  -7   28.26    2.00
  12  10  -7   30.84    2.55
  12  10  -6   65.24    3.36
  12 -10  -6   69.25    3.07
  12  10  -5   30.16    2.29
  12 -10  -5   32.14    2.08
  12  10  -4    4.61    0.89
  12 -10  -4    5.61    0.85
  12 -10  -3    2.81    0.58
  12  10  -3    3.04    0.76
  12  10  -2   35.39    2.44
  12 -10  -2   33.88    2.24
  12 -10  -2   35.21    2.08
  12 -10  -1   20.10    1.71
  12 -10  -1   21.61    1.60
  12  10   0    9.20    1.29
  12 -10   0    7.84    1.03
  12 -10   0    7.67    0.91
  12 -10   1    3.16    0.62
  12 -10   1    2.11    0.50
  12 -10   2    1.82    0.37
  12  12 -14   13.96    1.03
  12  12 -14   14.23    1.25
  12  12 -13   10.68    1.02
  12  12 -13   11.41    1.31
  12 -12 -13   12.25    1.12
  12  12 -12    5.94    0.88
  12  12 -12    7.08    1.18
  12  12 -11    0.46    0.61
  12  12 -11   -0.19    0.41
  12  12 -10   18.97    1.64
  12  12 -10   18.41    2.01
  12  12  -9   14.55    1.48
  12  12  -9   14.13    1.79
  12  12  -8   36.20    2.39
  12  12  -8   33.83    2.69
  12  12  -7   12.14    1.46
  12  12  -7   11.63    1.58
  12  12  -6   23.34    1.99
  12 -12  -6   22.84    1.75
  12 -12  -5    8.16    1.03
  12  12  -5    7.66    1.14
  12  12  -4   34.26    2.33
  12 -12  -4   32.49    1.99
  12  12  -3    0.16    0.33
  12 -12  -3    0.68    0.37
  12 -12  -2    0.29    0.34
  12 -12  -2    0.44    0.24
  12 -12  -1    0.91    0.41
  12 -12  -1    0.27    0.24
  12 -12   0   11.09    1.04
  12 -12   0    8.73    0.87
  12 -12   1    0.17    0.16
  12 -12   1    0.01    0.16
  12  14 -12    2.52    0.42
  12  14 -12    2.81    0.55
  12  14 -11    8.94    0.91
  12  14 -11    9.69    1.20
  12  14 -10    0.62    0.36
  12  14 -10   -0.12    0.35
  12  14  -9    0.90    0.38
  12  14  -9   -0.28    0.32
  12  14  -8   17.49    1.45
  12  14  -8   15.98    1.73
  12  14  -7   11.45    1.19
  12  14  -7   12.84    1.58
  12  14  -6    8.13    1.01
  12  14  -6    8.01    1.24
  12  14  -5   53.51    2.46
  12 -14  -5   48.04    2.16
  12 -14  -4    1.77    0.46
  12 -14  -3   -0.30    0.30
  12 -14  -3    0.09    0.23
  12 -14  -2    2.07    0.46
  12 -14  -2    2.36    0.46
  12 -14  -1    3.09    0.49
  12 -14  -1    3.06    0.48
  12 -14   0    0.21    0.16
  12  16  -9    2.45    0.61
  12  16  -8    0.40    0.33
  12  16  -7    0.28    0.25
  12 -16  -6    5.87    0.61
  12 -16  -5    1.35    0.30
  12 -16  -4    9.38    0.77
  12 -16  -3    4.47    0.50
  13  -1 -18    7.65    0.81
  13   1 -18    8.03    0.84
  13  -1 -17   12.95    1.17
  13   1 -17   12.34    1.16
  13   1 -16    1.79    0.58
  13  -1 -16    1.65    0.60
  13   1 -15   63.25    2.96
  13  -1 -15   59.55    2.84
  13  -1 -15   62.36    3.52
  13   1 -14   12.92    1.40
  13  -1 -14   12.98    1.68
  13   1 -13   60.39    2.93
  13  -1 -13   56.63    2.76
  13   1 -13   52.76    3.43
  13  -1 -13   55.74    3.43
  13  -1 -12  161.74    4.51
  13   1 -12  174.00    4.80
  13   1 -12  153.79    5.68
  13  -1 -12  158.61    5.60
  13   1 -11   32.53    4.50
  13   1 -11   33.59    6.10
  13  -1 -11   30.89    5.79
  13   1 -10   11.79    2.57
  13   1 -10   11.00    3.45
  13  -1 -10   11.46    3.59
  13   1  -9  107.56    7.82
  13   1  -9  116.97   10.87
  13  -1  -9  120.12   10.81
  13   1  -8   13.49    3.61
  13  -1  -8   18.27    4.03
  13   1  -8   13.00    2.78
  13  -1  -7   24.30    4.55
  13   1  -7   20.72    4.06
  13   1  -7   22.43    3.42
  13   1  -6   -0.58    0.73
  13  -1  -6    0.27    0.96
  13  -1  -5    1.48    0.93
  13   1  -5    1.76    1.14
  13  -1  -4   20.64    3.13
  13   1  -4   20.72    3.50
  13  -1  -3    4.39    1.48
  13   1  -3    5.03    1.81
  13   1  -2   37.26    2.93
  13   1  -2   36.98    2.45
  13  -1  -2   35.50    2.38
  13   1  -2   37.18    2.26
  13  -1  -2   31.85    4.14
  13   1  -2   35.32    4.62
  13  -1  -2   29.31    2.33
  13   1  -2   29.12    2.30
  13   1  -1   58.27    3.38
  13   1  -1   48.75    2.85
  13  -1  -1   47.88    2.85
  13  -1  -1   49.29    5.33
  13   1  -1   51.19    5.64
  13  -1  -1   41.21    2.71
  13   1  -1   41.60    2.75
  13   1   0   54.82    3.01
  13  -1   0   55.07    3.03
  13  -1   0   49.46    2.95
  13   1   0   53.08    3.06
  13   1   1  137.85    4.88
  13   1   1  136.62    4.53
  13  -1   1  136.61    4.55
  13  -1   1  126.70    4.68
  13   1   1  132.65    4.86
  13   1   2   64.63    3.13
  13   1   2   68.52    2.90
  13  -1   2   71.55    2.93
  13  -1   2   64.34    3.12
  13   1   2   69.74    3.44
  13   1   3    1.76    0.51
  13  -1   3    3.71    0.84
  13   1   3    2.33    0.61
  13   1   4    4.25    0.62
  13   1   4    7.34    0.83
 -13   3  18   12.27    1.27
  13  -3 -18   12.72    0.89
  13   3 -17    0.15    0.25
  13  -3 -17    0.48    0.37
 -13   3  17   -0.20    0.38
  13   3 -16    0.24    0.33
  13  -3 -16    0.12    0.30
  13   3 -15    6.01    0.92
  13  -3 -15    6.08    0.90
  13  -3 -15    5.14    0.99
  13   3 -14   -0.05    0.35
  13  -3 -14    0.87    0.48
  13  -3 -14   -0.19    0.50
  13   3 -13    0.45    0.48
  13  -3 -13    1.31    0.54
  13  -3 -13   -0.03    0.34
  13  -3 -12   11.07    1.15
  13   3 -12   12.79    1.41
  13  -3 -12   12.41    1.64
  13   3 -11  100.12    8.72
  13   3 -11   87.73    3.46
  13   3 -11   88.25    4.23
  13   3 -10  172.42   11.02
  13  -3 -10  186.02   14.32
  13   3  -9   13.66    3.12
  13  -3  -9   12.08    3.56
  13  -3  -8   80.21    8.96
  13   3  -8   66.61    6.66
  13   3  -7    4.20    1.59
  13  -3  -7    3.18    1.82
  13   3  -6   25.47    3.94
  13   3  -5   80.70    6.93
  13   3  -4    8.25    2.34
  13   3  -3   61.68    6.30
  13  -3  -3   88.95    3.41
  13   3  -2    1.28    0.95
  13   3  -2    1.72    0.75
  13   3  -2    1.55    0.63
  13   3  -2    1.53    0.59
  13  -3  -2    1.41    0.45
  13   3  -2   -0.23    0.63
  13   3  -1   28.77    2.20
  13  -3  -1   24.79    2.01
  13   3  -1   21.16    3.93
  13  -3  -1   26.01    2.10
  13   3  -1   23.03    2.05
  13   3   0  217.22    6.04
  13  -3   0  216.35    5.90
  13   3   0  218.10    6.24
  13   3   1    4.36    0.96
  13   3   1    4.61    0.91
  13  -3   1    4.17    0.82
  13   3   1    4.46    0.82
  13   3   2    2.07    0.73
  13  -3   2    1.79    0.54
  13   3   2    1.10    0.63
  13   3   3   35.31    2.13
  13  -3   3   36.72    1.80
  13   3   3   40.21    2.16
  13   3   4    0.48    0.34
  13   3   4    2.53    0.51
 -13   5  17    0.69    0.47
  13   5 -17    0.68    0.26
  13   5 -17    1.05    0.29
  13  -5 -17    0.38    0.21
 -13   5  17    0.74    0.37
  13   5 -16    8.79    0.91
  13   5 -16    8.79    0.93
  13  -5 -16    6.34    0.79
  13   5 -15   46.94    2.33
  13   5 -15   43.90    2.30
  13  -5 -15   49.62    2.90
  13   5 -14   64.03    2.89
  13   5 -14   65.96    2.94
  13  -5 -14   66.91    3.56
  13   5 -13   84.67    3.36
  13   5 -13   91.36    3.53
  13  -5 -13   88.19    4.20
  13   5 -12   66.17    2.97
  13   5 -12   62.79    2.97
  13   5 -11   10.42    1.24
  13   5 -11   10.03    1.24
  13   5 -11   11.35    3.19
  13   5 -10    1.85    0.48
  13   5 -10    1.47    0.56
  13   5  -9   10.02    3.06
  13   5  -8  129.55    9.99
  13   5  -7    2.06    1.25
  13   5  -6    2.78    1.70
  13   5  -5   96.73    8.09
  13   5  -4    2.67    1.21
  13   5  -4    0.41    0.93
  13   5  -4    0.97    0.48
  13   5  -4    1.02    0.53
  13   5  -4    1.06    0.47
  13  -5  -4    1.00    0.40
  13   5  -3    2.48    0.91
  13   5  -3    2.83    1.47
  13   5  -3    3.13    0.81
  13   5  -3    2.93    0.71
  13   5  -3    1.88    0.67
  13  -5  -3    2.22    0.64
  13  -5  -3    2.51    0.53
  13   5  -2    1.20    1.02
  13   5  -2    1.63    0.68
  13   5  -2    2.66    0.71
  13   5  -2    1.83    0.66
  13   5  -2    2.41    0.70
  13  -5  -2    2.83    0.71
  13   5  -1   19.77    2.20
  13  -5  -1   23.82    1.98
  13   5   0    1.22    0.69
  13   5   0    0.39    0.68
  13   5   1   -0.67    0.53
  13  -5   1    0.39    0.28
  13   5   2   46.11    2.70
  13   5   2   42.09    2.33
  13   5   3   11.99    1.28
  13   5   3   13.20    1.15
  13   5   4    4.38    0.66
  13   7 -17   -0.40    0.25
  13   7 -16    0.82    0.27
  13   7 -15    6.65    0.90
  13  -7 -15    7.14    1.00
  13   7 -14    4.86    0.82
  13   7 -14    4.18    0.69
  13  -7 -14    4.59    0.94
  13   7 -13   25.76    1.96
  13   7 -13   22.35    1.71
  13   7 -12    0.85    0.49
  13   7 -12    0.08    0.38
  13   7 -11   55.71    2.95
  13   7 -11   57.75    2.73
  13   7 -10    9.24    1.31
  13   7 -10    8.48    1.13
  13   7 -10    7.71    2.78
  13   7  -9   28.53    5.05
  13   7  -9   27.21    2.18
  13   7  -9   32.90    2.03
  13   7  -8    3.20    1.44
  13   7  -8    4.56    0.88
  13   7  -8    4.33    0.76
  13   7  -7  150.78    4.29
  13   7  -7  128.07    4.44
  13  -7  -7  142.85    4.32
  13   7  -7  131.31    9.94
  13   7  -6   10.35    2.81
  13   7  -6   10.26    1.20
  13  -7  -6   10.99    1.26
  13   7  -6   10.05    1.27
  13  -7  -6   11.80    1.23
  13   7  -5   18.37    3.60
  13   7  -5   26.74    1.94
  13  -7  -5   24.24    1.93
  13  -7  -5   25.61    1.79
  13   7  -5   21.12    1.88
  13   7  -4   34.87    2.33
  13   7  -4   37.39    2.58
  13  -7  -4   39.56    2.53
  13  -7  -4   42.46    2.26
  13   7  -3    2.08    0.90
  13   7  -3    1.82    0.68
  13   7  -3    1.82    0.61
  13  -7  -3    2.15    0.58
  13  -7  -3    3.09    0.64
  13   7  -2    7.97    1.67
  13   7  -2   10.17    1.44
  13  -7  -2   10.15    1.29
  13  -7  -2   10.88    1.16
  13   7  -1   20.26    2.18
  13  -7  -1   21.05    1.83
  13  -7  -1   19.57    1.55
  13   7   0   33.21    2.47
  13  -7   0   34.93    2.24
  13  -7   0   28.28    1.72
  13   7   1    0.68    0.51
  13  -7   1    0.45    0.29
  13   7   2   11.22    1.32
  13   7   3    4.59    0.79
  13   9 -16   -0.54    0.33
  13   9 -15    6.99    0.85
  13   9 -14   77.52    3.06
  13  -9 -14   78.00    3.32
  13   9 -13   12.38    1.35
  13   9 -12    6.86    1.03
  13   9 -11   32.90    2.26
  13   9 -10    2.76    0.68
  13   9  -9   12.26    1.55
  13   9  -8    7.08    1.08
  13   9  -7  155.91    5.13
  13  -9  -7  150.19    4.67
  13   9  -6   15.01    1.66
  13   9  -6   15.36    1.44
  13  -9  -6   15.76    1.50
  13   9  -5    2.50    0.67
  13   9  -5    3.88    0.76
  13  -9  -5    3.61    0.70
  13   9  -4    1.45    0.61
  13   9  -4    1.54    0.47
  13  -9  -4    1.56    0.44
  13  -9  -4    1.64    0.55
  13   9  -3   16.18    1.71
  13  -9  -3   16.59    1.63
  13  -9  -3   17.26    1.45
  13  -9  -2    4.53    0.85
  13  -9  -2    4.95    0.76
  13   9  -1    6.87    1.40
  13  -9  -1    4.56    0.83
  13  -9  -1    4.58    0.73
  13   9   0   17.26    1.67
  13  -9   0   16.63    1.40
  13  -9   0   14.14    1.15
  13  -9   1    5.12    0.72
  13  -9   1    4.79    0.60
  13  -9   2   17.57    0.91
  13  11 -15   11.12    0.90
  13  11 -15   12.18    1.08
  13  11 -14    0.42    0.29
  13  11 -14   -0.11    0.35
  13 -11 -14    0.19    0.19
  13  11 -13    1.41    0.41
  13  11 -12   -0.13    0.40
  13  11 -11    9.97    1.26
  13  11 -10   85.16    3.57
  13  11 -10   75.91    4.00
  13  11  -9    0.24    0.34
  13  11  -9    0.24    0.46
  13  11  -8   -0.18    0.40
  13  11  -8    0.03    0.38
  13  11  -7    0.63    0.46
  13 -11  -7    0.54    0.46
  13  11  -6  254.82    6.65
  13 -11  -6  253.47    5.84
  13  11  -5   16.73    1.70
  13 -11  -5   16.92    1.51
  13 -11  -4   26.29    1.95
  13  11  -4   28.34    2.15
  13 -11  -4   28.23    1.87
  13  11  -3    3.91    0.81
  13 -11  -3    3.97    0.76
  13 -11  -3    4.91    0.77
  13 -11  -2    1.19    0.41
  13 -11  -2    1.06    0.37
  13 -11  -1   30.59    1.67
  13 -11  -1   29.69    1.85
  13 -11   0   47.46    2.01
  13 -11   0   42.73    1.77
  13 -11   1   19.05    1.04
  13 -11   1   14.61    0.88
  13  13 -13    6.09    0.69
  13  13 -13    6.86    0.91
  13 -13 -13    5.71    0.68
  13  13 -12    8.43    0.92
  13  13 -12    7.53    1.04
  13  13 -11    2.18    0.55
  13  13 -11    1.69    0.62
  13  13 -10    2.35    0.52
  13  13 -10    1.44    0.53
  13  13  -9   31.45    2.04
  13  13  -9   28.58    2.27
  13  13  -8   25.18    1.86
  13  13  -8   23.77    2.06
  13  13  -7    2.81    0.64
  13  13  -6    4.60    0.81
  13  13  -5   43.96    2.39
  13 -13  -5   38.07    2.09
  13 -13  -5   41.69    2.12
  13  13  -4   10.37    1.14
  13 -13  -4    9.41    1.02
  13 -13  -4    9.63    0.98
  13 -13  -3   28.83    1.72
  13 -13  -3   30.61    1.65
  13 -13  -2    1.26    0.37
  13 -13  -2    1.29    0.36
  13 -13  -1    9.10    0.77
  13 -13  -1    9.37    0.82
  13  15 -10    0.53    0.36
  13  15  -9   17.38    1.50
  13  15  -8    0.25    0.36
  13 -15  -7   -0.52    0.25
  13 -15  -6   -0.11    0.18
  13 -15  -5   18.31    1.15
  13 -15  -4    0.15    0.20
  13 -15  -3    8.18    0.70
  14   0 -18    0.36    0.24
  14   0 -17    0.52    0.37
  14   0 -16    2.11    0.65
  14   0 -15    1.10    0.56
  14   0 -14   19.87    1.74
  14   0 -14   22.44    2.25
  14   0 -13   -0.41    0.40
  14   0 -13    0.46    0.46
  14   0 -12   66.60    3.03
  14   0 -12   63.78    3.66
  14   0 -11    0.12    0.31
  14   0 -11    0.05    0.39
  14   0 -10  190.40   14.20
  14   0  -9    0.87    1.04
  14   0  -8   -0.59    0.95
  14   0  -7   -0.30    0.71
  14   0  -7    0.79    0.71
  14   0  -6   19.36    3.22
  14   0  -5    0.81    0.77
  14   0  -4  229.12    6.03
  14   0  -4  215.38   10.83
  14   0  -4  211.65    5.20
  14   0  -3    1.02    0.73
  14   0  -3    0.04    0.43
  14   0  -3    0.06    0.26
  14   0  -3    0.26    0.36
  14   0  -2   53.82    3.11
  14   0  -2   48.03    5.35
  14   0  -2   50.85    2.97
  14   0  -1    0.40    0.48
  14   0  -1   -0.12    0.42
  14   0  -1    0.46    0.61
  14   0   0   30.45    2.27
  14   0   0   33.93    2.30
  14   0   0   32.50    2.26
  14   0   1    1.04    0.55
  14   0   1    0.56    0.46
  14   0   1    2.18    0.80
  14   0   2   24.06    1.63
  14   0   3   10.43    0.95
  14   2 -18    3.43    0.52
  14  -2 -18    3.41    0.51
  14   2 -17    0.14    0.29
  14  -2 -17    0.15    0.23
  14   2 -16    1.23    0.53
  14  -2 -16    1.64    0.54
  14   2 -15   10.45    1.21
  14  -2 -15    9.30    1.13
  14  -2 -15    9.90    1.40
  14   2 -14   12.76    1.41
  14  -2 -14   10.09    1.21
  14  -2 -14   12.19    1.67
  14   2 -13  243.47    5.95
  14  -2 -13  224.09    5.34
  14  -2 -13  230.38    7.01
  14   2 -12    6.84    1.06
  14   2 -12    6.07    2.11
  14  -2 -12    6.39    0.90
  14   2 -12    5.63    1.15
  14  -2 -12    6.00    1.12
  14   2 -11    0.57    0.59
  14   2 -11    0.17    0.28
  14  -2 -11    0.65    0.42
  14   2 -11    0.23    0.39
  14  -2 -11   -0.21    0.37
  14   2 -10   -0.22    1.02
  14   2 -10   -1.00    1.35
  14   2  -9   12.79    2.91
  14   2  -9   16.81    4.18
  14  -2  -9   17.60    4.33
  14   2  -8    1.97    0.86
  14   2  -8    2.10    1.41
  14  -2  -8    1.40    1.40
  14   2  -7    1.61    1.11
  14  -2  -7   -0.66    1.44
  14   2  -6    0.30    0.46
  14   2  -5    1.01    0.50
  14   2  -4   30.62    2.06
  14   2  -4   25.22    2.03
  14   2  -4   27.81    2.11
  14  -2  -4   29.61    2.14
  14   2  -4   26.87    4.08
  14   2  -4   25.72    1.87
  14   2  -3    4.60    1.23
  14   2  -3    3.18    1.58
  14   2  -3    3.85    0.85
  14   2  -3    5.12    0.96
  14  -2  -3    4.22    0.83
  14   2  -3    5.41    1.05
  14   2  -2   13.47    1.83
  14   2  -2   11.18    1.39
  14   2  -2   12.12    1.43
  14  -2  -2   13.59    1.53
  14  -2  -2   17.02    1.79
  14   2  -2    9.99    1.30
  14   2  -1    8.10    1.45
  14   2  -1   11.18    1.44
  14  -2  -1    9.85    1.32
  14  -2  -1   13.84    1.71
  14   2  -1    9.02    1.33
  14   2   0   21.95    2.11
  14   2   0   23.63    1.95
  14  -2   0   26.53    2.02
  14  -2   0   26.15    2.05
  14   2   0   23.35    1.93
  14   2   1    1.81    0.69
  14   2   1    2.94    0.71
  14  -2   1    1.60    0.60
  14   2   1    2.38    0.69
  14   2   2   60.18    2.71
  14  -2   2   62.54    2.37
  14   2   2   66.79    2.70
  14   2   3   19.72    1.21
 -14   4  18    1.12    0.40
  14   4 -18    0.76    0.24
  14   4 -17    5.92    0.73
  14  -4 -17    4.57    0.61
  14   4 -16    1.36    0.44
  14  -4 -16    0.89    0.40
  14  -4 -16    1.07    0.37
  14   4 -15    0.42    0.27
  14   4 -15    0.22    0.32
  14  -4 -15    0.30    0.31
  14  -4 -15   -0.24    0.39
  14   4 -14   17.79    1.45
  14   4 -14   17.05    1.54
  14  -4 -14   15.22    1.34
  14  -4 -14   17.93    1.93
  14   4 -13    0.01    0.26
  14   4 -13    0.33    0.45
  14  -4 -13    0.00    0.46
  14   4 -12    0.26    0.27
  14   4 -12    0.17    0.36
  14  -4 -12    0.48    0.51
  14   4 -11    0.94    0.35
  14   4 -11    2.15    1.65
  14   4 -11    0.74    0.42
  14   4 -10    0.79    0.97
  14   4 -10    0.03    0.43
  14   4 -10   -1.33    0.50
  14   4  -9    0.23    0.98
  14   4  -9    0.28    0.31
  14   4  -9    1.42    0.50
  14   4  -8    5.68    2.11
  14   4  -7   53.84    6.12
  14   4  -6   11.72    2.87
  14   4  -6   16.10    1.52
  14   4  -6   16.68    1.50
  14   4  -5    3.38    1.83
  14   4  -5    2.60    0.73
  14   4  -5    1.96    0.62
  14   4  -5    2.15    0.58
  14  -4  -5    3.10    0.68
  14  -4  -4   35.84    2.40
  14   4  -4   34.31    2.38
  14   4  -4   35.21    2.42
  14   4  -4   35.23    2.39
  14   4  -4   31.77    4.63
  14   4  -3   30.71    2.24
  14   4  -3   29.94    2.30
  14   4  -3   32.06    2.34
  14  -4  -3   32.03    2.27
  14   4  -3   29.26    4.49
  14   4  -2   50.06    2.95
  14  -4  -2   49.15    2.85
  14   4  -2   45.06    2.57
  14   4  -1   61.60    3.95
  14   4  -1   60.55    3.16
  14  -4  -1   59.27    3.10
  14   4  -1   56.87    2.91
  14   4   0   17.49    1.91
  14  -4   0   20.42    1.74
  14   4   0   15.99    1.63
  14   4   1   16.87    1.67
  14  -4   1   16.71    1.42
  14   4   1   14.97    1.46
  14   4   2    4.05    0.82
  14   4   2    4.65    0.77
  14   4   3    7.38    0.71
  14   6 -17   42.12    1.66
  14   6 -17   40.53    1.51
  14   6 -16    0.37    0.27
  14   6 -16    0.63    0.29
  14  -6 -16    0.65    0.34
  14   6 -15   37.84    2.08
  14   6 -15   36.31    1.92
  14  -6 -15   38.18    2.51
  14   6 -14   23.13    1.74
  14   6 -14   22.14    1.65
  14  -6 -14   24.56    2.18
  14   6 -13    0.42    0.37
  14   6 -13    0.05    0.33
  14  -6 -13    0.58    0.50
  14   6 -12   87.32    3.54
  14   6 -12   95.13    3.63
  14   6 -11    3.73    0.80
  14   6 -11    4.34    0.86
  14   6 -10   12.59    1.42
  14   6 -10   14.99    3.56
  14   6 -10   13.46    1.47
  14   6  -9    2.22    1.39
  14   6  -9    3.22    0.78
  14   6  -9    1.73    0.57
  14   6  -8    9.68    2.89
  14   6  -8   11.55    1.29
  14   6  -8   12.10    1.37
  14   6  -7   29.48    2.18
  14   6  -7   31.11    2.09
  14  -6  -7   31.97    2.07
  14  -6  -7   32.46    2.08
  14   6  -7   25.09    4.34
  14   6  -6   11.38    2.88
  14   6  -6   12.79    1.46
  14   6  -6   14.83    1.55
  14  -6  -6   15.48    1.53
  14  -6  -6   15.83    1.42
  14   6  -5    9.94    1.31
  14   6  -5   12.05    1.37
  14  -6  -5   11.94    1.40
  14  -6  -5   11.18    1.19
  14   6  -4    2.79    0.69
  14   6  -4    1.41    0.66
  14  -6  -4    1.66    0.54
  14  -6  -4    2.26    0.56
  14   6  -3  172.62    5.88
  14   6  -3  215.91    5.71
  14  -6  -3  189.65    5.57
  14   6  -3  194.71    5.77
  14  -6  -3  210.05    4.82
  14   6  -2    9.00    1.43
  14  -6  -2    8.71    1.18
  14  -6  -2    9.04    1.00
  14   6  -1   71.11    3.73
  14  -6  -1   62.47    3.05
  14   6   0    6.47    1.23
  14  -6   0    3.68    0.66
  14   6   1   14.91    1.61
  14  -6   1   13.01    1.14
  14   6   2   19.16    1.46
  14   8 -16   -0.06    0.24
  14   8 -15    0.20    0.30
  14  -8 -15    1.16    0.44
  14   8 -14   -0.28    0.39
  14  -8 -14    0.80    0.48
  14   8 -13   21.23    1.73
  14   8 -12   23.40    1.98
  14   8 -12   22.30    1.61
  14   8 -11  115.25    3.67
  14   8 -11  114.79    4.21
  14   8 -10   48.10    2.82
  14   8 -10   40.78    2.24
  14   8  -9    9.29    1.30
  14   8  -9    7.92    1.00
  14   8  -8  131.42    4.11
  14   8  -8  126.42    4.59
  14   8  -7  126.58    4.69
  14   8  -7  138.07    4.33
  14  -8  -7  131.39    4.30
  14  -8  -7  130.78    4.31
  14   8  -6   73.41    3.59
  14   8  -6   72.88    3.26
  14  -8  -6   74.72    3.35
  14  -8  -6   81.09    3.32
  14   8  -5    3.24    0.82
  14   8  -5    3.97    0.80
  14  -8  -5    4.04    0.83
  14  -8  -5    3.35    0.67
  14   8  -4    0.77    0.40
  14   8  -4    1.68    0.59
  14  -8  -4    1.93    0.57
  14  -8  -4    1.69    0.57
  14   8  -3   39.58    2.57
  14  -8  -3   41.40    2.54
  14  -8  -3   39.49    2.14
  14  -8  -2   48.01    2.68
  14  -8  -2   48.60    2.26
  14  -8  -1   45.86    2.46
  14  -8  -1   41.73    1.95
  14  -8   0   -0.40    0.38
  14  -8   0    0.21    0.21
  14  -8   1    3.45    0.51
  14  10 -15    2.79    0.52
  14 -10 -15    2.39    0.51
  14  10 -14   10.56    1.07
  14 -10 -14   12.02    1.25
  14  10 -13   11.92    1.27
  14  10 -12    1.91    0.65
  14  10 -11    3.30    0.76
  14  10 -10    5.35    0.93
  14  10  -9   28.01    2.23
  14  10  -9   26.88    2.30
  14  10  -8   -0.05    0.40
  14  10  -7    5.10    0.99
  14 -10  -7    6.21    0.95
  14 -10  -7    8.18    1.11
  14  10  -6  161.57    5.28
  14 -10  -6  156.57    4.68
  14 -10  -6  164.08    4.67
  14  10  -5    2.59    0.72
  14  10  -5    3.45    0.67
  14 -10  -5    2.56    0.64
  14 -10  -5    3.97    0.76
  14  10  -4   43.98    2.68
  14 -10  -4   41.28    2.41
  14 -10  -4   42.91    2.25
  14 -10  -3    8.96    1.08
  14 -10  -3    9.37    1.01
  14 -10  -2   39.84    2.19
  14 -10  -2   36.81    1.87
  14 -10  -1    8.23    0.93
  14 -10  -1    8.02    0.81
  14 -10   0    0.35    0.21
  14 -10   0    0.67    0.24
  14  12 -14    1.46    0.35
  14  12 -14    2.17    0.52
  14  12 -13    3.72    0.62
  14  12 -13    3.55    0.69
  14 -12 -13    4.34    0.70
  14  12 -12   -0.14    0.26
  14  12 -12   -0.45    0.41
  14  12 -11   14.82    1.39
  14  12 -11   12.43    1.43
  14  12 -10   42.65    2.39
  14  12 -10   36.37    2.51
  14  12  -9   97.10    3.74
  14  12  -9   86.57    3.87
  14  12  -8    7.91    1.09
  14  12  -7    2.51    0.64
  14 -12  -7    2.92    0.61
  14  12  -6   36.19    2.26
  14 -12  -6   32.50    1.97
  14 -12  -6   33.97    2.00
  14  12  -5    2.18    0.59
  14 -12  -5    0.98    0.38
  14 -12  -5    2.69    0.62
  14 -12  -4    4.12    0.70
  14 -12  -4    4.62    0.72
  14 -12  -3    1.14    0.37
  14 -12  -3    1.11    0.39
  14 -12  -2   17.85    1.22
  14 -12  -2   17.05    1.13
  14 -12  -1    0.32    0.19
  14 -12  -1    0.01    0.13
  14  14 -11   11.97    0.96
  14  14 -11   12.09    1.19
  14  14 -10   18.73    1.26
  14  14 -10   17.35    1.51
  14  14  -9   13.06    1.10
  14  14  -9   12.76    1.28
  14  14  -8    0.85    0.32
  14  14  -7    2.83    0.55
  14 -14  -7    2.47    0.42
  14  14  -6   64.62    2.34
  14 -14  -6   54.34    2.05
  14 -14  -5   10.06    0.88
  14 -14  -4    0.64    0.23
  14 -14  -3   12.95    0.86
  15   1 -18   -0.39    0.28
  15  -1 -18   -0.50    0.23
  15   1 -17   27.44    1.68
  15  -1 -17   26.07    1.59
  15   1 -16   10.96    1.22
  15  -1 -16    9.66    1.15
  15   1 -15   10.30    1.20
  15  -1 -15   10.90    1.21
  15  -1 -15   11.03    1.53
  15   1 -14   91.72    3.56
  15  -1 -14   93.22    3.53
  15  -1 -14   94.21    4.57
  15   1 -13   21.24    1.90
  15  -1 -13   22.50    1.72
  15   1 -13   25.12    2.40
  15  -1 -13   23.84    2.31
  15  -1 -12   49.71    2.58
  15   1 -12   53.24    2.74
  15   1 -12   53.37    3.43
  15  -1 -12   56.34    3.47
  15   1 -11   63.16    3.03
  15  -1 -11   62.09    2.77
  15   1 -11   56.55    3.43
  15  -1 -11   59.09    3.44
  15   1 -10   23.56    1.76
  15  -1 -10   18.49    1.59
  15   1 -10   21.54    2.02
  15  -1 -10   22.54    2.02
  15   1  -9  146.95    4.34
  15  -1  -9  147.14    4.13
  15  -1  -8    0.48    0.21
  15   1  -8    0.24    0.27
  15   1  -7    5.14    1.76
  15  -1  -7    7.48    0.93
  15   1  -7    6.83    0.93
  15   1  -7    8.13    1.06
  15  -1  -7    6.92    1.01
  15  -1  -6   20.64    1.51
  15   1  -6   21.12    1.67
  15   1  -6   20.14    1.79
  15  -1  -6   20.21    1.76
  15   1  -6   17.62    3.25
  15   1  -5    4.82    1.56
  15   1  -5    6.24    0.98
  15  -1  -5    4.75    0.81
  15   1  -5    6.01    1.05
  15  -1  -5    5.71    0.97
  15   1  -4   23.15    2.01
  15  -1  -4   23.18    2.00
  15   1  -4   19.27    3.32
  15   1  -4   18.61    1.82
  15   1  -3    2.50    0.67
  15   1  -3    4.22    0.92
  15  -1  -3    4.10    0.88
  15   1  -2    7.22    1.42
  15   1  -2    4.72    0.90
  15  -1  -2    3.17    0.79
  15   1  -2    8.88    1.33
  15   1  -1   -0.03    0.36
  15  -1  -1    0.08    0.35
  15   1   0   15.61    1.69
  15   1   0   12.44    1.30
  15  -1   0   13.40    1.30
  15   1   1    4.57    0.84
  15  -1   1    3.39    0.61
  15   1   2   36.05    1.49
  15   3 -18   20.10    1.14
  15  -3 -18   14.72    0.92
  15   3 -17   38.54    1.96
  15  -3 -17   33.41    1.73
  15   3 -16    3.77    0.73
  15  -3 -16    4.10    0.70
  15  -3 -16    5.11    0.98
  15   3 -15   31.23    2.03
  15  -3 -15   26.62    1.77
  15  -3 -15   31.66    2.52
  15  -3 -14   15.00    1.33
  15   3 -14   16.13    1.56
  15  -3 -14   16.31    1.84
  15   3 -13   38.16    2.39
  15  -3 -13   35.66    2.05
  15  -3 -13   37.45    2.86
  15   3 -12   -1.61    0.56
  15  -3 -12   -0.62    0.45
  15  -3 -12   -0.43    0.47
  15   3 -11   54.49    6.38
  15   3 -11   60.20    2.97
  15  -3 -11   57.12    3.40
  15   3 -10    2.87    1.35
  15   3 -10    3.09    0.75
  15   3  -9   84.82    3.36
  15   3  -9   64.11    6.71
  15   3  -8    2.75    1.27
  15   3  -8    2.14    0.55
  15   3  -7    0.32    0.75
  15   3  -7    0.62    0.26
  15   3  -7    0.19    0.32
  15   3  -7    0.06    0.37
  15  -3  -7    0.01    0.24
  15   3  -6   14.10    1.53
  15   3  -6   17.55    1.65
  15  -3  -6   17.39    1.60
  15   3  -6   16.99    1.56
  15   3  -5    5.77    1.87
  15   3  -5    7.09    1.04
  15   3  -5    6.31    1.06
  15  -3  -5    6.89    1.08
  15   3  -5    6.11    1.09
  15   3  -4   19.49    1.73
  15   3  -4   15.40    1.74
  15   3  -4   20.43    1.88
  15  -3  -4   19.38    1.81
  15   3  -3    9.75    1.56
  15   3  -3    4.23    0.87
  15   3  -3    4.60    0.97
  15  -3  -3    3.68    0.77
  15   3  -3   11.76    1.38
  15   3  -2    9.03    1.81
  15   3  -2    8.72    1.24
  15  -3  -2    9.66    1.28
  15   3  -2   12.73    1.39
  15   3  -1   24.91    2.22
  15   3  -1   22.42    1.87
  15  -3  -1   20.99    1.76
  15   3  -1   18.54    1.64
  15   3   0    4.45    1.17
  15  -3   0    1.45    0.50
  15  -3   1    9.30    0.92
  15   3   1   13.75    1.16
  15   3   2   18.41    1.02
  15   5 -17    1.15    0.33
  15   5 -16   13.23    1.08
  15   5 -16   12.62    1.13
  15  -5 -16   12.42    1.36
  15   5 -15    0.72    0.23
  15   5 -15    1.08    0.43
  15  -5 -15    1.63    0.69
  15   5 -14   35.32    2.10
  15   5 -14   34.46    2.10
  15  -5 -14   34.88    2.66
  15   5 -13   89.01    3.43
  15   5 -13   91.21    3.50
  15  -5 -13   95.21    4.45
  15   5 -12    7.81    1.02
  15   5 -12    7.89    1.11
  15   5 -11  109.15    3.98
  15   5 -11  113.10    4.08
  15   5 -10    2.40    0.70
  15   5 -10    2.08    0.61
  15   5  -9  232.76    5.85
  15   5  -9  225.92   13.03
  15   5  -8   17.43    3.55
  15   5  -8   15.37    1.53
  15   5  -8   17.82    1.57
  15   5  -7  127.25    4.52
  15   5  -7  129.98    4.28
  15  -5  -7  128.69    4.19
  15  -5  -7  133.43    4.15
  15   5  -6   16.52    3.47
  15   5  -6   20.12    1.83
  15   5  -6   21.11    1.82
  15   5  -6   20.55    1.85
  15  -5  -6   20.29    1.76
  15  -5  -6   22.00    1.69
  15   5  -5   34.32    2.42
  15  -5  -5   36.51    2.42
  15   5  -5   37.45    2.46
  15   5  -5   31.47    2.27
  15  -5  -5   38.39    2.14
  15   5  -4   19.59    1.89
  15   5  -4   16.07    1.69
  15   5  -4   20.43    1.93
  15  -5  -4   19.89    1.79
  15   5  -3    0.33    0.46
  15  -5  -3    0.70    0.42
  15   5  -2    5.59    1.57
  15  -5  -2    2.28    0.59
  15   5  -1   31.69    2.54
  15  -5  -1   32.15    2.12
  15   5   0   28.24    2.16
  15   5   0   24.86    1.44
  15  -5   1    0.19    0.20
  15   5   1   14.48    0.98
  15   7 -16   13.34    1.06
  15  -7 -16   12.81    1.22
  15   7 -15    0.47    0.27
  15   7 -15    0.91    0.35
  15  -7 -15    0.81    0.44
  15   7 -14   17.38    1.49
  15   7 -14   17.25    1.35
  15  -7 -14   17.95    1.79
  15   7 -13    1.32    0.40
  15   7 -13    1.94    0.56
  15  -7 -13    2.47    0.81
  15   7 -12    0.25    0.28
  15   7 -12    0.59    0.40
  15   7 -11   42.09    2.54
  15   7 -11   38.13    2.28
  15   7 -10   69.12    3.40
  15   7 -10   70.81    3.03
  15   7  -9   33.33    2.33
  15   7  -9   37.03    2.24
  15   7  -8   10.16    1.36
  15   7  -8   10.05    1.23
  15   7  -7    9.11    1.22
  15   7  -7    8.04    1.17
  15  -7  -7    7.61    1.05
  15  -7  -7    9.50    1.18
  15   7  -6   35.79    2.49
  15   7  -6   36.29    2.44
  15  -7  -6   32.73    2.24
  15  -7  -6   40.69    2.35
  15   7  -5   11.14    1.39
  15   7  -5   10.70    1.37
  15  -7  -5   10.48    1.31
  15  -7  -5   12.12    1.27
  15   7  -4   16.53    1.72
  15   7  -4   17.56    1.73
  15  -7  -4   18.00    1.67
  15  -7  -4   18.37    1.48
  15  -7  -3   41.38    2.49
  15  -7  -3   41.73    2.08
  15  -7  -2    4.98    0.90
  15  -7  -2    3.95    0.59
  15  -7  -1   18.22    1.45
  15  -7   0    1.43    0.37
  15   9 -16    5.28    0.61
  15   9 -15    1.37    0.44
  15  -9 -15    1.05    0.40
  15   9 -14    7.05    0.90
  15  -9 -14    6.81    1.04
  15   9 -13    5.23    0.85
  15   9 -12   18.73    1.70
  15   9 -11    0.64    0.44
  15   9 -10  130.21    4.56
  15   9 -10  119.41    3.64
  15   9  -9   13.05    1.51
  15   9  -9   13.31    1.30
  15   9  -8  104.70    3.62
  15   9  -8   99.46    4.18
  15   9  -7   14.24    1.60
  15   9  -7   14.02    1.39
  15  -9  -7   13.91    1.39
  15  -9  -7   18.23    1.63
  15   9  -6   48.48    2.88
  15   9  -6   48.79    2.53
  15  -9  -6   48.20    2.60
  15  -9  -6   53.04    2.65
  15   9  -5   48.41    2.57
  15   9  -5   49.32    2.86
  15  -9  -5   50.61    2.70
  15  -9  -5   53.91    2.59
  15   9  -4    2.25    0.69
  15  -9  -4    2.08    0.57
  15  -9  -4    3.10    0.64
  15  -9  -3   24.23    1.81
  15  -9  -3   24.09    1.55
  15  -9  -2    8.02    0.97
  15  -9  -2    7.34    0.79
  15  -9  -1    4.58    0.64
  15  -9  -1    5.29    0.59
  15  -9   0    4.57    0.54
  15  11 -14    0.39    0.23
  15  11 -14    0.99    0.45
  15 -11 -14    0.71    0.31
  15  11 -13    4.54    0.75
  15  11 -13    4.10    0.84
  15 -11 -13    3.82    0.73
  15  11 -12   -0.14    0.28
  15  11 -12    0.38    0.39
  15  11 -11   14.63    1.46
  15  11 -11   12.94    1.46
  15  11 -10    7.37    1.10
  15  11 -10    6.62    1.02
  15  11  -9    0.46    0.40
  15  11  -8   17.16    1.65
  15  11  -7    0.41    0.35
  15 -11  -7    0.22    0.22
  15 -11  -6   18.24    1.45
  15  11  -6   20.24    1.72
  15 -11  -6   20.01    1.57
  15  11  -5   16.37    1.51
  15 -11  -5   16.77    1.40
  15 -11  -5   16.58    1.36
  15 -11  -4  223.66    4.92
  15 -11  -4  227.56    4.64
  15 -11  -3    1.05    0.37
  15 -11  -3    0.67    0.34
  15 -11  -2   15.40    1.11
  15 -11  -2   15.08    0.99
  15  13 -12   -0.21    0.21
  15  13 -12    0.12    0.25
  15  13 -11    0.04    0.20
  15  13 -11   -0.11    0.22
  15  13 -10   38.37    1.96
  15  13 -10   30.98    1.93
  15  13  -9    5.36    0.80
  15  13  -8    0.11    0.27
  15  13  -7    4.44    0.71
  15 -13  -7    3.87    0.57
  15  13  -6   11.10    1.07
  15 -13  -6   10.37    0.91
  15 -13  -5    9.35    0.85
  15 -13  -4    4.27    0.56
  16   0 -18   33.01    1.52
  16   0 -17   -0.25    0.34
  16   0 -16   23.23    1.69
  16   0 -15   -0.28    0.31
  16   0 -14   76.23    3.19
  16   0 -14   77.36    4.12
  16   0 -13   -0.13    0.44
  16   0 -13   -0.47    0.53
  16   0 -12  509.86    8.25
  16   0 -12  463.37   10.03
  16   0 -11    1.08    0.58
  16   0 -11    0.61    0.44
  16   0 -10  283.08    5.99
  16   0  -9   -0.15    0.31
  16   0  -8  142.06    4.14
  16   0  -7   -0.36    0.33
  16   0  -7    0.08    0.30
  16   0  -6   97.46    3.67
  16   0  -6  101.11    4.05
  16   0  -5    0.11    0.35
  16   0  -5   -0.87    0.52
  16   0  -4    9.04    1.15
  16   0  -4    9.36    1.27
  16   0  -3   -0.19    0.39
  16   0  -2   62.69    3.10
  16   0  -2   79.41    3.01
  16   0  -1    1.07    0.47
  16   0  -1   34.79    2.06
  16   0   0   70.16    2.62
  16   2 -18    3.61    0.52
  16  -2 -18    3.05    0.42
  16   2 -17    0.27    0.30
  16  -2 -17    0.17    0.23
  16   2 -16    6.54    0.92
  16  -2 -16    6.04    0.82
  16   2 -15   14.04    1.36
  16  -2 -15   12.56    1.24
  16  -2 -15   16.06    1.84
  16   2 -14    3.06    0.75
  16  -2 -14    4.21    0.71
  16  -2 -14    3.48    0.97
  16   2 -13   21.05    1.80
  16  -2 -13   20.43    1.58
  16  -2 -13   20.75    2.15
  16   2 -12   11.45    1.34
  16  -2 -12   10.85    1.14
  16  -2 -12   11.98    1.59
  16   2 -11   44.08    2.61
  16  -2 -11   43.48    2.31
  16   2 -11   42.76    2.95
  16  -2 -11   42.43    2.91
  16  -2 -10  449.40    7.06
  16   2 -10  463.20    7.91
  16  -2 -10  459.84    9.13
  16   2  -9   17.44    3.21
  16   2  -9   22.82    1.69
  16   2  -8   31.22    2.14
  16   2  -8   25.48    3.98
  16   2  -7   15.14    3.08
  16   2  -7   19.37    1.71
  16   2  -7   20.95    1.75
  16  -2  -7   20.37    1.73
  16   2  -6  151.92    4.89
  16  -2  -6  153.77    4.94
  16   2  -5   32.44    2.22
  16   2  -5   36.03    2.48
  16  -2  -5   34.51    2.41
  16   2  -4    0.60    0.44
  16   2  -4    0.88    0.48
  16  -2  -4    1.11    0.49
  16   2  -3   14.45    1.55
  16  -2  -3   13.14    1.50
  16   2  -2   54.62    2.92
  16  -2  -2   58.14    2.92
  16   2  -1    2.17    0.64
  16  -2  -1    1.91    0.55
  16  -2   0    8.55    0.91
  16   2   0   33.23    1.63
  16   4 -17   25.04    1.42
  16  -4 -17   17.51    1.03
  16   4 -16   10.12    1.05
  16  -4 -16    8.11    0.82
  16   4 -15   -0.14    0.38
  16  -4 -15    0.64    0.40
  16   4 -14   23.18    1.81
  16  -4 -14   26.20    2.32
  16   4 -13    1.70    0.65
  16  -4 -13    1.21    0.61
  16   4 -12   24.89    1.98
  16  -4 -12   26.31    2.39
  16   4 -11   93.01    3.53
  16   4 -11   99.14    3.77
  16  -4 -11   92.31    4.30
  16   4 -10  206.77    5.41
  16   4 -10  205.65    5.31
  16   4  -9  129.90    4.32
  16   4  -9  133.91    4.35
  16   4  -8    8.36    1.08
  16   4  -8    6.07    0.96
  16   4  -7    8.40    1.17
  16   4  -7    7.79    1.17
  16   4  -7    9.41    1.20
  16  -4  -7    8.37    1.12
  16   4  -6    0.00    0.29
  16   4  -6    0.12    0.29
  16   4  -6    0.36    0.49
  16  -4  -6   -0.22    0.29
  16   4  -5   90.43    3.76
  16   4  -5   91.56    3.90
  16   4  -5   92.64    3.93
  16  -4  -5   92.40    3.86
  16   4  -4   13.03    1.44
  16   4  -4   14.99    1.62
  16  -4  -4   14.11    1.52
  16   4  -3   19.68    1.80
  16  -4  -3   14.94    1.53
  16  -4  -2    2.42    0.61
  16   4  -2   28.96    1.63
  16  -4  -1    4.54    0.76
  16  -4   0   25.10    1.43
  16   6 -17    6.53    0.57
  16   6 -16    0.90    0.30
  16   6 -16    1.29    0.36
  16  -6 -16    1.31    0.49
  16   6 -15   14.18    1.20
  16   6 -15   14.00    1.20
  16  -6 -15   14.64    1.58
  16   6 -14   12.48    1.23
  16   6 -14   12.68    1.18
  16  -6 -14   13.26    1.57
  16   6 -13   38.61    2.25
  16   6 -13   38.51    2.22
  16  -6 -13   42.02    2.89
  16   6 -12    4.71    0.88
  16   6 -12    4.90    0.85
  16   6 -11   44.05    2.69
  16   6 -11   41.90    2.39
  16   6 -10   33.51    2.34
  16   6 -10   29.38    2.10
  16   6  -9  343.31    7.43
  16   6  -9  361.29    7.05
  16   6  -8    0.76    0.31
  16   6  -8   -0.12    0.43
  16   6  -7   -0.28    0.41
  16   6  -7    0.73    0.52
  16  -6  -7    0.45    0.27
  16   6  -6   -0.06    0.37
  16   6  -6    0.79    0.49
  16  -6  -6   -0.32    0.40
  16  -6  -6    0.27    0.30
  16   6  -5    4.83    0.88
  16   6  -5    4.34    1.01
  16  -6  -5    5.45    0.96
  16  -6  -5    5.98    0.89
  16  -6  -4    6.69    1.03
  16  -6  -3    0.10    0.34
  16  -6  -2    2.22    0.56
  16  -6  -1   13.12    1.15
  16  -6   0    0.81    0.29
  16   8 -16    0.25    0.21
  16  -8 -16    0.21    0.23
  16   8 -15    3.98    0.61
  16  -8 -15    4.74    0.83
  16   8 -14    4.62    0.75
  16   8 -14    4.43    0.61
  16  -8 -14    5.23    0.92
  16   8 -13   23.59    1.73
  16   8 -13   20.79    1.37
  16  -8 -13   22.51    2.01
  16   8 -12   42.59    2.44
  16   8 -12   39.01    2.03
  16   8 -11   24.64    1.94
  16   8 -11   24.84    1.70
  16   8 -10    0.95    0.49
  16   8 -10    1.00    0.43
  16   8  -9   87.72    3.93
  16   8  -9   89.72    3.42
  16   8  -8   -0.20    0.46
  16   8  -8    0.00    0.32
  16   8  -7    0.14    0.43
  16   8  -7    0.53    0.35
  16  -8  -7    0.24    0.32
  16   8  -6   45.24    2.69
  16   8  -6   47.90    2.57
  16  -8  -6   46.99    2.57
  16  -8  -6   50.37    2.50
  16   8  -5    4.49    0.81
  16   8  -5    4.60    0.88
  16  -8  -5    4.87    0.87
  16  -8  -5    5.63    0.86
  16  -8  -4   32.23    2.06
  16  -8  -4   37.23    1.93
  16  -8  -3    3.69    0.70
  16  -8  -3    3.17    0.54
  16  -8  -2    7.44    0.83
  16  -8  -1    0.81    0.28
  16  10 -15    7.52    0.75
  16  10 -15    7.59    0.87
  16 -10 -15    7.20    0.80
  16  10 -14    0.20    0.21
  16  10 -14    0.56    0.43
  16 -10 -14    0.52    0.29
  16  10 -13    1.93    0.53
  16  10 -13    1.63    0.57
  16 -10 -13    2.03    0.58
  16  10 -12    1.32    0.51
  16  10 -12    0.89    0.48
  16  10 -11   12.02    1.32
  16  10 -10    0.62    0.34
  16  10  -9   98.63    3.95
  16  10  -8   14.58    1.51
  16 -10  -8   14.54    1.24
  16  10  -7    2.66    0.68
  16  10  -7    2.28    0.55
  16 -10  -7    3.09    0.63
  16  10  -6    1.21    0.44
  16 -10  -6    0.98    0.38
  16 -10  -5   90.26    3.16
  16 -10  -5   95.12    3.01
  16 -10  -4    0.50    0.35
  16 -10  -4    0.52    0.27
  16 -10  -3   14.83    1.15
  16 -10  -3   13.75    0.99
  16 -10  -2    4.28    0.55
  16  12 -13    0.02    0.24
  16 -12 -13    0.08    0.22
  16  12 -12    0.71    0.29
  16  12 -12    0.09    0.21
  16  12 -11   16.46    1.33
  16  12 -10   36.57    2.00
  16  12  -9   16.47    1.40
  16  12  -8   43.96    2.21
  16  12  -7    7.35    0.89
  16 -12  -7    7.15    0.76
  16 -12  -6   16.29    1.14
  16 -12  -5   32.56    1.55
  16 -12  -4   25.24    1.28
  17   1 -18    4.82    0.59
  17  -1 -18    5.07    0.57
  17   1 -17    4.68    0.67
  17  -1 -17    4.83    0.64
  17   1 -16   -0.15    0.32
  17  -1 -16    0.15    0.23
  17   1 -15    2.91    0.60
  17  -1 -15    2.20    0.60
  17  -1 -15    3.91    0.92
  17   1 -14    3.19    0.68
  17  -1 -14    2.28    0.57
  17  -1 -14    2.68    0.81
  17   1 -13    6.15    0.97
  17  -1 -13    5.60    0.87
  17   1 -13    5.68    1.10
  17  -1 -13    5.37    1.06
  17   1 -12   94.53    3.61
  17  -1 -12   85.87    3.29
  17   1 -12   84.84    4.20
  17  -1 -12   85.59    4.22
  17  -1 -11   55.77    2.60
  17   1 -11   55.47    2.77
  17  -1 -11   62.47    3.47
  17  -1 -10   82.82    3.06
  17   1 -10   94.76    3.44
  17  -1  -9    8.47    0.96
  17   1  -9    8.84    1.06
  17  -1  -8   22.02    1.67
  17   1  -8   19.41    1.67
  17  -1  -7   10.66    1.16
  17   1  -7    8.20    1.11
  17   1  -7   10.64    1.28
  17  -1  -7   11.98    1.37
  17   1  -6    3.66    0.81
  17   1  -6    4.66    0.92
  17  -1  -6    4.40    0.86
  17   1  -5    7.08    1.10
  17  -1  -5    9.12    1.26
  17   1  -5    7.51    1.11
  17   1  -4    3.09    0.77
  17  -1  -4    2.88    0.71
  17   1  -3   18.49    1.68
  17  -1  -3   19.26    1.68
  17   1  -2    0.18    0.36
  17  -1  -2    0.30    0.40
  17   1  -1    5.25    0.83
  17  -1  -1    1.90    0.48
  17   3 -18    0.37    0.22
  17   3 -17    2.10    0.47
  17  -3 -17    1.69    0.38
  17   3 -16    0.51    0.32
  17  -3 -16   -0.04    0.21
  17  -3 -16    0.24    0.38
  17   3 -15    3.53    0.71
  17  -3 -15    1.85    0.46
  17  -3 -15    2.58    0.76
  17   3 -14   42.63    2.37
  17  -3 -14   40.46    2.84
  17   3 -13    3.24    0.77
  17  -3 -13    3.62    0.91
  17   3 -12   20.27    1.76
  17  -3 -12   19.00    1.98
  17   3 -11   16.87    1.53
  17  -3 -11   16.75    1.78
  17   3 -10    1.89    0.56
  17   3  -9   36.76    2.29
  17   3  -8    3.30    0.81
  17   3  -7    2.96    0.80
  17   3  -7    2.80    0.72
  17  -3  -7    3.62    0.73
  17   3  -6    3.94    0.88
  17   3  -6    4.67    0.87
  17  -3  -6    5.63    0.93
  17   3  -5   26.77    2.03
  17   3  -5   32.29    2.28
  17  -3  -5   30.90    2.22
  17   3  -4    9.98    1.30
  17  -3  -4   11.91    1.36
  17   3  -3    3.26    0.92
  17  -3  -3    0.88    0.41
  17  -3  -2   28.85    1.80
  17  -3  -1    3.08    0.55
  17   5 -17   14.99    0.95
  17   5 -16   12.17    1.00
  17  -5 -16   12.38    1.32
  17   5 -15   40.54    2.06
  17  -5 -15   44.45    2.75
  17   5 -14   29.41    1.87
  17  -5 -14   31.03    2.39
  17   5 -13   87.65    3.30
  17   5 -13   91.10    3.37
  17  -5 -13   89.24    4.11
  17   5 -12   -0.10    0.31
  17   5 -12    0.59    0.41
  17  -5 -12   -0.15    0.35
  17   5 -11    6.98    1.01
  17   5 -11    7.08    1.03
  17  -5 -11    7.26    1.22
  17   5 -10   12.06    1.34
  17   5 -10   12.94    1.40
  17  -5 -10   12.78    1.50
  17   5  -9   -0.45    0.46
  17   5  -9   -0.02    0.42
  17   5  -8    0.50    0.27
  17   5  -8    0.02    0.37
  17  -5  -8   -0.17    0.29
  17   5  -7   42.49    2.53
  17   5  -7   44.49    2.74
  17  -5  -7   43.32    2.47
  17   5  -6    7.27    1.07
  17   5  -6    7.83    1.15
  17  -5  -6    8.58    1.13
  17   5  -5   16.04    1.57
  17  -5  -5   18.34    1.66
  17  -5  -4   13.96    1.41
  17  -5  -3   13.16    1.30
  17  -5  -2   12.50    1.12
  17  -5  -1    1.30    0.34
  17   7 -16    1.69    0.36
  17   7 -16    1.13    0.26
  17  -7 -16    1.54    0.45
  17   7 -15    0.06    0.19
  17   7 -15   -0.51    0.27
  17  -7 -15   -0.01    0.34
  17   7 -14    0.38    0.31
  17   7 -14    0.19    0.22
  17  -7 -14    0.47    0.39
  17   7 -13   30.51    2.03
  17   7 -13   26.30    1.67
  17  -7 -13   31.72    2.34
  17   7 -12    2.44    0.61
  17   7 -12    2.47    0.57
  17  -7 -12    2.93    0.82
  17   7 -11    0.69    0.38
  17   7 -11    0.35    0.28
  17   7 -10    5.21    0.91
  17   7 -10    5.38    0.87
  17   7  -9    2.26    0.63
  17   7  -9    2.68    0.74
  17   7  -8    5.57    0.96
  17   7  -8    3.95    0.81
  17  -7  -8    4.33    0.77
  17   7  -7    0.80    0.43
  17   7  -7    0.84    0.50
  17  -7  -7    0.72    0.46
  17   7  -6   25.68    1.94
  17   7  -6   24.17    1.79
  17  -7  -6   25.89    1.88
  17  -7  -5    0.21    0.34
  17  -7  -4   47.82    2.38
  17  -7  -3    0.74    0.33
  17  -7  -2    0.56    0.26
  17   9 -15    0.60    0.30
  17   9 -15    0.71    0.36
  17  -9 -15    0.85    0.32
  17   9 -14   14.05    1.17
  17   9 -14   12.06    1.21
  17  -9 -14   12.54    1.26
  17   9 -13    1.24    0.45
  17   9 -13    0.75    0.42
  17  -9 -13    1.21    0.45
  17   9 -12    0.14    0.31
  17   9 -12    0.29    0.26
  17  -9 -12   -0.04    0.30
  17   9 -11    2.64    0.60
  17   9 -11    2.69    0.53
  17   9 -10   48.47    2.72
  17   9 -10   44.00    2.18
  17   9  -9    3.13    0.69
  17   9  -9    2.73    0.58
  17   9  -8   -0.29    0.39
  17   9  -8   -0.26    0.31
  17   9  -7   26.52    1.67
  17   9  -7   29.47    2.02
  17  -9  -7   27.86    1.76
  17   9  -6   49.74    2.52
  17  -9  -6   51.29    2.37
  17  -9  -5   11.17    1.11
  17  -9  -4    4.86    0.68
  17  -9  -3   31.08    1.52
  17  11 -13    0.24    0.19
  17 -11 -13    0.09    0.24
  17  11 -12    0.12    0.23
  17 -11 -12   -0.34    0.31
  17  11 -11   -0.08    0.27
  17  11 -10   20.07    1.51
  17  11  -9   -0.09    0.28
  17  11  -8    9.32    1.02
  17  11  -7    9.70    1.03
  17 -11  -7    8.34    0.81
  17 -11  -6    0.87    0.33
  17 -11  -5    3.77    0.52
  18   0 -18    9.23    0.70
  18   0 -17   -0.13    0.18
  18   0 -16  165.37    3.94
  18   0 -15    0.42    0.31
  18   0 -14   12.01    1.18
  18   0 -13   -0.11    0.32
  18   0 -13   -0.20    0.41
  18   0 -12  192.15    4.71
  18   0 -12  200.08    6.09
  18   0 -11    0.01    0.32
  18   0 -10   21.56    1.62
  18   0  -9   -0.16    0.31
  18   0  -8   27.01    1.87
  18   0  -8   26.87    1.89
  18   0  -7   -0.12    0.27
  18   0  -7    0.38    0.39
  18   0  -6    0.05    0.24
  18   0  -6    1.35    0.58
  18   0  -5    0.43    0.40
  18   0  -4  132.40    4.21
  18   0  -3    0.09    0.28
  18   0  -2    2.51    0.57
  18   2 -17    6.74    0.73
  18  -2 -17    6.24    0.64
  18   2 -16   10.55    1.04
  18  -2 -16    9.80    0.89
  18   2 -15   27.79    1.77
  18  -2 -15   24.91    1.53
  18  -2 -15   26.50    2.17
  18   2 -14   13.63    1.28
  18  -2 -14   12.81    1.11
  18  -2 -14   14.40    1.67
  18  -2 -13    0.78    0.34
  18   2 -13    0.70    0.44
  18  -2 -13    0.93    0.48
  18   2 -12  154.21    4.36
  18  -2 -12  152.34    5.32
  18  -2 -11   31.85    1.81
  18   2 -11   32.05    2.05
  18   2 -10   44.02    2.39
  18   2  -9    0.01    0.30
  18   2  -8   28.57    2.12
  18   2  -8   32.93    2.07
  18  -2  -8   33.35    2.12
  18   2  -7    1.19    0.49
  18   2  -7    2.32    0.60
  18  -2  -7    2.57    0.66
  18   2  -6   48.42    2.48
  18   2  -6   49.19    2.69
  18  -2  -6   52.03    2.75
  18   2  -5    1.23    0.50
  18  -2  -5    0.93    0.49
  18   2  -4    1.40    0.60
  18  -2  -4    1.68    0.55
  18   2  -3    5.26    0.93
  18  -2  -3    1.27    0.51
  18  -2  -2    2.34    0.48
  18   4 -17   50.53    1.77
  18   4 -16   16.63    1.18
  18  -4 -16   17.46    1.55
  18   4 -15    8.38    0.92
  18  -4 -15    7.60    1.13
  18   4 -14    0.20    0.28
  18  -4 -14   -0.24    0.45
  18   4 -13  142.04    4.10
  18  -4 -13  142.08    5.02
  18   4 -12    1.00    0.44
  18  -4 -12   -0.03    0.39
  18   4 -11   12.56    1.29
  18  -4 -11   13.12    1.45
  18   4 -10    3.82    0.76
  18   4  -9    7.48    1.12
  18   4  -8   53.54    2.64
  18   4  -8   52.82    2.78
  18  -4  -8   57.24    2.74
  18   4  -7    0.48    0.45
  18  -4  -7    0.32    0.28
  18   4  -6   33.39    2.07
  18  -4  -6   35.61    2.23
  18  -4  -5    8.68    1.09
  18  -4  -4   25.63    1.73
  18  -4  -3    0.04    0.30
  18  -4  -2    2.09    0.40
  18   6 -16    0.21    0.18
  18  -6 -16    0.12    0.28
  18   6 -15   -0.05    0.23
  18  -6 -15    0.15    0.27
  18   6 -14    7.09    0.84
  18   6 -14    5.76    0.76
  18  -6 -14    6.76    1.04
  18   6 -13   40.51    2.18
  18   6 -13   35.52    1.90
  18  -6 -13   39.08    2.52
  18   6 -12   25.45    1.77
  18   6 -12   24.24    1.69
  18  -6 -12   23.51    1.97
  18   6 -11    1.22    0.39
  18   6 -11    1.32    0.39
  18  -6 -11    1.78    0.61
  18   6 -10   30.37    2.03
  18   6 -10   30.29    2.02
  18   6  -9   28.27    2.01
  18   6  -9   27.08    1.97
  18   6  -8   58.70    2.85
  18   6  -8   56.15    2.79
  18  -6  -8   55.49    2.55
  18   6  -7   11.19    1.23
  18   6  -7   12.57    1.34
  18  -6  -7   10.73    1.15
  18   6  -6    0.75    0.42
  18  -6  -6    0.87    0.33
  18  -6  -5   58.71    2.59
  18  -6  -4   11.53    1.10
  18  -6  -3    0.08    0.17
  18   8 -15   11.53    0.91
  18   8 -15   11.17    1.01
  18  -8 -15   11.46    1.12
  18   8 -14   35.48    1.85
  18   8 -14   28.70    1.37
  18   8 -14   31.71    1.79
  18  -8 -14   34.55    2.07
  18   8 -13    8.07    0.95
  18   8 -13    7.69    0.81
  18  -8 -13    6.20    0.94
  18   8 -12    5.52    0.82
  18   8 -12    4.94    0.71
  18  -8 -12    5.25    0.88
  18   8 -11    6.08    0.89
  18   8 -11    5.15    0.80
  18  -8 -11    6.56    0.97
  18   8 -10    2.06    0.55
  18   8 -10    2.19    0.50
  18  -8 -10    2.16    0.54
  18   8  -9   41.90    2.32
  18   8  -9   39.27    2.10
  18   8  -8    6.84    0.95
  18   8  -8    6.83    0.93
  18  -8  -8    5.59    0.74
  18   8  -7    1.39    0.46
  18   8  -7    0.93    0.37
  18  -8  -7    1.16    0.32
  18  -8  -6    4.75    0.69
  18  -8  -5   37.41    1.84
  18  -8  -4    1.91    0.41
  18 -10 -14    8.34    0.84
  18  10 -13   29.87    1.59
  18 -10 -13   28.54    1.64
  18  10 -12    0.59    0.31
  18 -10 -12    0.45    0.26
  18  10 -11    8.12    0.93
  18 -10 -11    7.59    0.89
  18  10 -10    0.30    0.25
  18 -10 -10    0.22    0.23
  18  10  -9   24.28    1.60
  18  10  -8   11.45    1.08
  18 -10  -7    1.14    0.33
  18 -10  -6    0.45    0.21
  19  -1 -17    0.44    0.21
  19   1 -17    0.49    0.22
  19  -1 -16    3.11    0.49
  19   1 -16    3.84    0.58
  19  -1 -15    0.18    0.23
  19   1 -15    0.42    0.30
  19  -1 -14    3.41    0.55
  19   1 -14    3.02    0.56
  19  -1 -13    0.08    0.21
  19   1 -13    0.61    0.34
  19  -1 -13    0.65    0.49
  19  -1 -12   24.39    1.54
  19   1 -12   24.05    1.64
  19  -1 -11   41.13    2.05
  19   1 -11   45.18    2.28
  19  -1 -10    0.56    0.33
  19   1 -10    0.87    0.38
  19  -1  -9    3.74    0.66
  19   1  -9    3.52    0.72
  19   1  -8   16.56    1.41
  19   1  -8   15.76    1.38
  19  -1  -8   19.13    1.53
  19   1  -7   77.38    2.88
  19   1  -7   76.80    3.09
  19  -1  -7   79.22    3.13
  19   1  -6   23.92    1.70
  19  -1  -6   26.03    1.78
  19   1  -5   35.27    1.97
  19  -1  -5   35.54    2.01
  19   1  -4    2.89    0.68
  19  -1  -4    0.00    0.22
  19  -1  -3    2.10    0.48
  19   3 -17    3.62    0.48
  19   3 -16    0.95    0.30
  19   3 -15   33.05    1.70
  19  -3 -15   35.37    2.30
  19   3 -14    0.04    0.25
  19  -3 -14   -0.31    0.39
  19   3 -13   38.20    2.04
  19  -3 -13   36.86    2.44
  19   3 -12    0.02    0.32
  19  -3 -12    0.30    0.41
  19   3 -11    0.42    0.29
  19   3 -10    0.30    0.27
  19   3  -9   43.08    2.38
  19   3  -8    3.86    0.72
  19  -3  -8    3.60    0.66
  19   3  -7    0.22    0.29
  19  -3  -7    0.01    0.26
  19  -3  -6    6.24    0.85
  19  -3  -5   78.87    2.87
  19  -3  -4   11.49    1.00
  19  -3  -3    0.37    0.17
  19   5 -16    0.81    0.26
  19  -5 -16    0.90    0.34
  19   5 -15    5.19    0.65
  19  -5 -15    6.48    0.93
  19   5 -14    5.41    0.73
  19  -5 -14    5.47    0.90
  19   5 -13   11.83    1.12
  19  -5 -13   13.85    1.42
  19   5 -12    1.09    0.40
  19  -5 -12    0.52    0.37
  19   5 -11    7.98    1.02
  19   5 -10    9.47    1.04
  19   5 -10   10.50    1.22
  19   5  -9    2.17    0.50
  19   5  -9    2.23    0.62
  19   5  -8    2.56    0.65
  19  -5  -8    3.54    0.64
  19   5  -7   16.94    1.39
  19  -5  -7   18.67    1.43
  19  -5  -6   54.89    2.37
  19  -5  -5   22.69    1.42
  19  -5  -4    1.88    0.40
  19   7 -15    0.01    0.14
  19  -7 -15   -0.34    0.30
  19   7 -14   37.48    1.69
  19  -7 -14   34.93    2.01
  19   7 -13   32.75    1.75
  19   7 -13   30.77    1.61
  19  -7 -13   30.60    1.92
  19   7 -12    1.61    0.41
  19   7 -12    1.76    0.43
  19  -7 -12    1.60    0.48
  19   7 -11   34.02    1.91
  19   7 -11   31.74    1.82
  19   7 -10    8.13    0.95
  19   7 -10    8.05    0.98
  19   7  -9   30.38    1.83
  19   7  -9   31.73    1.86
  19   7  -8   26.67    1.64
  19  -7  -8   25.07    1.46
  19  -7  -7    1.66    0.42
  19  -7  -6    0.26    0.23
  19  -7  -5    0.34    0.26
  19   9 -13   -0.01    0.18
  19  -9 -13    0.25    0.20
  19   9 -12    0.80    0.32
  19   9 -12    0.70    0.25
  19  -9 -12    0.32    0.24
  19   9 -11   10.84    1.02
  19   9 -11    9.80    0.81
  19   9 -10    0.32    0.25
  19   9 -10    0.17    0.20
  19   9  -9    3.23    0.57
  20   0 -16   12.09    0.86
  20   0 -15   -0.31    0.24
  20   0 -14   13.26    1.05
  20   0 -13    0.14    0.22
  20   0 -12  131.25    3.47
  20   0 -11    0.05    0.21
  20   0 -10    8.94    0.92
  20   0  -9   -0.34    0.28
  20   0  -8    7.96    0.81
  20   0  -8    8.81    0.93
  20   0  -7    0.43    0.33
  20   0  -6   27.66    1.59
  20   0  -5    2.40    0.60
  20   2 -16    2.45    0.40
  20   2 -15    3.74    0.54
  20   2 -14    1.68    0.39
  20   2 -13    0.43    0.31
  20   2 -12   18.33    1.41
  20   2 -11    1.99    0.52
  20   2 -10    8.63    1.01
  20   2  -9   23.56    1.58
  20   2  -8    1.15    0.42
  20  -2  -8    1.74    0.46
  20  -2  -7    0.35    0.28
  20  -2  -6    0.90    0.25
  20  -2  -5    1.83    0.42
  20   4 -16   13.04    0.87
  20   4 -15    0.14    0.22
  20   4 -14    1.94    0.46
  20  -4 -14    2.85    0.61
  20   4 -13   -0.46    0.31
  20  -4 -13    0.08    0.30
  20   4 -12    1.62    0.46
  20   4 -11    2.62    0.59
  20   4 -10   28.80    1.82
  20   4  -9    7.77    0.99
  20   4  -8    6.60    0.84
  20  -4  -8    6.35    0.73
  20  -4  -7    0.18    0.21
  20  -4  -6    2.31    0.47
  20  -4  -5    0.38    0.18
  20   6 -15   11.74    0.82
  20  -6 -15   12.34    1.04
  20   6 -14    5.19    0.63
  20  -6 -14    5.34    0.73
  20   6 -13    0.46    0.27
  20  -6 -13    0.09    0.20
  20   6 -12    7.67    0.85
  20   6 -11    5.24    0.72
  20   6 -10    4.67    0.73
  20   6  -9   23.39    1.45
  20  -6  -8    0.76    0.25
  20  -6  -7    0.01    0.16
  20   8 -12   16.60    0.99
  20   8 -11   11.58    0.91
  20   8 -11   10.76    0.84
  20   8 -10    1.64    0.37
  21  -1 -15   29.98    1.22
  21   1 -15   34.22    1.44
  21  -1 -14    1.80    0.35
  21   1 -14    1.90    0.40
  21  -1 -13    8.44    0.73
  21   1 -13    9.23    0.84
  21   1 -12   20.28    1.29
  21   1 -11   75.97    2.45
  21   1 -10   65.41    2.23
  21   1  -9    2.78    0.45
  21  -1  -8    2.33    0.50
  21   3 -15    2.95    0.47
  21   3 -14   17.10    1.10
  21   3 -13   29.14    1.54
  21   3 -12   43.31    1.92
  21   3 -11    0.32    0.21
  21   3 -10    2.28    0.49
  21   3  -9   13.79    1.03
  21   5 -14   52.51    1.81
  21   5 -13   24.91    1.33
  21   5 -12    1.17    0.28
  21   5 -11   20.52    1.27
  21   5 -10    0.33    0.25
  22   2 -13    4.10    0.52
  22   2 -12    2.24    0.40
  22   2 -11    1.10    0.31
   0   0   0    0.00    0.00

_computing_structure_solution     'SHELXT 2014/5 (Sheldrick, 2014)'
;
_shelx_hkl_checksum    9356
